# Supplementary material for: pSTR Finder: a rapid method to discover polymorphic short tandem repeat markers from whole-genome sequences
Source: Investig Genet. 2015 Aug 5;6:10. doi: 10.1186/s13323-015-0027-x (PMC4525727; doi:10.1186/s13323-015-0027-x)
Supplement: Additional file 1: — STR matching summary report. STR matching detail report. STR matching duplicate report. STR matching reference sample [sample 2]. Different STR (switched sample). STR matching reference sample [sample 2]. Different STR. STR matching reference sample [sample 2]. Identical STR. STR matching reference sample [sample 2]. Polymorphic STR. (ZIP 1015 kb) [file 13323_2015_27_MOESM1_ESM.zip]

Archive with 7 entries (7 files):
- 13323_2015_27_MOESM1_ESM.csv
- 13323_2015_27_MOESM2_ESM.csv
- 13323_2015_27_MOESM3_ESM.csv
- 13323_2015_27_MOESM4_ESM.csv
- 13323_2015_27_MOESM5_ESM.csv
- 13323_2015_27_MOESM6_ESM.csv
- 13323_2015_27_MOESM7_ESM.csv
