# Supplementary material for: pSTR Finder: a rapid method to discover polymorphic short tandem repeat markers from whole-genome sequences
Source: Investig Genet. 2015 Aug 5;6:10. doi: 10.1186/s13323-015-0027-x (PMC4525727; doi:10.1186/s13323-015-0027-x)
Supplement: Additional file 1: — STR matching summary report. STR matching detail report. STR matching duplicate report. STR matching reference sample [sample 2]. Different STR (switched sample). STR matching reference sample [sample 2]. Different STR. STR matching reference sample [sample 2]. Identical STR. STR matching reference sample [sample 2]. Polymorphic STR. (ZIP 1015 kb) [file 13323_2015_27_MOESM1_ESM.zip › 13323_2015_27_MOESM3_ESM.csv]

Source ID	Source Repeat Unit	Source Repeat Number	Source STR Index	Source STR Sequence	5' Flanking Sequence	3' Flanking Sequence
gi|224384746|gb|CM000685.1| Homo sapiens chromosome X; GRCh37 primary reference assembly	6	6.3	60001	CTAACCCTAACCCTAACCCTAACCCTAACCCTAACCCT	NNNNNNNNNN	CTGAAAGTGG
gi|224384746|gb|CM000685.1| Homo sapiens chromosome X; GRCh37 primary reference assembly	4	15.3	62946	CTTCCTTCATTCCTTCCTTCCTCCCTCCCTTCCCTTCCTTCCTCCCTCCCTCCCTCCTTCC	AAGCCATTTT	CTCCCTCCCT
gi|224384746|gb|CM000685.1| Homo sapiens chromosome X; GRCh37 primary reference assembly	4	12.8	62965	CCTCCCTCCCTTCCCTTCCTTCCTCCCTCCCTCCCTCCTTCCCTCCCTCCCT	TTCCTTCCTT	TTTTTTTTTC
gi|224384746|gb|CM000685.1| Homo sapiens chromosome X; GRCh37 primary reference assembly	4	12	66640	TTCCTTCCTTCCTTCATTCCTTCCTTCCTCCCTCCCTCCCTCCTTCC	CTTAAGCCAT	CTCCCTCCCT
gi|224384746|gb|CM000685.1| Homo sapiens chromosome X; GRCh37 primary reference assembly	4	7.8	146046	CCTCCCTCCCTCCCTCCTTCCCTCCCTCCCT	TTCCTTCCTT	TTTTTTTTTT
gi|224384746|gb|CM000685.1| Homo sapiens chromosome X; GRCh37 primary reference assembly	1	25	177383	AAAAAAAAAAAAAAAAAAAAAAAAA	ACTCCATCTC	TGAAGCCTGC
gi|224384746|gb|CM000685.1| Homo sapiens chromosome X; GRCh37 primary reference assembly	4	12.8	180196	TTTATTTTTTATTTTATTTATTTATTTATTTATTTATTTATTTATTTATTT	GCCGCGGAGT	TTGAGATGGA
gi|224384746|gb|CM000685.1| Homo sapiens chromosome X; GRCh37 primary reference assembly	4	40.8	181412	AAAGAAAGAAAGAAAGAAGAAAGAAAGAAAAAGAAAGAGAGAGAGAGAAAGAAAAGAAAGAAAGAAAAGAAAGAAAGAAAGAAAGAAGAAAGAAAGAAAGGAAAGAAAGAAAAGAAAGAAAGAAAGAAAAAGAAAGAAAGAAAGATAGAAAGAAAGAAAGAAA	CCACAAAAAA	AGGACAGGAC
gi|224384746|gb|CM000685.1| Homo sapiens chromosome X; GRCh37 primary reference assembly	4	7.5	198019	CCCTCCCTCCCTCCCTCCCTCCCTCCCTCC	GCTCCCGGGA	TTCCGGGCAG
gi|224384746|gb|CM000685.1| Homo sapiens chromosome X; GRCh37 primary reference assembly	2	122.5	199488	TATATTATATATATATACTTATATATGTATATATAGTGATGTATATATGTATATATGTTATGTATGTGTTATATATGTCTATATTATATATGTATATATGTTATACATGTATGTTATATATATATTATATATATATTATATATGTATATATTATATGTATAATATATATTATATGTATATATTATATATGTTATATATATGTTATGTATATAATATGTATATATGTATATAT	TTTTCAACAG	TCTGTTATGT
gi|224384746|gb|CM000685.1| Homo sapiens chromosome X; GRCh37 primary reference assembly	2	15.5	199727	TGTGTGTATGTGTGTGTGTGTGTGTGTGTGT	TATTCTGTTA	AGGCGACACG
gi|224384746|gb|CM000685.1| Homo sapiens chromosome X; GRCh37 primary reference assembly	1	35	283076	AAAAAAAAAAAAAAAAAAAAAAAAAGAAAGAAAAA	TATTATCTAC	TTAGCCTGGT
gi|224384746|gb|CM000685.1| Homo sapiens chromosome X; GRCh37 primary reference assembly	2	22	284283	GTGTGTGTGTGTGTGTGTGTGTGTGTGTGTGTGTGTGTGTGTGT	GCTCAGGGAC	AGCCGTCAAT
gi|224384746|gb|CM000685.1| Homo sapiens chromosome X; GRCh37 primary reference assembly	2	21.5	284416	TGTGTGTGTGTGTGTGTGTGTGTGTGTGTGTGTGTGTGTGTGT	TCAGGGACGT	AGCCGTCAAT
gi|224384746|gb|CM000685.1| Homo sapiens chromosome X; GRCh37 primary reference assembly	2	12.5	284659	TGTGTGTGTGTGTGTGTGTGTGTGT	TCAGGGACGT	AACCATCAAT
gi|224384746|gb|CM000685.1| Homo sapiens chromosome X; GRCh37 primary reference assembly	6	7	306771	GGTGGAGGTGGGGGTGGGGGTGGGGGTGGGAGAGGGGGTGGG	CTGGGAGCGC	AGGGGAGGAG
gi|224384746|gb|CM000685.1| Homo sapiens chromosome X; GRCh37 primary reference assembly	1	48	325242	AAAAAAAAAAAAAACAAAAAAAAAAAAACAGAAAACAAAAAACAAAAA	CATCTCTACT	GAGTATAAAA
gi|224384746|gb|CM000685.1| Homo sapiens chromosome X; GRCh37 primary reference assembly	1	25	341522	AAAAAAAAAAAAAAAAAAAAAAAAA	ACTCCATCTC	GCAGCTCATC
gi|224384746|gb|CM000685.1| Homo sapiens chromosome X; GRCh37 primary reference assembly	1	47	344573	AAAAAAAAAAAAAAAAAAAAAAAAAAAAAACCAAAAAAACAAAAAAA	ACTCCGTCTC	CAACTAAGTT
gi|224384746|gb|CM000685.1| Homo sapiens chromosome X; GRCh37 primary reference assembly	1	31	346051	TTTTCTTTTTTTTTTTTTTTTTTTTTTTTTT	TTGTTTTTAG	GAGATGGAGT
gi|224384746|gb|CM000685.1| Homo sapiens chromosome X; GRCh37 primary reference assembly	4	11	351744	AAACAAACAAACAAAACAAACAAACAAAAAAAAACAAAAAAC	CGATGACTTA	CCAGCCGAGC
gi|224384746|gb|CM000685.1| Homo sapiens chromosome X; GRCh37 primary reference assembly	1	44	358705	TTTTTTTTTTCTTTTCTTCTTTTGTTTTTTTTTTTTTTTTTTTT	AAACTCTCTC	GAAATGGAGT
gi|224384746|gb|CM000685.1| Homo sapiens chromosome X; GRCh37 primary reference assembly	2	36.5	362262	TGTGTGTGTGTGTGTGTGTGTGTGTGTATGTGTGTGTGTGTATATATCTGTGTGTGTGTATATATGTGTGTGT	TGGGTGCAGA	CTGTATATAT
gi|224384746|gb|CM000685.1| Homo sapiens chromosome X; GRCh37 primary reference assembly	1	52	364619	TTTTTTTTTCTTTTCTTTTCTTTTTCTTTTTTTTTTTTTTTTTTTTTTTTTT	TCTGAACTTC	GAGATGGAGT
gi|224384746|gb|CM000685.1| Homo sapiens chromosome X; GRCh37 primary reference assembly	4	29	366015	ATTTATTTAAATTTATTCATTTATTTATTTATGTATTCATTTAGATAGTTATTTAAATTTATTTAAATTTATTATTATTTATTTTTATTTTATTTCATTTTATTTATTTTATTTTATTTTATTT	TTAAATTTAA	TAGAGACAGG
gi|224384746|gb|CM000685.1| Homo sapiens chromosome X; GRCh37 primary reference assembly	5	13.8	366072	TTTATTTAAATTTATTATTATTTATTTTTATTTTATTTCATTTTATTTATTTTATTTTATTTTATTTTA	GTTATTTAAA	GAGACAGGGT
gi|224384746|gb|CM000685.1| Homo sapiens chromosome X; GRCh37 primary reference assembly	4	10.8	372339	TAAATAAATAAATAAATAAATAAATAAATAAATAAATAAATAA	AGACTGTGTC	TTTGGGGCCG
gi|224384746|gb|CM000685.1| Homo sapiens chromosome X; GRCh37 primary reference assembly	4	39	380911	CTTCCTTCCTTCCCTTCCTTCCTTCCCTTCCTTCCTTCCCTTCCTTCCTTCCCTTCCTTCCTTCCCTTCCTTCCTTCCCTTCCTTCCTTCCTTCCCTCCCTTCCCTCCCTCCCTTACCTCCCTTCCCTCCCTCCTTTCCTTTCCTTCCCTTCCTTTCCTTCCTTCCTTC	CCCGGCCCCT	TTTCTTTTTC
gi|224384746|gb|CM000685.1| Homo sapiens chromosome X; GRCh37 primary reference assembly	3	13.7	382344	AATAATATAATAATAATAATAATAATAATAATAATAATAA	CTGTCTCAAA	AAACAACTGT
gi|224384746|gb|CM000685.1| Homo sapiens chromosome X; GRCh37 primary reference assembly	2	17	387356	CACACACACACACACACACACACACACACACACA	TCTCTCTCTC	GCTTGTATGT
gi|224384746|gb|CM000685.1| Homo sapiens chromosome X; GRCh37 primary reference assembly	1	38	393918	TTTTTTTTTTGTTTTTTTTTTTTTTTTTTTTTTTTTTT	TGAAATCTTG	GAGACAAAGT
gi|224384746|gb|CM000685.1| Homo sapiens chromosome X; GRCh37 primary reference assembly	4	26.8	394447	AAGGAAGAAAGGAAGGGAGGAGTGATGGAACGAAGGAAGGAAGGGGAAGGAGGGAGGGAAGGACGAAAGGAAGGAAGGAGGGAGGGAAGGAAGGAAGGAAGGAAG	GCAATGAACA	CTTCCATTCT
gi|224384746|gb|CM000685.1| Homo sapiens chromosome X; GRCh37 primary reference assembly	3	14.3	395728	ATAATAATAATAATAATAATAATAATAATAATAGTAATAATAA	AACTTAAAGT	GCTGACCAGG
gi|224384746|gb|CM000685.1| Homo sapiens chromosome X; GRCh37 primary reference assembly	2	12.5	396719	TCTCTCTCTCTCTCTCTCTCTCTCT	CAACACCCTG	TTTTTGTTTT
gi|224384746|gb|CM000685.1| Homo sapiens chromosome X; GRCh37 primary reference assembly	6	153.3	397114	AGAGAGAGACACAGAGACAGAGACAAAGAGAGAGGCAGAGAGACAGAGACAAAGAGAAAGAGAGATAGAGAGAGAGAAAGAGAGACAGACGCAGAGAGACAAAGAGAGATGGAGAGACAGAGAAAGAGACACAGAGAGAGGCAGAGACAGAGAAAGAAAGAGAGGCAGAGACAGACGGAGAGATACAAAGATGGAGAGACAGAGAGAGACAGAGAGGGACAGAGAGATACAGATACAGAGAGAGACGTAGAGACACAGAGAGAGACAAAGACGGAGAGACAGAGAGAGACAGAGAGATACACACAGAGAGACAGAGACAGAGACAGCAGACGGAGAGAGAGAGAGATGGAGATGGAGAGAGACAGAGACACAGAGAGAGACAGACACAGAGAGAGACAG…	AGAGAGAAAG	GGAAGGAAGG
gi|224384746|gb|CM000685.1| Homo sapiens chromosome X; GRCh37 primary reference assembly	4	13.8	403036	TCTGTCTGTCTGTCTGTCTGTCTGTCTGTTTGTCTGTCTATCTATCTATCTGTCT	ATTCTATCTA	ATCCATCCAT
gi|224384746|gb|CM000685.1| Homo sapiens chromosome X; GRCh37 primary reference assembly	4	18.8	403072	TCTATCTATCTATCTGTCTATCCATCCATCCATCTAATCCATCCATCCATCTATCATCTATCTATCCATCTATCT	TGTTTGTCTG	TTTGGGTTTT
gi|224384746|gb|CM000685.1| Homo sapiens chromosome X; GRCh37 primary reference assembly	4	8.8	403947	TCATTCATTCATTCATTCATTCGTTCATTCAATTCA	CATCAAGTAC	ACTTTGAATT
gi|224384746|gb|CM000685.1| Homo sapiens chromosome X; GRCh37 primary reference assembly	5	21.8	410060	TTTAATTTAATTTAATTTAATTTTAATTTAATTTTAATTTAATTTTAATTTAATTTAATTTTAATTTAATTTAATTTTAATTTTAATTTTAATTTTAATTAATTAATTAATTTA	CTTTTTAAAT	TTTTCGAGAC
gi|224384746|gb|CM000685.1| Homo sapiens chromosome X; GRCh37 primary reference assembly	4	180.3	413007	TCTATCTATCATCTGTCAATCAATCAATCAATCATCTATCTGTCTATCCATTATCTATCTATTTATCCACCTATCATCTATCTATCTATCATCTATCTCTCTCTCATCCGTCCATCCATCGTCTATTCTATCTGTCATCTATGTATCTATCCATCTAGTCATCCATCTATCTATCCTGTGTGTATTTATCCATTCTATGTATCTATCTATGTATCTATCTATGTATCTATCTATGTATCTATCTATCTATCTATCTATCTATCTATCTATCTATCTGTCATCTATGTATCTATCCATCTATTCATCCATCTATCCTGTATGTATTTGTCCATCCATCCATCCATCTATTCTATCATCTATCTTCATCTATGTATCTATCCATCTATTCATCCATCTATC…	ACTGAGGGAC	TCATCCATCT
gi|224384746|gb|CM000685.1| Homo sapiens chromosome X; GRCh37 primary reference assembly	4	7.5	413891	ATCCATCCATCCATCCCTCCATCCATCCAT	GTATGTATTT	TCCCTGTCTA
gi|224384746|gb|CM000685.1| Homo sapiens chromosome X; GRCh37 primary reference assembly	4	152.3	416783	ATCTATCTATCTATCTATCTATCTATCTACCCACCTATCATCTATCATTTATCTATGTATCTATGTATCTATGTATCTATCTACCTATCATCTATCTATCATCTATCTATGTATCTATCTATGTATCTATTATCTATCTATCCACCTATCATCTATCTATAATCTCTCTCTCTCCCAACCATCCATCTATCCATCCATCCATCCATCTATCCATCTATCCATTATCTATCATACATCTATCTATTCATCCATCCATCATCTATCATCTCTATCATCTATAAATCAATTTATCCATCATCTGTCATTCATCCATCCATCACCCATCTTTATTATCTATCATCTATCTATCCATCTATCATTCATCTATCATCTACCCATCCATTACCTATCTATCTCTAT…	TCTATTATGC	ATCTGTGCTT
gi|224384746|gb|CM000685.1| Homo sapiens chromosome X; GRCh37 primary reference assembly	2	17.5	426874	TGTGTGTGTGTGTGTGTGTGTGTGTCTGTGTGTGT	TCACATACTT	CAGAGACAGA
gi|224384746|gb|CM000685.1| Homo sapiens chromosome X; GRCh37 primary reference assembly	2	20.5	427519	TATATATATATATATATATATATATATATATATATATATAT	CATACCTGGC	TTTAATGTTT
gi|224384746|gb|CM000685.1| Homo sapiens chromosome X; GRCh37 primary reference assembly	1	27	434487	TTTTTTTTTTTTTTTTTTTTTTTTTTT	AGTGTGTATC	GAGATGGAGT
gi|224384746|gb|CM000685.1| Homo sapiens chromosome X; GRCh37 primary reference assembly	4	174.5	442120	AGGAAGGAAGGAGAGGGAGGGAGGGAAGGAAGGAAGGAAAGAAGGAAGGAAGGAGAGGGAGGAAGGAAAGAAGGAAGGAGACGGAGGAAGGAGAGGGAGGAAGGAAGGAGAGGGAGGAAGGAAAGAAGGAAGGAGACAGAGGGAGGAAGGAGAGGGAGGAAGGAAGGAGAGGGAGGGAGGAAGGAAGGAAGGAGACGGAGGAAGGAGAGGGAGGGAGGAAGGAGAGGGAGGGAGGAAGGAAGGAAGGAGACGGAGGAAGGAGAGGGAGGGAGGAAGGAGAGGGAGGGAGGAAGGAAGGAAGGAGACGGAGGAAGGAGAGGGAGGAAGGAAGGAGAGGGAGGAAGGAAGGAGAGGGAGGAAGGAGACAGGGAGGAAGGAGAGGGAGGAAGGAAGGAGAGG…	GGAGGGAGGG	ATTCTAATTC
gi|224384746|gb|CM000685.1| Homo sapiens chromosome X; GRCh37 primary reference assembly	4	23.5	443112	AAGAAAGAAAGAAGGAAAGAGAAAGAAAGGAAAAGAAGAGAGAAAGAGAGAGAGAAAGAAAGAAAGAAAGAAAGAAAGAAAGACAGAAAGAAA	AGAGATCAGG	AACAAATCCT
gi|224384746|gb|CM000685.1| Homo sapiens chromosome X; GRCh37 primary reference assembly	4	13.3	448552	AGGATGGAAGGAAGGAAGGAAGGAAGGAAGGAAGGAAGGAAGGAAGGAAGGAA	AGAAAGAGAC	AAAGAAGAAA
gi|224384746|gb|CM000685.1| Homo sapiens chromosome X; GRCh37 primary reference assembly	4	73.3	448605	AAAGAAGAAAGAAAGAAAGAAAGAAGAAAAGGAAGGAAGGAAAAAGAAAGAGACAGAGGGGAAGAAAGGAATGAAAGAAGAAAAAAGAAAGTAAGAGAAAGAAAAGAAAGAAAGAGGAAGAAAGGAAGGAAGGAAAAAAGAAAGAAAGAGACAGGAAGAAAGGAAGGAAAGAAGGAAAAAAGAAAGACAAGAAAAAGAAACGAAGGGAAAGGAAGAAAGGAAGGAAGGAAGAAAGAAAAGAAAGACAAAGACAGAAAGGAAGAAAGGAAGGAAGGAAGGAAAAAGAAATGAAAGAAAAGAAAGA	AAGGAAGGAA	GAAAAGAGAG
gi|224384746|gb|CM000685.1| Homo sapiens chromosome X; GRCh37 primary reference assembly	1	26	451689	TTTTTTTTTTTTTTTTTTTTTTTTTT	CGTGCCCGAC	AGTAAAGACA
gi|224384746|gb|CM000685.1| Homo sapiens chromosome X; GRCh37 primary reference assembly	2	69.5	456596	TATATTTATAATATATATAAACCTATATTTATATATAATATATAAACCTATATTTATATTAATATATAAACATATTTATATATATTTTTATATTATATATAAACCTACAAATATATATTTATATATATATATAT	TATATAAACC	TTTTTTCAGA
gi|224384746|gb|CM000685.1| Homo sapiens chromosome X; GRCh37 primary reference assembly	4	18.5	465632	TCCTTCCTGTCCTTCCCTCCTTCCCTTCTTCCTTCCTTCCTTCCTGTCCTTCCTTCCTTCCCTCCTTCCTTCCTTC	CCTGCCTCCC	ATTTCTTTCT
gi|224384746|gb|CM000685.1| Homo sapiens chromosome X; GRCh37 primary reference assembly	6	5	478030	ATTTTTATTTTTATTTTTATTTTTTTTTT	GAAAATGAGA	GAGATGGAGT
gi|224384746|gb|CM000685.1| Homo sapiens chromosome X; GRCh37 primary reference assembly	4	165.5	482907	TCTTTCTTTCTTTTCTTTTCCTTCTTTCCTTTCTTTCTTTCTTTCTTTCTTTCTTTCTTTCTTTCTTTCTTTCTTTCTTTCTTTCTCTTTCTTTCTTTTCTTTCTTTCTCTTTCTTTCTTTTCTTTCTTTCTCTTTCTTTCTTTCTTTCTTTCTTTCTTTCCTTTCTTTCTCTTTTTTCTTTCTTTCTTTCTTTCTTGCTTTCTCTTTCTTTCTTTTTCTTTCTTTTCTTTCTCTTTCTTTCTTTTCTTTCTTTCTCTTTCTTTCTTTTCTTTCTTTCTTTCTTTCTCTTTTTTCTTTCTTTCTTGCTTGCTTTCTCTTTCTTTCTCTTTCTTTCTTTCCTTTCTTTCTTTCTTTCTTTCTTTCCTTTCTTTCTCTTTTTTCTTTCTTTCTTTCTTGCT…	CAAAAGTCTG	AGAAAAACTT
gi|224384746|gb|CM000685.1| Homo sapiens chromosome X; GRCh37 primary reference assembly	5	7.8	484181	TTTTATTTATTTTATTTTATTTTATTTATTTATTTT	ATGATGCGAT	TTTGAGATGG
gi|224384746|gb|CM000685.1| Homo sapiens chromosome X; GRCh37 primary reference assembly	4	14.8	486811	AAGGAACGAAGGAAGGAAGGAAAGAAGGAAGGAAGGAAAGAGGAAGGAAGGAAGGAAG	AAAGAAAGAA	AGACAAAAAT
gi|224384746|gb|CM000685.1| Homo sapiens chromosome X; GRCh37 primary reference assembly	4	19	487861	TCTTTCTTTCTTTCTTTCCTTCTTTCTTCCTTTCTTTCTTTCCTTCTTCTTTTTCTTTCTTCTTTCTTTCTTTCTT	CCTCCCTCCC	ATCTCTCTCC
gi|224384746|gb|CM000685.1| Homo sapiens chromosome X; GRCh37 primary reference assembly	4	21.3	487944	TCCTTCCTTATTCCTTTTCTTCCTTCCCTTCCCTCCCTTCCCTTTCCTTCTTTCCTTCCTTCCCTTCCTTCCTTCCTCTTTCCTTCCTT	CTTATCTCTC	TCTCTTTTTC
gi|224384746|gb|CM000685.1| Homo sapiens chromosome X; GRCh37 primary reference assembly	5	14.2	487965	CCTTCCCTTCCCTCCCTTCCCTTTCCTTCTTTCCTTCCTTCCCTTCCTTCCTTCCTCTTTCCTTCC	TCCTTTTCTT	TTTCTCTTTT
gi|224384746|gb|CM000685.1| Homo sapiens chromosome X; GRCh37 primary reference assembly	4	55.5	488087	TCTTTCCTTTCTTTCTCTTTTTCTTTCTTCTCTCTCTTTCCTTCCTTATTCCTCATCTTCCTTCCTCTTTCCTTTCTTTCTCTTTTTCTTTCTTCTCTCTCTTTCCTTCCTTATTCCTCATCTTCCTTTCTCTTTCCTTTCTTTCTCTTTTTCTTTCTTCTCTCTCTTTCCTTCCTTATTCCTCATCTTCCTTCCTCTTTCCTTTCTTTCTCTTTTTCTTTCTTCTCTCTCTTTC	TCTTCCTTCC	CTTCCTTATT
gi|224384746|gb|CM000685.1| Homo sapiens chromosome X; GRCh37 primary reference assembly	4	79	489220	TTCCTTCCTTATTCCTTTTCTTCCTTCCCTCCCTCCCTCCATCCTTCCTTCCTTTTTCTCTTCTTTCCTTCTCTTCTTTCTTCTTTCTTTCTTTCTTTCTTTCTTTCTTTCTTTCTTTCTTTCCTTTCTCTCTTCCTCCCTCCCTCCCTCCCTTCCTTCCCTTCCTTCCTTCCCTCTTCCTTCCCTTCCCTCCCTTCCCTTTCCTTCTTTCCTTCTTTCTCTTCCTTCCCTTCCCTTTCCTTCCCCTTCCTTCCTTCTTTCGTTCCTTCATTTCTTCCTTCCTTCTTTCCCTCCCTCCCTTCCTTCCTTCTTTCCTTCCTTCC	TTCTCTCTCT	CTCTGTCTCT
gi|224384746|gb|CM000685.1| Homo sapiens chromosome X; GRCh37 primary reference assembly	5	25.6	489356	TCCCTCCCTCCCTCCCTTCCTTCCCTTCCTTCCTTCCCTCTTCCTTCCCTTCCCTCCCTTCCCTTTCCTTCTTTCCTTCTTTCTCTTCCTTCCCTTCCCTTTCCTTCCCCTTCCTTCC	TCTCTCTTCC	TTCTTTCGTT
gi|224384746|gb|CM000685.1| Homo sapiens chromosome X; GRCh37 primary reference assembly	3	11.3	493059	TATTATTATTATTATTATTATTATTATTATTATT	TTTCAATTGA	TGAGACAGAG
gi|224384746|gb|CM000685.1| Homo sapiens chromosome X; GRCh37 primary reference assembly	3	12.3	493400	TATTATTATTATTATTATTATTATTATTATTGTTATT	TTTCAATTGG	TGAGACGGAG
gi|224384746|gb|CM000685.1| Homo sapiens chromosome X; GRCh37 primary reference assembly	3	14.3	493568	TATTATTATTATTATTATTATTATTATTATTATTATTATTATT	TTTCAATTGG	TGAGATGGAG
gi|224384746|gb|CM000685.1| Homo sapiens chromosome X; GRCh37 primary reference assembly	4	32.8	494871	TTTCTTTTCTTTCTCTTTCTTTCTTTTTTCTCTTTCTCTCCTTCTCTCTCTTTCCTTTCTTTCTCTTTCTTTCTTTCTTTCTTTCTTTCTTTCTTTCTTTCTTTCTTTCTTTCTTTCTTTCTTTCTTTCTTT	AAAAAACATA	TATGGAGTCT
gi|224384746|gb|CM000685.1| Homo sapiens chromosome X; GRCh37 primary reference assembly	4	119	495574	AAGAAAGAAAGAAGGAAGGAAAGAAAGAAAGAGAGAGAAAGGAAAGAAAGAGAAAGAGAGAGAGGAAAGAGAAAGAAAGAAAGAAAGAAAAGAGAGAGAGGAAAGAAAGAAACAGAAAGGGGAAAGAGAAAGAAAGAAGAAAGAAAGAAAGGAAGGAAGAAGAAAAAAGAAAGAAAAGAGAGAGGAAAGAAAGAAACAAAAAGAGAGAGGAAAGAGAAAGAAAGAAAGAAAGAGAAAGAAAGAAACAAAAAGAAAGAAAGAAAAGAAAGAAAGAAAGAAAAGAAAGAAAGAAAGAGAAAGGAAGGAAGAAGAAAAAAGAAAGAAAAGAGAGAGAGGAAAGAAAGAAACAAAAAGAGAGAGGAAAGAGAAAGAAAGAAAGAAAGAAAGAGAAAGAAAGAA…	GTTGGTCTTG	TCCCAAGCTG
gi|224384746|gb|CM000685.1| Homo sapiens chromosome X; GRCh37 primary reference assembly	1	32	497370	AAAAAAAAAAAAAAAAAAAAAAAAAAAAAAAA	GACATTCCAG	GCTCTGCGAT
gi|224384746|gb|CM000685.1| Homo sapiens chromosome X; GRCh37 primary reference assembly	2	17	504453	GTGTGTGTGTATGTGTGTGTGTGTGTGTGTGTGT	CTTTTTATGG	ATTTTCCAGA
gi|224384746|gb|CM000685.1| Homo sapiens chromosome X; GRCh37 primary reference assembly	4	18.3	504734	CTTCCTTCCTTCCTTCCCTTCCTCCCTTCCTTCATTTCTTTCCTTCCTTCCTCCTTCCTTCCTTCCGTCCTTCC	CCTTTTCTTT	GTCTTTCTTT
gi|224384746|gb|CM000685.1| Homo sapiens chromosome X; GRCh37 primary reference assembly	4	28.5	504809	TCTTTCTTTCTTTCTTTCTTTCTTTCTTTCTTTCTTTCTTTCTTTCTTTCTTTCTTTCTTTCTTTCTGTCTTTCTTTCTTTCTGTCTTTCTTTCTTTCTTCTTTTTCTTTCTTTC	CGTCCTTCCG	GTTCGAAACG
gi|224384746|gb|CM000685.1| Homo sapiens chromosome X; GRCh37 primary reference assembly	4	466.3	509937	ATCCATCCATCCATCCATCCACCTACCCACTCATCCATCCATTTATCCATTATCCATCCAACCTTCCAATCATCTATCCATGCATCCTTCCATCCACCCATCCATCCATCCATCTACTCATTCATTCATTTATCCATTATTCATTCATCTGTTCATTAATCTATCTATCCATCCATCCACCCATCCATCCAAACTTTCATCCATCCATCCATCCATCCATCCATCCATCCACCTACTGAGAACATCCATCCATTTATCCATTATGCATTCAACCTTCCATCCACCCATCCATCTACTCATTCATTCATTTATCCATGATTCATTCATCTGTTCATTCATCTATCCATCCACCCACCCATCCATCCAACCTTCCTTCCCTTCATCCATCCATCCACCCAC…	CCATCTATAT	GCCACCTCAA
gi|224384746|gb|CM000685.1| Homo sapiens chromosome X; GRCh37 primary reference assembly	4	91.8	511986	TTCTTTCTTTCTTCCTTCCTCTCTCTCTCTCTCCTTTCTTTCTTTCTCTCTTTCTCTCTTTCTTTCTTTCTTTCTTCTTTCTTACTCTTTCTTTCTTTCTGTTTCTGTCTTTCTTTTTCTCTCTTCCTTTCCTTCTTTCTTTCTTCTTTCTTACTCTTTCTTTCTTTCTGTTTCTTTTTTTCTTTTTCTCTCTTCCTTTTCTTCCTTCTTTCTTTCTTCTTTCTCTTTCTTTCTTTATTTCTTTCTTCTTTCTCTTTCTCTCTTTCTTTTTCTTTCTCTTTCTCTCTCTCTTTCTCTCTTTCTTTCTTTCTTTTTTTTTCTTTCTTCTCTCGTCCTTTCCTTCTTTCCTTCTTTC	TCTCTCTCTC	CTGTCTCTCT
gi|224384746|gb|CM000685.1| Homo sapiens chromosome X; GRCh37 primary reference assembly	2	14	516582	TGTGTGTGTGTGTGTGTGTGTGTGTGTG	AAGCTGGCTC	ACATGACAGC
gi|224384746|gb|CM000685.1| Homo sapiens chromosome X; GRCh37 primary reference assembly	4	22	517575	TTTATTTATTTATTATTTATTTATATATGATTTATTATTTATTTGATTATTTATTTATTATCTTATTTACTTATTTATTTATTTA	GGTTTTTTGT	ATTTTTTTTT
gi|224384746|gb|CM000685.1| Homo sapiens chromosome X; GRCh37 primary reference assembly	2	15	520060	CACACACACACAAACACACACACACACACA	GAACAAAAGT	GAGGATTCAT
gi|224384746|gb|CM000685.1| Homo sapiens chromosome X; GRCh37 primary reference assembly	5	19.8	520184	TTTTATTTTATTTTATTTTATTTTATTTTATTTTATTTTATTTTATTTTATTATTTTATTTTATTTTATTTTATTTCACTTTATTTTATTTTTATTTT	CACATCTATT	TTGAGACGGA
gi|224384746|gb|CM000685.1| Homo sapiens chromosome X; GRCh37 primary reference assembly	4	187.5	522778	TATCTATCTATCTATTCATCTATGTATCTATCTACCTACCTAGCTAACTATCTTCCAATCATCTTATCTGTCATATTCTCTTATCTACCTATTATCCATCTACCTATCTACCTACCTACCAATAATCTTTCTACCTATGTATCATATTCTCTATATCTATCTATCTACCTGTCTATCATATACCTACCTATCTATCTACCAGTCATCTTATCTATCCATCATATTATCTGTCTACCTATTTATCTATCCATCTATGTATCAATCATCTTTATCTATCATATTATCTATCATCTATCATGTATCAATATATCATCTGTCATCTATCTATCTATCTATCTATTTTCTCTCATCTTCTCTATCTTATTCTCTATCTACCTATCTCTCTACCTACCAATCAGC…	TCTATCACAT	CTTGTCTTCC
gi|224384746|gb|CM000685.1| Homo sapiens chromosome X; GRCh37 primary reference assembly	4	270.3	526367	TGGATGGATGAATGGATGGATGAATGGATGGAGGGATGGATGGATGGATAGATGGATGGAAGTGTGGACAGACGGATGGGTGAGTGGGTGGATTAATGATTGTATAGATGGCTGGATGGGTAGATGGATGCATGATGGATGAGTAGATGAATAGACGGATGAATGGATGGGTGGATGGATGGATGGAAGAGTGGACAGATGGATGAGTGAGTGGGTAGATTAATGGTTGTATAGATGGTTGGATGGATAGATGGATGCATGATGGATGAGCAGATGCGTGGATGGATGGAATGATGGGTGGATGGGTGTATGCATGGATGGATAGATGGATAGCTGGATGAGTGGATGGATGGATGGGTGGATTAATGGTTGTATAGATGGCTGGATGGGTAGATGGAT…	AGCAGATGAG	AGGTGGGTAG
gi|224384746|gb|CM000685.1| Homo sapiens chromosome X; GRCh37 primary reference assembly	5	9.2	531667	TGTTTTTTTTCTGTTTTGTTTTGTTTTGTTTTGTTTGTTTGTTTT	TGTGCCTGGC	TTGAGACAGA
gi|224384746|gb|CM000685.1| Homo sapiens chromosome X; GRCh37 primary reference assembly	4	21.8	536613	TCTATCTATTATCTATCTATCTATCATCTATCATCTATCTACCATCTATCTATCAATACATCTATGTATCAATCATCTATCT	CATCTATTCC	CTCAATCAGT
gi|224384746|gb|CM000685.1| Homo sapiens chromosome X; GRCh37 primary reference assembly	4	200.8	538263	GATAGATAGATAGATAAATGATAGAGATAGATAGATGGGTAGATAGATATATAGATATACAGATGATAGATGGATAGATTGATAGAGGGGTAGATAGATATATAGATAGATGATAGATGGATAGAGAGATTGATAGATGGGTAGACAGATATATAGGTAGATGATAGATGGATAGATTGATAGAAGGGTAGATATATAGATAGATGGGTAGATAGACAAATGATAGATGAATAGATAAATGATATATGATGGACAGATACATAGATGATAGATGGATAAATAGATAAATGATAGATGAATAGATAAAAGATAGATGGATAGATAAATGACAGATGGATAGATAGATAAATAATAGATGAATAGATAAAAGATAGACGATGGACAGATACCTAGATGATA…	GGGTATGATT	TAATGATAGA
gi|224384746|gb|CM000685.1| Homo sapiens chromosome X; GRCh37 primary reference assembly	4	204	539969	TAGATAGATAGGCAGATAGATGATAGATGATGGATAGACAGGAGATAGAGAGATAAATGCTAGATAGAGAGACAAAGAGATAGAGATAGATAACGGATAGATAGATGAGGTACATAGACGTAGATAAATAGATAGCTAATAGGTAGATAGATAATAGATGATTGATGGATAATAGATAGATAGGTAGATAAACAGATCATAGGTAGGTAGATAATAGATGATTGATAGATAATAGATAGATGATAGATTAAATAGGTAGATGATAGATGATAGGTAGATAATAGGTAGATGATAGATAGCTAGATAGATGATAGATAGATAGGCAGATAGATAGATGGTAGACAGATAGATGATAGACAGATAGATGATAGATAGATATATAGACAGATATATAGATAG…	AGGTAGTATG	ATATCAATTT
gi|224384746|gb|CM000685.1| Homo sapiens chromosome X; GRCh37 primary reference assembly	4	322.8	541201	TAGATAGATAGATTAATGATAGATGGATAGATAGATAGATGATTGATGGATACATAGATAAATGATAGATGGATAGATAAATGATAGAGGGATAAATAGATGATAGATGGATAGATAGATGATTGATGGATAGATGGATAAATGATAGATGGATAGATAATGATTGATGGATATATAGATAATGATTGATGGATAGATAAATGATGGATAGATAAATGATAGATGGATAAATAGATGATAGATGGATAGATAGATGATTGATGGATAGATGGATAAATGATAGATGGATAAATAGATGATAGATGGATAGATAGATGATAGATGGATAGATGGATAAATGATAGATGGATAGATAATGATTGATGGATATATAGATAATGATTGATGGATAGATAGATA…	CAAACCCTAT	GTGAGAGAGA
gi|224384746|gb|CM000685.1| Homo sapiens chromosome X; GRCh37 primary reference assembly	2	22.5	542534	ATATATATATATGTTTATATATATATATGTTTATATATATATATA	GTGCAATGGA	AATACACACA
gi|224384746|gb|CM000685.1| Homo sapiens chromosome X; GRCh37 primary reference assembly	3	406.3	544672	GAGGAGGAGGAGGCTGGAGGAGGAGAAGGAGGAGGAAGAGAAAGAGGAGGAGGTGGAGGAGGAGGGAGACAGAGGAGGAGGAGGGAGTGGTTGGAGGAGGAGAAAGAGAAGGATGAGGAAGAGAAAAAGAAGGAGGGGGAGGAGGAAGAAGAGGAGGAGGGGAAGGAGGAGAAAGAGGAGGAGAGGGAGGAAGAGGAGGAGGCTGGAGGAGGAGAAAAAGGAGAAAGAGAAAAAGGAGGAGGGAGAGGAGGAGGGGAAGGAGGAGGGAGAGAAAGAGGAGGAGAGGGAGGAAGAGGAGGAGGCTGGAGGAGGAGGAAAAGGAGAAAGAGAAAAAGGAGGAGGGAGAGGAGGAGGGGAAGGGGGAGGGAGAGAAAGAGGAGGAGAGGGAGGAAGAGGAGG…	GGAGAAACAA	GAGAAAAGGG
gi|224384746|gb|CM000685.1| Homo sapiens chromosome X; GRCh37 primary reference assembly	4	17	549686	TAAATAAATAAATAAATAAATAAATAAATAAATAAATAAATAATAAATAAATGAATAATAAAAATAAA	GACTCCATCT	CTCAGACGTG
gi|224384746|gb|CM000685.1| Homo sapiens chromosome X; GRCh37 primary reference assembly	2	13.5	551206	TGTGTGTGTGTGTGTGTGTGTGTGTGT	TTAATTGCAC	TTTAAAATAA
gi|224384746|gb|CM000685.1| Homo sapiens chromosome X; GRCh37 primary reference assembly	4	97.8	553291	CTTTCTTTCTTTCTTTCTTTCTTTCTTTCTTTCTTTCTTTCTTTCTTTCTTTCTTTCTTTCTTTCTTTCTTTCTTTTTCTTTCTTTCTTTCTTTTCCTTTCTTTCTTTTCCTTTCTTTCTTTCTCTCTCTTTCTTCTTTCCTTCCTTCTTTCTTTCTTTCTTTTTTCTTTCTCTCTTTTCTTTCTTTCTCTCTCTCTCTCCCTCCCTCCCTCCTTCCCTTCCTTCCTTCCTTCCATCTTTCTTTCTTTTTCTTTCTTTCTTTCTTTCTTTCTTTCTTTCTTTCTTTCTCTCTTTCTTTCTTTCTTTCTTTCTCTCTTTTTCTTTCTTTTCTTTCTTCTTTCTTTCTTTCTTTCTTTCTTTCTTTCTTTCTTTCTTTCTCTCTTTTCTTTCTT	TGTGGATCCC	CCTTCTTTTT
gi|224384746|gb|CM000685.1| Homo sapiens chromosome X; GRCh37 primary reference assembly	3	8.7	561688	AATAATAATAATAATAATAATAATAA	TATAACGGCG	AAGACAAATT
gi|224384746|gb|CM000685.1| Homo sapiens chromosome X; GRCh37 primary reference assembly	4	178.5	562355	TTCCTTCCTCCCTTCCTTCCTTCCTTTCTTCTTTCTTTCTTTCCTTCCTTCCTGCTTTCCTTCCTTCCTTTCTTTTCTTTCTTTCCTTCCTTCCTTGCTTCCTTCCTTCCATCTTTCTCTTTCTCTTTTTCTTTCTTTCTCTCCTTCCTTCTTTCCTTCCTTCCTTCCCTTCCCTTCCTTCCTTCCTTTTTCTTCTTCTCTTTCTTTCTTTCTTTTTCTTTCCTTCCTTCCTTCTTTCTCCTTCCTTCCTTCCATTTTTCTTTCTTTCTTTCTTTCTTTCTCTCTCTCTCTTTCTTTCTTTCTCTCTCTCTCTTCTTCCTTCCTTCCTTCCATTCTTCTTTCTTTCTTTCCTTCCTTCCTTTCTTCTTTCTTTCCTTCCTTCCTTGCTTCCTTCCTTCC…	CTTACTTTCT	TCTTTTTAAG
gi|224384746|gb|CM000685.1| Homo sapiens chromosome X; GRCh37 primary reference assembly	1	26	563706	AAAAAAAAAAAAAAAAAAAAAAAAAA	AGACTCCCTC	GAGAGATATG
gi|224384746|gb|CM000685.1| Homo sapiens chromosome X; GRCh37 primary reference assembly	4	11.5	565525	AAATAAATAAATAAATAAATAAATAAATAAATAAATAAATAAATAA	CATCTCTACA	CCAGGCATGG
gi|224384746|gb|CM000685.1| Homo sapiens chromosome X; GRCh37 primary reference assembly	2	72	566223	TATATATGTGTATATATATAATTATAAATAATATATAGTAATATATAGCATATATTATATATAATAATATAATTTATATATAAATTATATATAGTGTAATATATAACATATAGTATATATAGCATATATTATATATA	ATACATAATG	ATTATGCACA
gi|224384746|gb|CM000685.1| Homo sapiens chromosome X; GRCh37 primary reference assembly	2	111.5	566584	TATATATTATATAGAATAATTATATATACTATATATACTATATATACTACATGTAATATATAATATATAGTATAGTATATTATATATAGTATAGTAATTATATAATATAGTATATTATACATAATATATATTATAATATATAATGTAGTATATACTATATATTATAATATATAATATAGTATATACTATATATAATATATAGCATATATTATATAT	TTACATTATG	GTAATTCCAG
gi|224384746|gb|CM000685.1| Homo sapiens chromosome X; GRCh37 primary reference assembly	5	31.6	569057	CCCCTTCCCTTCCCTTCCCTTCCCTTCCCTTCCCTTCCCTTCCCTTCCCTTCCCTTCCCTTCCCTTCTCTCCCCTCCCCTCCCATCCCCCTCCCCTCCCCTCCCGTTCCCCTCCCCTCCCCCTCCCCCCCCTCCCCTCCCCCTCCCCTCCCCCTCCCCTCCC	GCAAATAGAG	TCTCTCCTTT
gi|224384746|gb|CM000685.1| Homo sapiens chromosome X; GRCh37 primary reference assembly	5	13.2	569058	CCCTTCCCTTCCCTTCCCTTCCCTTCCCTTCCCTTCCCTTCCCTTCCCTTCCCTTCCCTTCCCTTC	CAAATAGAGC	TCTCCCCTCC
gi|224384746|gb|CM000685.1| Homo sapiens chromosome X; GRCh37 primary reference assembly	5	12.8	569230	TCTTCTCTTCTCTTCTCTTCTCTTCTCTTCTCTTCTTTCTCTTCTCTTCTCTTTTCTTTTCTT	CTCTCCTTTT	TTCAATGGAG
gi|224384746|gb|CM000685.1| Homo sapiens chromosome X; GRCh37 primary reference assembly	2	22	569609	CTCTCTCTCTCTCTCTCTCCCTCCCTCTCTCTCTCTCTCTCTCT	TGTATTTCCC	ATATATATAT
gi|224384746|gb|CM000685.1| Homo sapiens chromosome X; GRCh37 primary reference assembly	4	29.3	569985	ATCTATCTATATTATTTATCTATCTACCTATATTATCTATGTATCTACCATCTATCTATATCATCTATCTATCTACCTATATTATCTATCTGTTTTATCTATCTTATCTATCATCTATCTA	TGCTTTATAG	GATATATCTT
gi|224384746|gb|CM000685.1| Homo sapiens chromosome X; GRCh37 primary reference assembly	2	28	570564	ACACACACACACACACACACACACACACACACACACACACATACACACACGCACAC	TATAGATAAG	GTGACCCAAT
gi|224384746|gb|CM000685.1| Homo sapiens chromosome X; GRCh37 primary reference assembly	1	35	576853	AAAAAAAAAAAAAAAAAAAAAAAAAAAAAAAAAAA	ACTCAGTCTC	GAGAAAGAAA
gi|224384746|gb|CM000685.1| Homo sapiens chromosome X; GRCh37 primary reference assembly	2	19.5	581628	AGAGAGAGAGAGAGAGAGAGAGAGAGAGAGAGAGAGAGA	AAGGTTTAAA	AGCAAATTCC
gi|224384746|gb|CM000685.1| Homo sapiens chromosome X; GRCh37 primary reference assembly	5	14.4	582513	AATAAAATAAAATAAAATAAAATAAAATAAAATAAAATAAAATAAAATAAAATAAAATAAATAAAATAAAA	CTTAAAGTCT	AGAAAAGTGT
gi|224384746|gb|CM000685.1| Homo sapiens chromosome X; GRCh37 primary reference assembly	2	671	582925	AGAGAGAGAGAAAGGAGAGAGAGAAAGAAAAGAGAAGAGAGAGAGAGAGAGAAGACAGAAAGACAGAGACAGAGAAGAGAGAGAAAAGACAGAGAGAAGAGAGAGGACAGAGAGAAAGAGAGAGAGAGAAAGACAGAGAGAGAGAGAGAAGACAGAGAGAGAAAGAAAAGAGAAGAGAGAGAGAAAGAAGACAGAAAGACAGAGAGAGAGAAGAGAGAAAGAGAGAGGAGAGAAGAGAGAGAGGAGAGAGAGAAGACAGACAGAGAAGAGAGAGAAAAGAGAGAGAGAAGAGAGAGAAGAGAGAGGACAGAGAGAAAGAGAGAGAGGAGAGAGAGAAAGACAGAGACAGAAGAGAGAGAAAGAGAGAAGACAGAGAGAAAGAGAGAGAGGAGAGAGAGA…	TGCAAATGAC	CAAATGACTT
gi|224384746|gb|CM000685.1| Homo sapiens chromosome X; GRCh37 primary reference assembly	4	9.8	585384	CCTTCTTTCCTTTCTTCGTTCCTTCCTTCCTTCCTTCCT	GAAAGCTTTG	CTCTTCCTCT
gi|224384746|gb|CM000685.1| Homo sapiens chromosome X; GRCh37 primary reference assembly	4	22.5	585587	TCTTTCTTTCTTTTCTTTCTTTCTTTCTTTCTTTCTTTCTTTCTTTCTTTCTCTCTTCCTTTCTTTCTTTCTTTCTTTCTTTTCTTTCTTTC	CCTCTCTTCC	ACTTGGCAAG
gi|224384746|gb|CM000685.1| Homo sapiens chromosome X; GRCh37 primary reference assembly	4	24.3	585738	TCCCTCCTTCCTTCCTTCTCTCCCTCCCTCCTTTCCTTTCCTCCCTCTGTTCCTTCCTCCCTCCCTCCCTCCTTCTCTCCCTCCCTCCCTCCTTCCCT	TTTCCTTCCT	TTCTTTCTTC
gi|224384746|gb|CM000685.1| Homo sapiens chromosome X; GRCh37 primary reference assembly	4	15.3	585834	CTTTCTTTCTTCTTTCTTTCTTTCTCTTTCTTTTTTCTTTCTCTTTCATTTCTTTC	CCCTCCTTCC	CTCTTCCTTC
gi|224384746|gb|CM000685.1| Homo sapiens chromosome X; GRCh37 primary reference assembly	3	24.3	585923	CCTCCTCCTCCTCCTTCTCCTCCTCCTCCTCCTCCTTCTCCCTCCTCCTCCTCCTTCTACTCCTTTTCCTCCTC	CTTCATCGTC	TTCCCTCTGC
gi|224384746|gb|CM000685.1| Homo sapiens chromosome X; GRCh37 primary reference assembly	2	834.5	586184	CTCTCTTCTCTCTCTCGCTGTCTCTCTCTGTCTGTCTCTCTGTCCCCTGTCTGTCGCTATTTTTCTCTGTCTATCTCTGTATCTCTGTCTCTCTCTTTCTCTCCTCTGTCTCTCTGTATCTCTGTCCATCTCTGTCTCTCTTTCTCTCTCTCCTCTCTCTCTTTTTCTCTGTCTCTGTCTGTATCTCTATCTCTGTCTCTCTTTCTCTCTGTCTTCGTTCCTCTCTCTCTTTTTTTCTCTCTTCCTCTGTCTCTCTTTCTATCTCTGTCTCTCTCTCTCCTCTCTCTCTGTCTCTTTTTCTCTGTCTCTGTCTGTATCTCTGTCTGTCTCTGTCTCTCTTTCTCTCCTCTCTCTGTGTCTCTGTCTCTGTCTCTCTTTCTCTCCTCTCTTTTTCTCTGT…	TGGTGTGCTG	CCTGTCTCAG
gi|224384746|gb|CM000685.1| Homo sapiens chromosome X; GRCh37 primary reference assembly	6	250.7	588774	TCTCCCTCTCTGTCTGTCTCTGCCTCTCTCCCTCTTTCTCTTCCCCCTCCCTGTCTCCCTCTCTGTGTCTCTGCCTCTCTTTGTCTCTCTCTGTATCTCTATCTGTGTCTCTCTTTTTCTCTCTCCATCTCTCTGTCTCTCCGTTTCTCTCTTTCTCTCTCCCTCTCTCTCCCTGTCCGTGTCGCTCTTTCTCTCTCTCCATCTCCCAGTCTCTCCCTTTCTCTCTCTCCATCTCTCCCTGTCTCTCTCTTTCTCTGTCTCCATCTCTTTCTCTGTCTCTCCTTGTCTCTCTCTTTCTCTCTCTCCATCTCTCTCTGTCTCTCCCTGTCTGTTTCTCTCTCTCCATCTGTCTGTCTCTCCCTTTCTCTCTCTCTGTCTCTCCCTCTCTCTCCCTGTCTG…	CTTCTCCGAA	CATCTCCCCG
gi|224384746|gb|CM000685.1| Homo sapiens chromosome X; GRCh37 primary reference assembly	2	14	596593	GAGAGAGAGAGAGAGAGAGAGAGAGAGA	TGGGGGGAGG	CGGTCAGGAT
gi|224384746|gb|CM000685.1| Homo sapiens chromosome X; GRCh37 primary reference assembly	2	342.5	596869	TATATATAAACATATATAAATATATAAACATACATAAATGTATGTAAATATATATAATCTATATACATATATAAATATATAAACACATATATAATATATAAATCTATAAACATATATAATATATAAACATAAATATATAAACATATATAATATATAAATATATTAACATATATAAAATATGTATAAATATATATAAACATATAAACATATATAAATATATAAACATATATAAATATATACAAACATATTGTATATATATAAATATATATAAAAACATATATATACATATAAAAATATATATAAACATATATACATATAAAGAAATATATATAAACATATATACATATAAAATATACATATATAAACATATATATACATAAAATATATATATAAACATAT…	TGTGTGTCTC	TTTTGGCCCC
gi|224384746|gb|CM000685.1| Homo sapiens chromosome X; GRCh37 primary reference assembly	1	33	606126	TTTTTTTTTTTTTTTTTTTTTTTTTTTTTTTTT	TGGATTGGTA	GCTGTGTTAC
gi|224384746|gb|CM000685.1| Homo sapiens chromosome X; GRCh37 primary reference assembly	4	38.8	609643	CTTTCTTTCTTTTTCTTTCTTTCTCTCTTTCTTTCTTTTCTTTCTTTCTGTTTCTTTCCTTTTTATCTTTCTCTCTTTTTCTTTCTCTTTTCCTTTTTTGTTTCTTTCTTTCTTTTTCTTTCTTTCTTTTTCTTTCTTCTTTCTTTCTT	TCCTTCCTTC	CGATGAAGTC
gi|224384746|gb|CM000685.1| Homo sapiens chromosome X; GRCh37 primary reference assembly	1	27	611528	AAAAAAAAAAAAAAAAAAAAAAAAAAA	GTTTGACATT	CTGGTGCCTA
gi|224384746|gb|CM000685.1| Homo sapiens chromosome X; GRCh37 primary reference assembly	2	29	616293	CTCTCTCTCTGTCTCTCTCTCTCTCTCTCTCTCTCTCTCTCTCTCTCTCTCTCTCTCT	GCAAAAAGGA	ATATATATAT
gi|224384746|gb|CM000685.1| Homo sapiens chromosome X; GRCh37 primary reference assembly	2	21.5	616350	TATATATATATATATATATATATATATATATATATATATATAT	TCTCTCTCTC	GAGTTTCAAA
gi|224384746|gb|CM000685.1| Homo sapiens chromosome X; GRCh37 primary reference assembly	5	115	628523	CCTCCCCTCCCCTGCCCTCCCCACTCCCCTCCCCTGACCTCCCCCCTCCCCTCCCCTGCCCTCCCCATCCCCTCCCCCTCCCCCTCTACTCCCCCTCCTCCCATCCCATCTCCTTTCCCCCTCCCCCATCCCATCCCTCCCGTCCTCCCCTCCCCTCCCCTCTTCCCCTCCCCTCTCCTTCACCCCCTCACATCCCCTCCCCTCCCCTCCTACCCTCCCCTCCTCCCCTCTCCTTCCCCTTCCCCCCTCCCCTCCTCCCCTTCCCTCTGTTCCTCCCCTCCTCCCCTCCCCTCCTCCCCTCCCCTCCTCCCCTCCCCTCTCCTTTCCCACTCCCCCCTCCCATCCCCTCCTCCACTCCCCTCCTCCCCTACTCTCCTCCCCTCCTCCCGTCCCCTCCTC…	GTGCTGAATT	TCTTCTCTTC
gi|224384746|gb|CM000685.1| Homo sapiens chromosome X; GRCh37 primary reference assembly	5	11.8	629105	TTCTCTTCTCTTCTTTTCTCTTCTTTTCTTTTTTTTCTTCTTCTTTTTTTTTTTTCT	TCCCCTCCTC	AATGGTCTTC
gi|224384746|gb|CM000685.1| Homo sapiens chromosome X; GRCh37 primary reference assembly	4	8.5	631241	AATAAATAAATAGATAAATAAATAAACAAATAAA	TGCGTCTTAC	CTTTACTTTA
gi|224384746|gb|CM000685.1| Homo sapiens chromosome X; GRCh37 primary reference assembly	6	13.8	636037	AAAAAGAAAAAGAAAGAGGAAAAGAAAGAGAAAGAAAGTAAAAACAAAAAGAGAAAGAAAGAAAGAAAAACGAGAAAGAGAAAGAAAAA	CTAGTTCTTT	AATAAGAAGG
gi|224384746|gb|CM000685.1| Homo sapiens chromosome X; GRCh37 primary reference assembly	4	61	636057	AAAGAAAGAGAAAGAAAGTAAAAACAAAAAGAGAAAGAAAGAAAGAAAAACGAGAAAGAGAAAGAAAAAAATAAGAAGGAAGGAGTAAGGAAGGAAAAAAGAAAAAGAAAGCAAGAAAGGAACGGAGAGAGAGAGAAAGGAAAGAAAGAAAGAAAGGGAGGGAGGGAACGAAGGGAGGAAGAAAGAAAGAAAGACAAGAAAGAAAGAAGAAAAACAAAGAAAAAGAAAGAAGGAGAAAGAAAG	AGAAAGAGGA	GAAGGAAGGA
gi|224384746|gb|CM000685.1| Homo sapiens chromosome X; GRCh37 primary reference assembly	4	12	636297	AAGGAAGGAAGGAGGAAGGAAGGAAGAAAGGAAGGAAGGAATGAAGG	AGGAGAAAGA	GACTGCTCAG
gi|224384746|gb|CM000685.1| Homo sapiens chromosome X; GRCh37 primary reference assembly	5	6.5	636577	TTTCTTTTTCTTTTTCTTTTCTTTTCTTTTTTTTTT	CGCCCAGCCC	TTGAGAGAGA
gi|224384746|gb|CM000685.1| Homo sapiens chromosome X; GRCh37 primary reference assembly	5	14	637431	AAAATAAAATAAAATAAATAAAATAAAATAAAATAAAATAAAATAAAATAAAATAAAATAAAATAAAAT	AGACTGTCTC	GCCAGTGATA
gi|224384746|gb|CM000685.1| Homo sapiens chromosome X; GRCh37 primary reference assembly	6	157.2	642222	AGAGAGAGAGACTTAGAGAGAGAGAGAGAAAGGGAGAGAGAAAGAGACAGAGAGACAGAGAGAGAAGGAGAGAGAGAGTGAGAGAGAGACAGAGAGAGAAAGAGGCAGACACAGAAAGAGCAGGAGAGAGAGAAAGGGAAAGAAAGAGAGAAAGAAAGGAAGAGAGAAAAAGAGGGAGAGAAGAGACAGAGAGAAAGACACAGAGAAAGAGAGTGAGAGAGAGACAGAGAGAGAGATGGAAAGAGAGAGAAAGAGACAGAGAGAATCAGAGACAAAAAGAGAGAGAGGGAGAGAGAGACAGAAAGAGAGAAAGAAAGAGAGCGGTGATCATGCCACTTATAATAATAAGAAAGAGAGAGAAAGAGCAAGAGAGGTAGAAGGAGAAAGGAAGAGAGAAAG…	TACACCAGGC	TACGGCCTGG
gi|224384746|gb|CM000685.1| Homo sapiens chromosome X; GRCh37 primary reference assembly	2	24	643454	GAGAGAGAGAGACAGAAACAGAGACAGAGAGAGAGAAAGAGAGAGAGA	AAAAAAAAGG	TCTGGGGCAA
gi|224384746|gb|CM000685.1| Homo sapiens chromosome X; GRCh37 primary reference assembly	5	9	645477	CTTTCCTTTTCTTTCTTTTCTTTTCTTTTCTTTTTTTTTTTT	AGAGGGTTTC	TTTGACATAC
gi|224384746|gb|CM000685.1| Homo sapiens chromosome X; GRCh37 primary reference assembly	4	129.3	646236	TTTCTTTCTTTCTTTCTTTCTTTCTCTTTCTTTCTTTTTCTTTTCTTTCTTTTCTTTCTTTCTTTCTTTCCTCCCTTCCTTCCTTTCCTCCTTTCTTTTCTTTTTCTTTCTTTCTTTCTTTCTTTCTTTCCTTCCTTCCTTCTTTCTTTCTTTCCTGCTTTCTTTTCTTTCTTTCTTTGTCTTTCTTTCTTTCCTTTCTTCTTTCTTTCTTTCCTCCTTTCCTTTCTTTCTTTCTTTCTTTCTTTCTTGGTCTTTCTTTCTCTTTCTCTTTCTTTCTTTCCTTCCTTCCTTCTTTCTTTCTTTTTCTTCCCTTCCTTCCTTTGTCTTTCTTTCCTCCTTTCTCTCTTTCTTTCTTTCCTCCTTTCTTTCTCTCTTTCTTTTCTCCTTTCCTTTCTTTCT…	TCTTTTTCTT	ATTTATTTAT
gi|224384746|gb|CM000685.1| Homo sapiens chromosome X; GRCh37 primary reference assembly	4	67	668846	CCTTCCCTTCCTTCCTCTCCCTCCCTTCCTTTCTTTGTTCCTTTCATCCTTCCTTTCCTTCCTTCGTTTTCTCCCTTCCTTTCTTACTTCCTCCCCTCCTTTATTCCATTTTCCTCCCTCAGTTCCTCCCTCCTTCCCTTCCCTTTTTCCTACCTTCATTCCTCCATTTTCCTTCCTTCCTCCCTCCCTCCTTCCTTTCTTTCTTTCTTTCTTTCTTTCTTTCTTTCTTTCTTTCTTTCTTTCTTTCTTCCTTCCTTTCTTCCTTCCTT	TCCCTCTCCC	TCTTTTCTTT
gi|224384746|gb|CM000685.1| Homo sapiens chromosome X; GRCh37 primary reference assembly	4	58.5	669040	CTTTCTTTCTTTCTTTCTTTCTTTCTTTCTTTCTTTCTTTCTTTCTTTCTTTCTTCCTTCCTTTCTTCCTTCCTTTCTTTTCTTTCTTTCTTTCTTTGTTTGTTTGTTTTCTTTCTTTCTTTCTTTGTTTTCTTTCTTTCCTTCCTTTCTTTCTTTCTCTTTCTTGCTTTCTTTTTCTTTTTTCTTTCTTTCTTTCTGTCTGTCTCTCTCTCTCTCTCTCTCTTTCTCTCTTTCT	TCCCTCCTTC	GTAATCCAGC
gi|224384746|gb|CM000685.1| Homo sapiens chromosome X; GRCh37 primary reference assembly	4	9.8	670024	AATAAATAAATAAATAAGTAAATAAATAAATAAATAAAT	AACAATAATT	GGCCGGGTGC
gi|224384746|gb|CM000685.1| Homo sapiens chromosome X; GRCh37 primary reference assembly	1	26	674139	AAAAAAAAAAAAAAAAAAAAAAAAAA	ACTCCGTCTT	TTAGCTGTGC
gi|224384746|gb|CM000685.1| Homo sapiens chromosome X; GRCh37 primary reference assembly	4	7.8	675328	TGTTTGTTTGTTTGTTGTTTGTTTGTTTGT	TGGAAATCCC	CGTTTGTGGG
gi|224384746|gb|CM000685.1| Homo sapiens chromosome X; GRCh37 primary reference assembly	4	8.3	678388	AAACAAACAAACAAACAAACAAACAAACAAACA	TTTGTCTCAA	CTTCAGAAAG
gi|224384746|gb|CM000685.1| Homo sapiens chromosome X; GRCh37 primary reference assembly	4	7.8	680574	TTTGTTTGTTTGTTTGTTTGTTTTTTGTTT	AGTTGACTTC	TTGAGATGGG
gi|224384746|gb|CM000685.1| Homo sapiens chromosome X; GRCh37 primary reference assembly	2	15.5	681913	TGTGTGTGTGTGTGTGTGTGTGTGTGAGTGT	TGTATGTATA	AAAATCAACT
gi|224384746|gb|CM000685.1| Homo sapiens chromosome X; GRCh37 primary reference assembly	2	19	682434	GTGTGTGTGTGTGTGTGTGCGTGTGTGTGTGTGTGTGT	GGTCACCTGC	CAGGCAAGTG
gi|224384746|gb|CM000685.1| Homo sapiens chromosome X; GRCh37 primary reference assembly	4	183.5	683429	TATATATTATATATAAATATATGTACATACTATATAATATATTGTATATACATTAATATACTATATATTATATACTATATAGTATAATAAATATATTATATATACATTAGTATACTATATATTATATACTATACATAATATAATATAAATATATTATATACATTAGTATACTATATATTATATACTATACATAGTATAATATAAATATATTATATACATTAGTATACTATATATTATATACTATACATAGTATAATATAAATATATTATATACATTAGTATACTATATATTATATACTATACATAGTATAATATAAATATATTATATATACATTAGTATACTATATATTATATACTATACATAGTATAATATAAATATATTATATATATTAGTATGCTA…	TATACAGCTT	ATTTCTTATT
gi|224384746|gb|CM000685.1| Homo sapiens chromosome X; GRCh37 primary reference assembly	4	31	687169	TAGATAGATAGATAGAAAGATAGATAGGTAGGTAGGTAGATAGATAGATAGATGATAGAAAGATAGAAAGATAGGTAGATAGATAGATAGAAAGATAGACAGATAGATGGAAAGATAGATAGA	AACTCTCCTT	GAACTATATA
gi|224384746|gb|CM000685.1| Homo sapiens chromosome X; GRCh37 primary reference assembly	2	261.5	687720	ATATATAATATATATTTAAATATATATAGTTATATATAACTATATATAACTATATATAGTGTTAAATATAAATATATAACTATATATAGTGTTAAAACTATATATAATATATAATATATATTAAATATATATATTTATATATAACTATATATAAACTATATATAATATATAATATATATTAAATATATATATTTATATATAACTATATATAAACATATATAATATATAATATATATTTAAATATATATTTATATATAACTATATATAAACTATATATAATATATAATATATATTTAAATATATATATTTATATATAACTATATATAAACTATATATAATATATAATATATATTTAAATATATATTTATATATAACTATATATAGTGATATATATAATAT…	AAACTACATA	ACTGCAGAAT
gi|224384746|gb|CM000685.1| Homo sapiens chromosome X; GRCh37 primary reference assembly	4	207.8	691050	TTCTTTCTCTCTTTCTTTTTCTTTTTCTTTCTTTCTTTCTTTCTTTGTCTTTCTTTCTTCCTTTCTTTCCTTTCTTTCTTTCCTTTCTTTCCTTCCTTTCTTTCTTTCCTTCTTTCTTTCTTTCTTTGTTTCTTTCTTTGTCTTTCTTCCTTTCTTCCTTTCTTTCCTTTCTTTCCTTCCTTTTTCTTTCTTTCTTTCTTTGTCTTTCTTTCTTCCTTTCTTCCTTTCTTTCCTTTCTTTCTTTCCTTTCTTTTTCTTTCTTTCTTTCTTTGTCTTTCTTTCTTCCTTTCTTCCTTTCTTCCTTTCTTTCTTTCCTTTCCTTCCTTTCTTTCTTTCCTTCTTTCTTTCTTTGTCTTTCTTTCTTCCTTTCTTCCTTTCTTTCCTTTCTTTCCTTCCTTT…	TACCCTTTTA	AATGGGGTCT
gi|224384746|gb|CM000685.1| Homo sapiens chromosome X; GRCh37 primary reference assembly	4	15.5	704905	ATCTATCTATCTATCATCTATCTATCTATCTATCTATCTATCTATCTATCATCATCTAT	TAAATCTAGC	TATATTATAT
gi|224384746|gb|CM000685.1| Homo sapiens chromosome X; GRCh37 primary reference assembly	4	57.8	707056	GATAGGATAGATAGACAGACAGACAGATAGAAAAATCAATAGATAGATATCTAGATAGATAGATGACGGATAGATAGGCAGGCAGAGATAGATGATAGATAGATAGATAGATAGATAGATAGATAGATAGATAGATAGATGATAGATAATAGACACATAGATGATAGACAGATAGATAGATGATAGATAGATAGATAGATAGATAGATAGATAGATAGATAGATAGAT	GAAGATTGGT	GTAATGTGTT
gi|224384746|gb|CM000685.1| Homo sapiens chromosome X; GRCh37 primary reference assembly	4	73.5	709945	GAAAAAAGAAAGAGAAAGAAAGAAAGAAGGAAAGAAAGAGAAAAAAGAGAGAAAAAATAAAGAGAAAGAAGAAATAAAGAAAAAGAAGAAAGAGACACAGAGAGAAAGAAAGAAAGAAAGAAAGAAAGAAAGAAAGAAAGAAAGAAAGAAAAAGAAAAGCAAGCAAGCAAGCAAGCAGGAAAGAGAAAGGAAGAAAAAGAAAGAAAGAAAGAAAGAAAGAAAGAAAGAAAGAAAGAAAGAAAGAAAGAAAGAAAGAAAGAAAAAGAAAGAAAGAAAGAAAGA	CAGAAAGATG	CAAACAAAGG
gi|224384746|gb|CM000685.1| Homo sapiens chromosome X; GRCh37 primary reference assembly	4	15.3	710554	AAAGAAAGAAAAATAAAGAAACAGAAAGGAAGAAAGAAAAAAGAAAGAAGGAAAGAAAGA	GTCTCAAAAA	TAGACAGATG
gi|224384746|gb|CM000685.1| Homo sapiens chromosome X; GRCh37 primary reference assembly	5	7.8	710655	TTATTTTATTTTATTTTATATTTTATTTTATTTTATTTTAT	GCGTATCAAG	GAGACAAGGT
gi|224384746|gb|CM000685.1| Homo sapiens chromosome X; GRCh37 primary reference assembly	1	68	711414	TTTTTTCTTTTTTCTTTCTTTTCTTTTCTTTTTTTTTTTCTTTTTTTTTTTTTTTTGTTTTTTTTTTT	TCCTGGTTTC	GAGACTGTGT
gi|224384746|gb|CM000685.1| Homo sapiens chromosome X; GRCh37 primary reference assembly	1	36	716210	TTTTTTTTTTTTTTTTTTTTTTTTTTTTTTTTTTTT	GTGGCAATTC	GAGACGGAGT
gi|224384746|gb|CM000685.1| Homo sapiens chromosome X; GRCh37 primary reference assembly	6	4.8	719172	TTTTTGTTTTTGTTTTTGTTTTTGTTTTT	CAGTTTTGTT	TTGAGACAGA
gi|224384746|gb|CM000685.1| Homo sapiens chromosome X; GRCh37 primary reference assembly	6	87.5	721600	TCTCTCTTCTTCTTCTTCTTCTTCTCCTCCTTCTCCTTCTCCTCCTCCTCCTCCTCTTCCTCCTTTTCCTCCTTTTCCTCCTTCTCCTTGTCCTTCCCTCCTCCTCCTTCTCCTCCTTCTCCTCCTCCTCCTCTTCTTTCTCCTCCTCTTCCTTCTCCTCCTCCTTCTCCTCGTCCTTCTCCTTCTCCTCCTCCTTCTCCTTCTCCTCGTCCTTCCCTCCTCCTCCTCCTCTTCTTTCTCCTCCTCTTCCTTCTCCTCATCCTTCTCCTCCTCCTCCTTCTCCTCCTCCTCATCCTTCTCCTCCTCCTTCTCATCCTTCTCCTCCTCCTCCTCGTCCTTCTCCTTCTCCTCCTTCTCCTCCTCCTCCTTCTCCTCCTCCTCATCCTTCTCCTCCTCCTT…	TGGCTCTTTC	TCTTGTTTTT
gi|224384746|gb|CM000685.1| Homo sapiens chromosome X; GRCh37 primary reference assembly	2	22	726435	ATATATATATATATATATATATATATATATATATATATATATAT	CATCTCTACA	TTTATTTTTT
gi|224384746|gb|CM000685.1| Homo sapiens chromosome X; GRCh37 primary reference assembly	4	48.5	727670	AGAAAGAAGAAGGAAAGAAAAAAAGAAAGAAAGAAGGAAAAAAGAAAGAAAGAAAGAAAGAAAGAAAGAAAGAAAGAAAGAAAGAAAGAAAGAAAGAAAGAAAGAAAGAAAGAGAAAGAAAGAAAGAAAAGAGAAAGAAAGAAAAGGAAGGAAGGAGAGAAAGAAGAGAAAGAAAAGAAACAAAGAAGAAAG	CAAGACCCTG	GAGAAAAGAA
gi|224384746|gb|CM000685.1| Homo sapiens chromosome X; GRCh37 primary reference assembly	4	13	730999	AGGAAAGAAGGAAGGAAGGAAGGAAGGAAGGAAGGAAGGAAGGAAGAAAGGA	TGGAGGAGGG	GAGAGGGAAA
gi|224384746|gb|CM000685.1| Homo sapiens chromosome X; GRCh37 primary reference assembly	4	241.5	731285	ATCTACCTATCTCATTTATCTATCATCAATCATCTACATATCTGTCTTATCTATCTATTCATCTTATCTATGTATCTATTACCATCATGTATCTATATATCTATCTACCTAAGTATGTATCTGTTACCATCATCTATTTATCTATCTATCTACCTATCTATTACCATCATCTATCTATCTATCTATCTATCTTCTATCTACCTTCTATCTACCTATGTATGTATCTATTACCATCATCTATCTATCATCTATCTATCTATCTATCTATCTATCTATCTATCTATCTATTACCATCATCTGTCTATCTATCTATCTATCTTCTATCTATCTTCTATCTACCTTCTATCTACCTATGTATGTATCTATTACCATCATCTATCTATCATCTATCTATCTATC…	CTTGTCATAC	ATGTCTCTTT
gi|224384746|gb|CM000685.1| Homo sapiens chromosome X; GRCh37 primary reference assembly	4	74.3	733809	GAAAGAAAGAAAGAGGAAAGAAAAAGAAAGAAAGAAGTAAGAAAGAGAAAAAAGAAAGAGAAAGAAAGAAAGAGGAAAGAAGAAAGAAAGAAAGAAAGAAAGAAAGAAAGAAGAAGGAAAGAAAGAAAGAAAGAAAGAAAGAAAGAAAGAAGAAAGAAAGAAAGAAGGAAAGAAAGAAAGAGAAGAAAGAAAGAAAAAAGAAAGAGAGAGGGAGGGAGGGAGGAAAGAAGGAAGGAAAGAAAGAAAAAGAAAGAAAGAAACAAAGAAAGAAGGAAAGAAGGAAAG	AAAAAAAAAG	GAGAGAGGGA
gi|224384746|gb|CM000685.1| Homo sapiens chromosome X; GRCh37 primary reference assembly	4	24.5	734176	AAAGAAAGAGAGAGAGAAAGAAAAGAAGAAAGAAAGAAGAAAAGAAAGAAGAAAGAAAGGAAAGAAGAAAGAAAAGAAAGAGAAAAAGAAAGAAAGAA	AGGAAGGACA	GGAAGGGAGA
gi|224384746|gb|CM000685.1| Homo sapiens chromosome X; GRCh37 primary reference assembly	4	571.5	739758	GATAGATAGATAGATAGATAGATGATAGACAGATGATGGTAATAGATACATAGGTAGATAGAAGACGATAGATAGATAGATAGATAGATAGATAGATAGATTCATAGATACATAGATACATAGATACATAGATAGATGATGGTAATAGATACATACTTAGGTAGATAGAAGATAGATAGATGATAGATAGATGATGGTAATAGATACATACTTAGGTAGATAGAGGGAGATAGATAGATAGATAGATAGATAGATAGATAGATAGATAGATACATAGATAGATAGATAGATAGATGATGGTAATAGACACATACTTAGGTAGATAGAATATCATAGATAGATAGATAATGGTAGTAGATACATACTTAGGTAGATAGAATATCATAGATAGATAGATAG…	CGGATGGATG	CGATGTAAAA
gi|224384746|gb|CM000685.1| Homo sapiens chromosome X; GRCh37 primary reference assembly	1	26	743280	TTTTTTTTTTTTTTTTTTTTTTTTTT	GTGCCCGGCC	AGATGGAGTC
gi|224384746|gb|CM000685.1| Homo sapiens chromosome X; GRCh37 primary reference assembly	3	9.7	745059	TATTATTATTATTATTATTATTATTATTA	CCTGGCTAAC	AGACAGTGTA
gi|224384746|gb|CM000685.1| Homo sapiens chromosome X; GRCh37 primary reference assembly	4	41.5	745962	CTTTCTCTCTTTCCTTTCTGTCTTCCTTTCCTTCTTTCTTTGTTATTTTCTTTCTTTCTTCCTTTCTTTCTTTGTTGCTCTCTTTCTTTTCTTTCTTTCTTTCTTTCTTTCTTTCTTTCTTTCTTTCTTCCTTCCTTCCTCTTTCTTTCTCTTTCTTTCTTTCTTTCT	TCCTCCCTCC	CTCAGATGGA
gi|224384746|gb|CM000685.1| Homo sapiens chromosome X; GRCh37 primary reference assembly	1	27	750657	AAAAAAAAAAAAAAAAAAAAAAAAAAA	GCCAAGATTT	GTCACTGTTG
gi|224384746|gb|CM000685.1| Homo sapiens chromosome X; GRCh37 primary reference assembly	2	20.5	750970	GTGTGTGTGTGTGTGTGTGTGTGTGTCTGTGTGTGTGTGTG	CAGCTGACGA	GGGGGGGGGG
gi|224384746|gb|CM000685.1| Homo sapiens chromosome X; GRCh37 primary reference assembly	2	24.5	757902	ACACACACACACACACACAAACACACACACACACACACACACACACACA	AAAATTCTGT	ATTCCCTGGA
gi|224384746|gb|CM000685.1| Homo sapiens chromosome X; GRCh37 primary reference assembly	2	13.5	758450	ATATATATATATATATATATATATATA	CTCTCTCTCC	CACACACACA
gi|224384746|gb|CM000685.1| Homo sapiens chromosome X; GRCh37 primary reference assembly	2	18.5	758476	ACACACACACACACACACACACACACAGACACACACA	ATATATATAT	TACATACATA
gi|224384746|gb|CM000685.1| Homo sapiens chromosome X; GRCh37 primary reference assembly	4	35.8	762928	TTTCTTTCTTTCCTCCTTTCTTTCTTTCTTTCCTCTCTTTCTTTCTTCATTTCTCTCTCTTCTTTCTCTTTCTTCATTTCTCTCTCTTCTTTCTCTCTCTCTTTCTTTCTTTCTTTCTTTCCCTTTCTTTCTTTCTTTTTTCTTT	AGTATCAACA	TTTTTTGAGA
gi|224384746|gb|CM000685.1| Homo sapiens chromosome X; GRCh37 primary reference assembly	4	108	764539	AAGAAAGCAAGAAGGCAAGAAAGCAAGAAAGCAAGCAAGCAAGCAGGAAAGAAAGAAAGGAAGAAAAAAAGAAAGAAAGGAAGAAAGCAAGCAAATAAGAAAGCAAGAAAGCAAGCAAGCAAGAAAGAAAGAAAAAGAAATTAAGAAAGCAAGCAAGTAAGAAAGAAAGCAAGCAAGAAAGAAAGAAAGTAAGAAAGCAAGCAAGTAATAAAGCAAGAAAGAAAGAAGGAAAAGAAAGAAAGTAAGAAAGCAAGCAAGCAAGCAAGACAGAAAGTTAGAAATTAAGAAAGCAAACAAGTAAGAAAGAAAGAAGGAAAGAAAGAAGAAAAGAAAGAAAACAAGTAAGAAAGCAAGCAAGTGAGAAAGAAAGAAAGAAAGAAAGAAAGAAAGAAAGAAAGA…	TCCATCTAGG	CAGACTTTCC
gi|224384746|gb|CM000685.1| Homo sapiens chromosome X; GRCh37 primary reference assembly	2	25	765673	TGTGTGTGTGTGTGTGTGTGTGTGTGTGTGTGTGTGTGTGTGTGTGTGTG	ACCTCATCCC	ACATTAACGT
gi|224384746|gb|CM000685.1| Homo sapiens chromosome X; GRCh37 primary reference assembly	4	20.5	767675	AGGAAAGAAGGAAGGAAGGAAATAAGGAAGGAAAGAAAGTAGGGAGGAAAGAAAGAAGGAGGGAAGGAATGGAGGAAGGAAG	CTGAAGTCTG	ATTGGCTCAA
gi|224384746|gb|CM000685.1| Homo sapiens chromosome X; GRCh37 primary reference assembly	4	13.8	768622	AATAAAAAATAAATAAATAATAAATAAATAATGAAATTAAAAATAAAATAAAT	TAATGAGTAT	CAATTAGTAA
gi|224384746|gb|CM000685.1| Homo sapiens chromosome X; GRCh37 primary reference assembly	4	46.8	771308	ATAGATAATAGGTAGATGATAAATAGATAGATGAAAGAGAGTAGATAGATGGTAGCTATAGGTGATAGATAGACAGATAATAGGTAGATGATAGGAAGGTAGTAGATAGATGTAGATTAGATAGACAGATAGGCAGATGATGGAATGTGAGTAGATGAATAGATAGATGATAGATAGATA	TCATAGCTAA	CATACATACG
gi|224384746|gb|CM000685.1| Homo sapiens chromosome X; GRCh37 primary reference assembly	4	42	771888	ATAGATATGACAGATAGTAGACAGATGATAGATGAATAGATGGATAGTTATTAATAGATAGATAGACAGAAAGATGATAGAATGTGAGTGGATGAATTGATAGATGATAGATAGATAGATAATATATAGATAAGATAGATACATAAATAGATACATAGATAATAG	ATTTCTTTTA	GATGTAATGG
gi|224384746|gb|CM000685.1| Homo sapiens chromosome X; GRCh37 primary reference assembly	4	81.3	772209	ATAGGTAGATAGATAGACACATAGATTGATAGATAGGTAGATAGATAGATAGATGATAGATAATAGGATATGAGTGGATGAATAGACAGATAGATGATAGATAGATAATAGGATATGAGTGGATGAATAGATAGATACATAGATGTGATGGTGGATGAACAGATAGATACATGGATAGATGAACAGATAGATACTAGATAGACATGATGGATGGATGGATGGATGGATGGATGGATGGATGGATGGATAGATCGATCAATAGATAGATGATAGATAGATAGATAGATAGATAGATAGATAGATAGATAGATAGACAGATAGATAGA	GGATGGCTAC	CCTTCATGAA
gi|224384746|gb|CM000685.1| Homo sapiens chromosome X; GRCh37 primary reference assembly	4	10.3	777474	AAATAAAAAATAACATAAAATAAATAAATAATAAATAAATA	CTCCATCTCA	GAATCTCCAG
gi|224384746|gb|CM000685.1| Homo sapiens chromosome X; GRCh37 primary reference assembly	5	27.8	778603	TTTTATTTCATTTCATTTATTTATTTCATATTTTATTTTATTAACATTTTATTTAATGTATTATTTTATTTATTTATTTTATCTTTGATTGTATTAGTATTTTATTTCATTATTTAATTTTATTTTTATTTCATTCTATTTT	GGGCTGGTTC	GTTTGAGACA
gi|224384746|gb|CM000685.1| Homo sapiens chromosome X; GRCh37 primary reference assembly	6	112.5	778952	ATTATAATTATAATTTAGCATAATGTTATAATCATAATTATTATTATTATAATTATAATAATGTTATAATTATAATTATAATTATAATAATGTTATAATTATAATTATAATTATAATTATAATAATGTTATAATTATAATTATAATTATAATTATAATAATGTTATAATTATAATTATAATTATAATTATAATAATGTTATAATTATAATTATAATTATAATAATGTTATAATTATAATAATGTTATAATTATAATTATAATTATAATAATGTTATAATTATAATAATGTTATAATTATAATTATAATAATGTTATAATTATAATTATAATAATGTTATAATTATAATTATAATAATGTTATAATTATAATCATAATGTTATAATTATAGTTATAATAA…	TTTTATAATT	TATACCACTC
gi|224384746|gb|CM000685.1| Homo sapiens chromosome X; GRCh37 primary reference assembly	6	38.5	779974	ATTATAATTATAATTAATAATAATGTTATAATTATAATTATTATTGTTATAATTATAATAATGTTATAATTATAATTTATAATAATTTTACAATTATAATCATTATAATAATTTGATAATAATTATAATTATAATTATAATAATTTTATAATTATATTTATAAATTATATTATATATTTTATATAATAAAATTATATTATAATTATAATAATAAATTATAATTATAATT	TTTTATAATC	TATACCACTC
gi|224384746|gb|CM000685.1| Homo sapiens chromosome X; GRCh37 primary reference assembly	1	37	784315	TTTTTTTTTTTTTTTTTTTTTTTTTTTTTTTTTTTTT	ACAGGATCTC	GAGACAGAGT
gi|224384746|gb|CM000685.1| Homo sapiens chromosome X; GRCh37 primary reference assembly	2	17.5	788985	TATATATATATATATATATATATATGTATATATAT	TCTCTCTCTC	CTCAAAGAGG
gi|224384746|gb|CM000685.1| Homo sapiens chromosome X; GRCh37 primary reference assembly	4	14.5	789966	CATTCATTCATTCATTCACTCATTCACAAGCTCACTCCATTCATTCATTCATTCATTCA	ATGCCCGACC	CTCACAAGCT
gi|224384746|gb|CM000685.1| Homo sapiens chromosome X; GRCh37 primary reference assembly	1	36	798636	TTTTTTTTTTTTTTTTTTTTTTTTTTTTTTTTTTTT	TCTCTCTTTC	GAGAAGGAGT
gi|224384746|gb|CM000685.1| Homo sapiens chromosome X; GRCh37 primary reference assembly	4	105.3	809902	TTTCTTTCTCTTTCTTTCTTTCTTTCTTTCTTTCTTTCTTTCTTTCTTTCTTTCTTTCTTTCTTTCTTCTTTCTTTCTTCTTTCTTTCCTTTCTTTCTTTCTTCTTTCCTTTCTTTCTTTTCTCTTTCTTTCTTTCCTTTCTTTTCCTTCCTTCCCTTCTTTCTTTTTTCCTTCCTTCCTTCCTTTCTTTCCTTCTTTCTTTCTTCCTTCTGTCCTCCCTTCCTCTTTCTTTCTTTTTTCTTTCCTTCTTTCCTCTTTCTTTCTTTTCTTTTCTTTTCTTTCTTTCCTTCTTCCTTCCTTCCTCTTTCTTTCTCCTTCCTTCCTCTTTCTTTGTTTCCTTCCTTCCTTCTTTCCTTCCTCTCTCTTCTCTTTTCTTTCTTTCTTTCTTTCTTTTTCTTT…	TTTTTTTCTT	CTGGTTTTTT
gi|224384746|gb|CM000685.1| Homo sapiens chromosome X; GRCh37 primary reference assembly	4	25.8	811096	GAAAGGAAGAAAGAAAGAAAGAAAGAAAGAAAGAAAGAAAGAAAGAAAGAAAGAAAGAAAGAAAGAAAGAAAGAAAGAAAGAAAGAAAGAAAGAAAGAAAGAA	GTGTCTGAAG	GCAAATGTAC
gi|224384746|gb|CM000685.1| Homo sapiens chromosome X; GRCh37 primary reference assembly	2	20	811284	CACACACACACACACACACACACACACACACACGCACACA	AAAACAAAAC	GCAATAAGCT
gi|224384746|gb|CM000685.1| Homo sapiens chromosome X; GRCh37 primary reference assembly	2	19	812320	ACACACACACACACACACACACACACACACACACACAC	ACATACAAAT	GGGCACCCAC
gi|224384746|gb|CM000685.1| Homo sapiens chromosome X; GRCh37 primary reference assembly	4	44	815533	CCTTCCTTCTTTCTTTCCTTCTTTCTTTCCTTCTTTCCTTCCTTCCCTCCCTCCTTCCTTCCCTCCTTCCTTCCATCTTTCCTCATTTTCCTCTCCTCCCTCCCTCCCTCCCTTCCTTCCTTCCTCCTTTCTCCATTCCCTCTCTCTCTCCCTTCCTTTCTTTCCTTCCTTCCTT	CCTACCTCTC	TCTATCTTCC
gi|224384746|gb|CM000685.1| Homo sapiens chromosome X; GRCh37 primary reference assembly	4	29.3	815815	TTCCTTCCTTCCTTCCCTTCCTTTCTCTTCCTTCTTTCTTTCTTTCCTCTTTCTTTCTTTTCCTTTCTTCTCTTTCTTTCTTTCCTTCTTTCTTCTTTTCCTTCCTTTCTTCCTTCCTTCCT	CCTCCCTCCT	CTGTCCCTCC
gi|224384746|gb|CM000685.1| Homo sapiens chromosome X; GRCh37 primary reference assembly	3	10.3	817153	ATAATAATAATAATAATAATTAATAATAATAA	AACTTAAAGT	AGTGACTTTG
gi|224384746|gb|CM000685.1| Homo sapiens chromosome X; GRCh37 primary reference assembly	5	16	818492	AAGAAAAGAAAAAAAAAGAAAAGAAAAGAGAAGAGAAGAGAAGAGAAGAGAAGAGAAGAGAAGAAGAGAAGAGAAGAGAA	ATGGGAAAAG	GGGAGGGGAA
gi|224384746|gb|CM000685.1| Homo sapiens chromosome X; GRCh37 primary reference assembly	5	20.6	818507	AAGAAAAGAAAAGAGAAGAGAAGAGAAGAGAAGAGAAGAGAAGAGAAGAAGAGAAGAGAAGAGAAGGGAGGGGAAGGGAAGAGAAGGAAGGGAAGGGAAG	AAGAAAAAAA	GAAAGGGAAG
gi|224384746|gb|CM000685.1| Homo sapiens chromosome X; GRCh37 primary reference assembly	5	16.8	818554	GAAGAGAAGAGAAGAGAAGGGAGGGGAAGGGAAGAGAAGGAAGGGAAGGGAAGGAAAGGGAAGGGAAGGGAAGGGAAAGGAAG	GAGAAGAGAA	AAAAGAAAAG
gi|224384746|gb|CM000685.1| Homo sapiens chromosome X; GRCh37 primary reference assembly	5	19.2	818634	AAGAAAAGAAAAGAATGAAGAAAAAGAAAAGAAAAGAAGATAAAAGAAAAGACAGGAAAAGAAAAGAAAGGGAAGAGAAAGGAAGAAAAGAAAAGAAA	AAGGGAAAGG	TTTTACATTG
gi|224384746|gb|CM000685.1| Homo sapiens chromosome X; GRCh37 primary reference assembly	5	24.6	819405	GGAAGGGAAGGGAAGGGAAGAAAACAAAAGGAAGGGAAGGGAAGGGAAGGAAGAGAAAAGAAGGGAAGGCAAAAGAAGGGAAGGGAAGAGAAGGGAAGGGAAGGGAAAGGAAGGGAAGGGA	GAAAACAAAA	GAAAAGAAAA
gi|224384746|gb|CM000685.1| Homo sapiens chromosome X; GRCh37 primary reference assembly	5	14	819525	AGAAAAGAAAAGAAGAAAAGAAAAAAAGAAGAAGAGGAGATAAAAGAAAAGAAAAAGAAAAGAAAAGAAA	AAGGGAAGGG	TTTTACATTG
gi|224384746|gb|CM000685.1| Homo sapiens chromosome X; GRCh37 primary reference assembly	4	38.3	820288	TTTCTCTTCTTTCTTTCTTTTTCTTTCTTTCATTCTTTCTTTCTTTTTCTTTCTTTCTTTCTTTCTCTTTCTTTCTTTCTTCCTTCCTTCCTTTCTCTTTCTTTCTTTCTTCCTTCCTTTCTTCCTTCCTTCCTTTCTTTCTTTCT	GTGTAACACT	GTCTCTCTCT
gi|224384746|gb|CM000685.1| Homo sapiens chromosome X; GRCh37 primary reference assembly	1	28	820764	TTTTTTTTTTTTTTTTTTTTTTTTTTTT	CTTCTTCTTC	GAGCAGTCTC
gi|224384746|gb|CM000685.1| Homo sapiens chromosome X; GRCh37 primary reference assembly	5	6.2	821173	AAAATAAAATAAAATAAAATAAAATAAAATA	CAGGTATCTC	GAGCTACCAT
gi|224384746|gb|CM000685.1| Homo sapiens chromosome X; GRCh37 primary reference assembly	2	21.5	823231	TGTGTGCGTGTGTGTGTGTGTGTGTGTGTGTGTGTGTGTGTGT	TCCCTCTCTC	TTTGGGTTTT
gi|224384746|gb|CM000685.1| Homo sapiens chromosome X; GRCh37 primary reference assembly	1	27	824285	TTTTTTTTTTTTTTTTTTTTTTTTTTT	GTACGATGGC	GAGATGGAGT
gi|224384746|gb|CM000685.1| Homo sapiens chromosome X; GRCh37 primary reference assembly	6	4.2	824779	TGTTTTTGTTTTTGTTTTTGTTTTT	GTGGAAACTC	TCTCTCTTTC
gi|224384746|gb|CM000685.1| Homo sapiens chromosome X; GRCh37 primary reference assembly	1	26	825163	AAAAAAAAAAAAAAAAAAAAAAAAAA	ACCGTCTGGG	GGTTCATCAA
gi|224384746|gb|CM000685.1| Homo sapiens chromosome X; GRCh37 primary reference assembly	2	257.5	826597	ACACACACATCTATACACAACACAACACACTCAACAGACACACACATACACAACACACAACAGACACACACACAACACGCTCAACAGACACACAACACACAAGAGACACACGCACAAACACATCATATATACAAGACACACACATCTATACACAACACAACACACTCAACAGACACACACATACACAACACACAACAGACACATACACAACACGCTCAACAGACACACAACACACAGACACACGCACAAACACATCATATATACAAGACACACACATCTATACACAACACAATCAACAGACACACACATACACAACACACAACAGACACACAACACGCTCAACACACACAACACACAAGAGACACGCACAAACACATCATATATACAAGACACACACAT…	TATATACAAG	AGAGACACAC
gi|224384746|gb|CM000685.1| Homo sapiens chromosome X; GRCh37 primary reference assembly	5	64.2	833403	CCTTCCCGTCCCTTCCCTCCTCTCCCCTTCCCTCCTCTCCCCTCCCCTCCTCTCCCCTCCCCTTCCCTTCCCCTCTCCCCTCCCTTCCCTTCCCCTCCTCTCCTCTCCCTCTCCCCTCCCCTCCCTCTCCCCTCCCCTTCCCCTCTCCCCTCCCCTTCCCCTCTCCCCTCCCTTCCCCTCCCTTCCCCTCCCTCTCCCCTCCCTTTTCCCCTCCCCTTCCCCTCCCCTCTCCTCCCTTTCCCTGTCCACTCCCCTTCCCTGCCTTCTCCCCCTCCTTTCCCCTCCTCTCCCCTCCCCTTCCCCTTCCCTTTCCCCTCCCCTTCCCTTCCTTTCCTTTCCTTTCC	TTTTTTCTTT	TTTTTTCTTC
gi|224384746|gb|CM000685.1| Homo sapiens chromosome X; GRCh37 primary reference assembly	6	4.3	842112	AATAAAAATAAAAATAAAAATAAAAA	CAAAAAGAAT	ACTTGTAACA
gi|224384746|gb|CM000685.1| Homo sapiens chromosome X; GRCh37 primary reference assembly	6	30.5	843028	AGAGACAGAGACAGAGAGGCAGAAACAGACACAGAGAGAGAGAGGGAGACAGAGATGAAGAGACAGAAACACACAGAGAGACAGTGATAGAAAGAGGGAGACGCAGAAACAGAGGGACAGATACAGAGACAGAGAGAAAGACAGACAGAGAGACACTGAGAGAGACACAGAGAGAGAAAGAGAGACAGA	ATGGAGACAG	CATATACATA
gi|224384746|gb|CM000685.1| Homo sapiens chromosome X; GRCh37 primary reference assembly	4	195	843608	AGAGAGAGGGGGAGAGAGAAACAGAGACAGAGAGGGAGGGAGAGACACAAAGAGAGGGAGAGACAGTGACAGAGACAGAAAGATAGGAAGAGAGAGAGAGAGACATACAGAGAGAAAGAAACAAAGACAGAGAGACAGAGGAAGAGAGAGAGAGGGAGAGACAGAGAAAGAGGGAGGGAGAGACAGAGACACACAGAGAAAGAAACAGACAGACAGAGGAAGAGAGGGAGAGGGAGAGACAGAGAAAAAGGGAGGGAGAGATAGAGACACACAGAGAAAGAAACAGACAGAGAGACAGAGGAAGAGAGAAAGACAGAGAAAGAGGGAGGGAGAGACAGAGACACACAGAGAAAGAAACAGACAGAGAGACAGAGGAAGAGAGAGAGAGAAAGAGGGAGG…	AGACAGACAT	GGAGGAAGAG
gi|224384746|gb|CM000685.1| Homo sapiens chromosome X; GRCh37 primary reference assembly	5	19	848605	ATTTTATTTATTTTTTATTTTTATTTTATTTTATTTTAATTTTATTTTATTTTATTTTATTTTATTTTATTTTATTTTATTTTATTATTTTATTTT	GTATCAGGCA	TTTAAGACGG
gi|224384746|gb|CM000685.1| Homo sapiens chromosome X; GRCh37 primary reference assembly	4	152.3	853849	TAGATAGAGAGATAGATAGATAGATAGATAGATAGATAGATAGATAGAGACATAGATAGAGAAAAAATAGATATAGATAGAATAAATAGATGATAGATAAATACATAGGATAGATAGATAAATAGATAGCTAGATGATACATAATATATATAGATATGTAGTTATTTAATAGATACATAAAATAGGTAGATAGATAAATAAGATGGATAGATACGTAATTGATAGATAACTAGGACAGATAGATACATAATAGATACATTGATACACAGGATAGATAAATGATAGGTAGATAGATAAGATGGATAGATACATAATAGATACATAGGATGGATAGATAGATAGAATAAGATGGATGATAGATAGATAGAATAAGATGGATGATAGATAGATAGAATAAGA…	AAGAAATCTC	GGAATAAATA
gi|224384746|gb|CM000685.1| Homo sapiens chromosome X; GRCh37 primary reference assembly	1	32	859245	TTTTTTTTTTTTTTTTTTTTTTTTTTTTTTTT	TTAGAGACTC	AGACAGAGTC
gi|224384746|gb|CM000685.1| Homo sapiens chromosome X; GRCh37 primary reference assembly	6	59.3	859972	CTCCTCCTCCTTCTTTTCTCCTTCTCCTTCTCCTTCTTCTTCCTCTTCTTCCTCTTCCTCCTCTCCCTCCTCTGCTTCTTCTCCTTCTTCTCCTTCTCCCTCTTCTCCCTCTTCCTCTTCTTCCTCCTCTCCTTCTCCCTTTTCCCCTTCCCCATCCCCTTCCACTTCCCCTTCCCCTTCCCCTTCCTCCTCCTTCTCCTCCTCCTCCTCCTCTTCTTCTTCTTTTTCTTCTTCTTCTTCTTCCTTTTCTTCTTCTTCTTCTTCTTCTTCTTCTTCTTCTTCTTCTTCTTCTTCTTCTTCTTCTTCTTCTTCTTCTTACTTCTCCTTCTTGTTTTCCTTCTCCTTCTCCTTCT	CCTCCCGCTC	TCACTTCAAG
gi|224384746|gb|CM000685.1| Homo sapiens chromosome X; GRCh37 primary reference assembly	3	47.7	860183	TCTTCTTCTTCTTTTTCTTCTTCTTCTTCTTCCTTTTCTTCTTCTTCTTCTTCTTCTTCTTCTTCTTCTTCTTCTTCTTCTTCTTCTTCTTCTTCTTCTTCTTCTTACTTCTCCTTCTTGTTTTCCTTCTCCTTCTCCTTCTTC	CTCCTCCTCC	ACTTCAAGTT
gi|224384746|gb|CM000685.1| Homo sapiens chromosome X; GRCh37 primary reference assembly	1	25	861280	AAAAAAAAAAAAAAAAAAAAAAAAA	CTCCATCTCC	GCAAAATAAC
gi|224384746|gb|CM000685.1| Homo sapiens chromosome X; GRCh37 primary reference assembly	4	10.3	862665	GTTTGTTTGTTTGTTTTTGTTGTGTTTGTTTGTTTGTTTG	TTGGTTTTTG	AGACAGAGTC
gi|224384746|gb|CM000685.1| Homo sapiens chromosome X; GRCh37 primary reference assembly	1	27	864681	TTTTTTTTTTTTTTTTTTTTTTTTTTT	CACGCCTGGC	AGAAGAGGCC
gi|224384746|gb|CM000685.1| Homo sapiens chromosome X; GRCh37 primary reference assembly	4	8	865168	ATTTCATTTATTTATTTATTTATTTATTTATTT	TAATGCTGGA	TTGAGACAAA
gi|224384746|gb|CM000685.1| Homo sapiens chromosome X; GRCh37 primary reference assembly	2	144.5	866951	AGAGAGAGAGAGAGAGGAGAGAGAGAGAGACAGACAGAGGGAGAGGGGAGAGAGAGACAGACAGAGAGGAGAGAGAGAAAGAGGGGAGAGAGAGAGACAGAGACAGAGAGAGGGGAGAGAGAGAGACAGAGAGAGAGGGGAGAGAGAGAGACAGAGAGAGAGGGGAGAGAGAGAGAGGAGAGAGAGAGAGAGAGACAGAGACAGAGGGGAGAGAGAGAGAAAGGGGAGAGAGAGAGACAGAGGAGAGAGAGAGACAGAGAGAGATACAGAGAGAGAGA	CTGGTCGGAA	CCCTGGAAGG
gi|224384746|gb|CM000685.1| Homo sapiens chromosome X; GRCh37 primary reference assembly	4	7.8	868863	ATACATACATACATACATACATACATACATA	TCCATCTCCA	AAATTAAGAG
gi|224384746|gb|CM000685.1| Homo sapiens chromosome X; GRCh37 primary reference assembly	4	130.3	870106	TAGACAGATAGATAGATGACAGATAGATAATTGATACATAGATTATAGATTCAATAGATAAATACACAGAGAATACATTAGATAGATGGATGGATAGATAGATGGATGAATGGATAGATAGATATATCAATAGATAGATAGGTAGGTGGATAGAGAGATGATAGATAGATAATTGATACATATAGATTCAATAGATAAATACATAGATAATACATTAATAGATGGATGGATAGATAGATGAATGGATAGATAGATATATCAATAGGTAGGTGGACAGATAGATAATTGATACATAGATTATAGATTCAATAGATAAATACATGGATAGATAATACATTAGATAGATGGATGGATAGATGGATGAATGGATGGACACAGACATAGATAGATAGATCAACA…	GGCAGCTAGC	CAATAGATCA
gi|224384746|gb|CM000685.1| Homo sapiens chromosome X; GRCh37 primary reference assembly	4	17.5	871016	TCTTTCTTTCTTTCTCTTTCTTTCTTTCTTTCTTTCTTACTTTCTTTCTTTCTTTCTTTCTTTTTTC	ACAGGAAGCC	AAGATGGAAT
gi|224384746|gb|CM000685.1| Homo sapiens chromosome X; GRCh37 primary reference assembly	4	244.8	875147	TAGATAAATACATATATAGATGGATGGATAATAGATAGAGGATGGATATATAGTAGATGATAAATAGTAGAAAGATGATAGGTAGATAGACAGCTAGATGGATAGATGATAGGTAGATAAGTGATACATAGATTATAGATTCAATAGATAGATAATACATTAGATGGATAGATGAATAGATAGATACAGGGATAGATGATAGGTAGACAGATAATTGATACATAGATTATAGATTCGATAGATAAATACATATATAGATGGATGGATAATAGATAGATGATGGATATATAGTAGGTGATAGTAGAGAGATGATAGGTAGATAGACAGCTAGCTAGCTAGATGGATAGAAGATAGATAATTGATACATAGATTATACATTCAATAGATAAATAGATAATA…	ATAGATTTGG	GTAGGAACTC
gi|224384746|gb|CM000685.1| Homo sapiens chromosome X; GRCh37 primary reference assembly	2	17.5	877266	GTGTGTGTGTGTGTGTATGTGTGTGTGTGTGTGTG	TGGGGTGGAC	CCGGGCAGAA
gi|224384746|gb|CM000685.1| Homo sapiens chromosome X; GRCh37 primary reference assembly	4	10.8	881870	TTTATTTATTTATTTATTTATTTATTTATTTATCTATTTATTT	CTCTCTCTCT	TGAGACGTAG
gi|224384746|gb|CM000685.1| Homo sapiens chromosome X; GRCh37 primary reference assembly	4	10.5	882231	TTATTTATTTATTTATTTATTTATTTATTTATTTATTTATTT	TCTCTCTCTC	TGAGACGGAA
gi|224384746|gb|CM000685.1| Homo sapiens chromosome X; GRCh37 primary reference assembly	4	8.8	882597	TTATTAATTAATTTATTTATTTATTTATTTATTTA	TCACACACTC	GAGACAGAGT
gi|224384746|gb|CM000685.1| Homo sapiens chromosome X; GRCh37 primary reference assembly	4	10.5	882950	TTATTTATTTATTTATTTATTTATTTATTTATTTATTTATTT	TCTCTCTCTC	TGAGACAGAG
gi|224384746|gb|CM000685.1| Homo sapiens chromosome X; GRCh37 primary reference assembly	4	109	884329	ATCTATCTATCTATCTATCATCTATCTATCTATCTATCTATCTATCTATCTATCTATCTATCTATCATCTATCTATCTATCTATCATCTATCTATCAATTTCTAGTTTATCAATCATCTATCTATCAATCATCTATCTCTCTAATTTATTATCCGTTTATGTACCTATCTCATCTATCTATGTGTGTATCTATTATCTATCTCTAATTTATTTCTCATCCATATATCTATCATCTATCCTCTCATCTCTATCTGTTTATCATCTACCTGTTTATCCATCATCTATCTCTAATTTATTTACTACCCATTTATCTATCTCATCTATCGTTTCTGTCTTTCTATCATCTATGTGTGTATGTATCTATCATCTATCTCTAATTTATTTATTATCTATATGTAT…	AATCTGTCTA	TCATCATCAT
gi|224384746|gb|CM000685.1| Homo sapiens chromosome X; GRCh37 primary reference assembly	3	9.3	884750	TCATCATCATCATCATCATCATCATCAT	CTATCTATCT	TTATGTATCT
gi|224384746|gb|CM000685.1| Homo sapiens chromosome X; GRCh37 primary reference assembly	4	319	885105	ATAGACAGACAGATAGACAGATAGATGATAGATCAGATAGATAGATAGATAGATAGATAGATAGATAGATAGATAGATAGATAGATGGATGGATGATGGATAGACTAGAAATTGATAGATGATAGATAGACGATAGATTACATAGACAGATAGATGATAGATTAGGTAGATAGATAGATGATGGGTAAACTAGAAATTGATAGATGATAGATGATAGATAGATAGATGATAGATTAGATAGATGATGGATGAACTAGAAATTGATAGATGATAGACAGATGATAGATTAGATAGATATAGATTAGATAGATAGATGATGGATAAACTAGAAATTGATAGAAGATAGATAGATAGATAGATAGATAGATAGATAGATAGATAGATAGATAGATAGATGCT…	AACCACTTCC	GCAGATGATG
gi|224384746|gb|CM000685.1| Homo sapiens chromosome X; GRCh37 primary reference assembly	4	272.3	888237	TATCTATCTATGTGTCTGTCTGTCTGTCTATCTATCTGTCTGTCTGTCTGTCTATCCATCCATCCATCCATCTATCTATGTATCTATGTATCTGTGTACTAGCTATCTATCCATCCATCTATGTATCTATGTATCTATCCATCCATCTATCCATCCATCCATCCATCTATGCATCTATCTATTTATCTATCATCTATCATCTTTCTGTTTTTCTATCATCTTTTTATCTATCATCTATCTATCCATCTATGTATCTATGTATGTATGTATCTATCTATCATCTATCATCCATCTGTCTATGTATCTATGTATCATGTATCATCTATCTATCTATCTAATCTATTATCTATCTATCTATCCATCATCTATATTCTATTGATTGCATATATTATCATCTAT…	CTCACATTGG	GTGTATCCCG
gi|224384746|gb|CM000685.1| Homo sapiens chromosome X; GRCh37 primary reference assembly	1	30	889733	TTTTTTTTTTTTTTTTTTTTTTTTTTTTTT	ATTTTTTTCC	GAGACAGAGT
gi|224384746|gb|CM000685.1| Homo sapiens chromosome X; GRCh37 primary reference assembly	1	54	895137	TTTTTTTTTTGTTGTTTTTTGTTTTGTTTTTTTTTTTTTTTTTTTTTTTTTTTT	CCCAGTCTTG	GAAACAGAGC
gi|224384746|gb|CM000685.1| Homo sapiens chromosome X; GRCh37 primary reference assembly	4	45.8	897151	TTTCTTTCTCTTTCTTTCTTTCTTTCTTTCTTTCTTTCTTTCTTTCTTTCTTTCTTTCTTTCTTTCTTTCTTTCTTCTTTCTTTCTTTCTTTCTTTCTTTCTTCTTTCCTTCTTTCTTTTCTTCCTCCTTCCTTCCTTCCTTCCTTTCTTTCTTCTTTCTTCCTTCTTTCTTTCTTT	GCCCAACAGT	TTTTTTTTCA
gi|224384746|gb|CM000685.1| Homo sapiens chromosome X; GRCh37 primary reference assembly	2	28.5	898492	CACACACACACGCACGCACACACACACACACACACACACACACACACACACACACAC	CCCATCTCTG	TTGAGCCCAG
gi|224384746|gb|CM000685.1| Homo sapiens chromosome X; GRCh37 primary reference assembly	2	1032.5	899453	TCTCTCTTCTCATCTCCTCTCTCTCTCTTTTTCTCTTTCTCAGCACCTCTCTGTCTCTGTCTCTCCTCTCCTCTCTTCTCCTCTTTCTCTCTCTCTCTCTTTTCTCTTTCGATATCTCTCCATCTCTCTTCTCATCTCCTCTCTCTCTCTCTTTTTCTCTTTCTCAGCACCTCTCTGTCTCTGTCTCTCCTCTCCTCTCTTCTCCTCTTTCTCTCTCTCTCTCTTTTCTCTTTCGATATCTCTCCATCTCTCTTCTCATCTCCTCTCTCTCTCTCTTTTTCTCTTTCTCAGCACCTCTCTGTCTCTGTCTCTCCTCTCCTCTCTTCTCCTCTTTCTCTCTCTCTCTCTTTTCTCTTTCGATATCTCTCCATCTCTCTTCTCATCTCCTCTCTCTCTCTT…	TACCTCTCCA	GTCTGCAGAA
gi|224384746|gb|CM000685.1| Homo sapiens chromosome X; GRCh37 primary reference assembly	2	708	902800	AGAGAGAGAGAGAGAGAGAGACAGAAAGAAAGAAGAAGAGAGGAGAAGAGAGAGAGAGGGTGTACAGAGAAAGAGAAACAAAGAGAGAGATGAGGGGGAAAGAGAGACAGAGAGAGAAAGAAACAGAAAGAGGAGACGACATGAGAGGAGAGAGAGACAAAGAGAGAGAGAAAGAGAAAGGTACCGAGAAAGAGAGGGAAGTAGGAGAAAAGGAAGAGAAAGAGACAGACAGAGAGAAAGAAGAAGAGGGGGGGGGGTGTACAGAGAAACAGAGAGAGAGACAGAAAGAGAGAGAGGAGAGAGGAAAGAGAGAGGTGCTGAGAAAGAGAGAGAGGAGAGAGGAAAGAGAGAGGTGCTGAGAAAGAGAGAGAGGAGAGAGGAAAGAGAGAGGTGCTGAGA…	ATGCTCCTGC	GTACTGAGAA
gi|224384746|gb|CM000685.1| Homo sapiens chromosome X; GRCh37 primary reference assembly	4	395.5	905210	ATAGATAGATACATAGATAGATAGATGATAGATAGACAGACAGACAGACAGATAGATAGATAGATAGATAGACAGATAGATAGATACATAGACAGATACACAGATAGATATATAGATAGATAGATAGATAGATAGATAGATACATAGATACATAGATAGATACATAGATTGATACATAGATACACAGATAGAAAGATACATACATACATACATACATACATACATACATACATACGTACGTACATAGATAGATGATAGATAGATAGATAGACAGATAGATACATAGATAGATATACAGATACATAGATAGATAGAAAGATACATAGGTAGACGGATTGATACATAGATAGATAGATACATACATACATACATACATAAACACATAGATACATAGATACA…	ACTCCCATTT	TTTATTAGTT
gi|224384746|gb|CM000685.1| Homo sapiens chromosome X; GRCh37 primary reference assembly	4	64.5	911374	CTTTTTTCTTTCTTTCTTTCTTTCTTTCTTTCTTTCTTTCTTTCTTTCCCTTTCTCTTTCTTCTTTCCTTTTCTTTCTTCTTTCTCTCTCTTTTCCTTCTTTATCTCTTTCTTCTTTCTCTCTTTTTTCTCTCTTTCTCCCCGCTTTCTTTCTTTCTTCCTTTCTTTCTTCCTTTCTTTCTTTTCTTTCTTTCTTTCTTTCTTTCTTTCTTTCTTTCTTTCTTTCTTTCTTTCTTTCTTTCCTTCTTTTCTTTCT	GACAAGAAAA	CTGTCTCTCT
gi|224384746|gb|CM000685.1| Homo sapiens chromosome X; GRCh37 primary reference assembly	4	295.3	914116	CATCCACCCATCCATCCACTTATCTATCTATCCATCCACCCATCTGTCCATCCATCCATTCATCCACCCTTCCATCCATCTGTCCATCCATTAATCCATCCATCTATGTACCATTCCACTCATCCATCCATCCATTCATCCATCCACCCTCCCATCTATCTGTCCATCCATTTATCTACCATTCCATCCATCCATTCATCCACCCACCCATCCATCCATTCCTCCACTCTCCCATCTATCTGTCCATCCATCCATCCACCCACCCATCCATTCATCTACTTACACATTTATCTATCCACCCATCCACTCATTCATCCATATTTCCACCCATCCATCTATCCATTCATCCATCCACCCATTCATCCACACACACACCCATATATTCATTCACTCCCCCGT…	TCCATAGACT	TTCCTTCACT
gi|224384746|gb|CM000685.1| Homo sapiens chromosome X; GRCh37 primary reference assembly	4	258.5	915755	TCCATCCATTCATGCATCCATCTATCTACCATTCCATCCATGCATCCATCTATCTACCATTCCATCCATGCATCCATCCACGCATCCATCCATGCATCCATCCATCCATGCATCCATCCATCATCTATCTACCATTCCATCCATGCATTCATCCATGTATCCATCCATGCATCCATGCATCCATCCATCCATTCATGCATCCATCTACCATTCCATCCATGCATTCATCCATGCATTCATCCATGTATCCATGCATCCATGCATCCATCCATCCATCCATCCATCCATCCATCCATCTATCTACCATTCCATCCATGCATCCATCCATCCATGAATCCACACATCCATCCATCCATCTATCTACCATTCCATCCATCCATGGATCCATCCATGCATCCA…	CGTCCATCTG	TTGTCTTTAT
gi|224384746|gb|CM000685.1| Homo sapiens chromosome X; GRCh37 primary reference assembly	2	113.5	924364	TATATATACGTATATATGTGTATATGTATATATACGTATATATGTGTATATGTATACATATACGTATATGTGTATATATACATATATACATGTATATGTGTGTATATACGTATATATACACATATATACGTATATATACATATGTACGTATATATACACACATATATATCATATATACATACATGTATATATACATACATATATATACATATATAAATATATATATAT	TATATGTGTG	GGGTTTTTTT
gi|224384746|gb|CM000685.1| Homo sapiens chromosome X; GRCh37 primary reference assembly	2	31	929818	TCTCTCTCTCTCTCTCTCTATCCTCTCTCCTCTCTCCTCTCTCCTCTCTCTGTCTCTC	CAATAATCCG	GTTTTTTCTT
gi|224384746|gb|CM000685.1| Homo sapiens chromosome X; GRCh37 primary reference assembly	4	14	930725	GGAAGGAAGGAAGGAAGGGAGGGAGGATGGATGGAAGGAGGGAAGGAAGGAAGGAA	AAAAAGTGGG	TTACAGGAAG
gi|224384746|gb|CM000685.1| Homo sapiens chromosome X; GRCh37 primary reference assembly	5	57.8	938879	TATATTATATTATTATATATTATGTTTTATTATAATATATTATATAACATAATATATAATAATATATTATTATATATTGTTTTATTATAATATATTATATAACATAATATATAATAATATATTATTATATATTATGTTTTATATCATATATTATATAACATTATAAAATATAATAATATATTATTATATAGTATATTTTATTATATTATATAACATTATAAAATATAATATATTATTATATATAAAATATAATATATTACAATATAATTATATATTATATGATAATTATA	ATACATGTTA	CATGTTATAT
gi|224384746|gb|CM000685.1| Homo sapiens chromosome X; GRCh37 primary reference assembly	4	18.8	940172	ATAGACAGATAGATGATAGATACATAGATAGATAGATAGATAGATAGATAGATAGATAGATAGATAGATAGATA	TAAATACATA	CATTCCAGGT
gi|224384746|gb|CM000685.1| Homo sapiens chromosome X; GRCh37 primary reference assembly	1	31	945876	AAAAACAAAAAAAAAAAAAAAAAAAAAAAAA	CTCTGTCTCC	GCTGGCAAAA
gi|224384746|gb|CM000685.1| Homo sapiens chromosome X; GRCh37 primary reference assembly	2	17	951286	TCTCTCTCTCTCTCTCTCTCTCTCTCTCTCTCTC	CCTCCCCCTT	ACAAGGAGCT
gi|224384746|gb|CM000685.1| Homo sapiens chromosome X; GRCh37 primary reference assembly	2	22.5	951465	CTCTGTCTCTTTCTCTCTCTCTCTCTCTCTCTCTCTCTCTCTCTC	GTCTCTGTCC	GCAAGGAGCT
gi|224384746|gb|CM000685.1| Homo sapiens chromosome X; GRCh37 primary reference assembly	6	20.5	951672	TCTGTCTCTGTCCCTCTGTCTCTCTCTCTCTCTGTCTCTGTGTCTCTCAGTCTGTCTCTCTCTCCCTCTCTCTCTGTCCATCTCTCTCTCTCTGTCTCTCTCTCTGTCCCTCTGTCTCTGTCTCT	TGTGTTTCTG	CTGTCTCTCA
gi|224384746|gb|CM000685.1| Homo sapiens chromosome X; GRCh37 primary reference assembly	4	25.3	951861	TGTCTGTCTGTCTGTCTGTCTCACTGTCTCTCTCTGTCCCTCTGTCTCTCTCTATATCTGTCTGTCTGTCTCTTCCTCTCTGTCTGTCTCTCTCTCTGTCT	TGTGTGCCTG	CTGTCTCTGT
gi|224384746|gb|CM000685.1| Homo sapiens chromosome X; GRCh37 primary reference assembly	4	24	951887	TCTCTCTCTGTCCCTCTGTCTCTCTCTATATCTGTCTGTCTGTCTCTTCCTCTCTGTCTGTCTCTCTCTCTGTCTCTGTCTCTGTCTCTCTCTC	TGTCTCACTG	AAGGAGCTGC
gi|224384746|gb|CM000685.1| Homo sapiens chromosome X; GRCh37 primary reference assembly	6	9	952339	TCTCTCTGTCTCTGTCTGTCTGTCTGTCTTTCTCTCTCTCTCTCTCTCTCTCTC	TGTGTGTCTG	GCAAGGAGCT
gi|224384746|gb|CM000685.1| Homo sapiens chromosome X; GRCh37 primary reference assembly	4	10.8	953837	GAAGGAAGGAAAGAGGAAGGAAAAGGAAGGAAGGAAGGAA	GAAAGAAAGA	ATATTTTTGT
gi|224384746|gb|CM000685.1| Homo sapiens chromosome X; GRCh37 primary reference assembly	4	6.3	954489	TCAATCAATCAATCAATCAATCAAT	AAACTCCATC	AACCCAGTCT
gi|224384746|gb|CM000685.1| Homo sapiens chromosome X; GRCh37 primary reference assembly	4	103.5	955505	CTATCATCTATCTATCTGTCTAACATCTATCTGTCTTTCAATCATCTATCCATTCGTCTCATCTATCTACCTACCTATCTATTCATCCATCTCATCTATCCATCCATCCATCCATTCATCCTGCCATCTATCCATCTATGTATCTATCTATCTAGTCATCCATCTCATCTGTCTTCCTATCCATGTATCATCTATCTACTTACCTATTAACTATCATCTATCAATCAAGCTATCTATATATCCATCATCTATCTACCTTATCTATTATCAATCTATCGTGTGTCCATCTATGTACTATCACCTGTCAATCTGTCATCTACCATCTGTTTATCTACCCATCTCATCATCTATCAACTACCCATCCATCTTTATCTATCTATCTATGTATCTATCTATCTA…	ACCTACCTGC	TTTTTTTTTT
gi|224384746|gb|CM000685.1| Homo sapiens chromosome X; GRCh37 primary reference assembly	4	93.3	956192	CTATCTATCTATCTATCTATCTATCTATCTATCTATCTATCTATCATCTATCCATCCATCACATCTCTTTATCTACCCATTCATCTTATTTATTTGTCTATTTATGTATAATCGGTCTATCCATTTCATCTATCTATCTATATACCAACCTATCATCTATCTATCCATTCATCTATGTATATCTATCTATCCATCTATGTGTCTATCTACGTATCTATTATCTATCTATCCACTATCACTAATCTATCATCTATATATCCACCTATATCATCTATCATCTCTCGAGTCATGTCATGTATCATCCATCTATGTATCTATGTATGTATGTATGTATGTATGTATGTATCTATCTATCTATCTATCTATC	GTGCCTGGCC	ATGAACCCAA
gi|224384746|gb|CM000685.1| Homo sapiens chromosome X; GRCh37 primary reference assembly	4	27.5	956978	CTATCAATCTATCTATCTATCCATCCATCCATCTATTCATCCTTCCATCTATCCGTTTATGTATGTATGTATGTATCTATCTATCTATCTATCTATCTATCTATCTATCT	ATTTTTCTTC	GTCTGTCCAT
gi|224384746|gb|CM000685.1| Homo sapiens chromosome X; GRCh37 primary reference assembly	4	6.5	957112	ATGTATGTATGTATGTATGTATGTAT	CCATCTATTC	CTATCCACCC
gi|224384746|gb|CM000685.1| Homo sapiens chromosome X; GRCh37 primary reference assembly	4	7.8	957207	TATGTATGTATGTATGTATGTATGTATGTAT	TCCATTCATC	CTATCTATCT
gi|224384746|gb|CM000685.1| Homo sapiens chromosome X; GRCh37 primary reference assembly	4	10	957412	ATCCATCCATCCATCCATCCATCCGTCCATCCATCTATCC	ATATATATCT	GTCTATGTAT
gi|224384746|gb|CM000685.1| Homo sapiens chromosome X; GRCh37 primary reference assembly	4	92	957636	ATCTATCCATGTATGTATGTATCCATCCATCTATCCATCTATGTATGTATGTATGTATCTGTCTGTCTATCTATCCATCCATCCATCTATCCATGTATGTATGTGTGTATGTATGTATCTATCCATCTATGTATGTATGTATGTGTCTGTCTATCCATCCATCCATCCATCAACTCATGTATGTATGTATCTATCCATCCATCCATCTATTCATCTATGTATGTATGTATGTATCTATCTATCTATCCATCAATCCATCCATCCATCCATCTATCCATGTATTTGTGTATCTATCCTTCCATCCATCTATGTATGTATGTATATATTTATCTATCCATCATCTACCATCTATTTATCTATCTCATCT	CCATCCATCC	TTCTGTTTAT
gi|224384746|gb|CM000685.1| Homo sapiens chromosome X; GRCh37 primary reference assembly	3	13.7	961257	AATAATAATAATAATAATAATAATAATAATAATAATAATAA	GAAAAAAAAA	GTAACACAAT
gi|224384746|gb|CM000685.1| Homo sapiens chromosome X; GRCh37 primary reference assembly	4	6.3	964572	TATTTATTTATTTATTTATTTATTT	AAGTTCTCAG	TTTGAGAGGG
gi|224384746|gb|CM000685.1| Homo sapiens chromosome X; GRCh37 primary reference assembly	4	24.3	965051	TCTTTCTCTCTTTCTTTCTTTCTCTTTCTTTTTCTTTCTTTTTCTTTCTTTCTTTCTCTTTTTCTCTCTTTCTTTCTTTCCTTTTTCTTT	CCTCCCTCCC	TTTTTTTTTT
gi|224384746|gb|CM000685.1| Homo sapiens chromosome X; GRCh37 primary reference assembly	1	28	966364	AAAAAAAAAAAAAAAAAAAAAAAAAAAA	AGTCCGTCTC	CTTAAAGAAA
gi|224384746|gb|CM000685.1| Homo sapiens chromosome X; GRCh37 primary reference assembly	2	25	966768	TGTGTGTGTGTGTGTGTGTGTGTGCGTGTGTGTGTGTGTGTGTGTGTGTG	GCATGCACTT	GTTGGAGCCA
gi|224384746|gb|CM000685.1| Homo sapiens chromosome X; GRCh37 primary reference assembly	3	14.3	967695	TTATTATTATTATTATTATTATTATTATTATTATTATTATTAT	ATTTATTTTT	CTGAGATGGA
gi|224384746|gb|CM000685.1| Homo sapiens chromosome X; GRCh37 primary reference assembly	4	11.5	984162	TTTATTTATTTATTTATTTATTTATTTATTTATTTATTTATTTATT	TTGAACTCTT	CTGAGACGGA
gi|224384746|gb|CM000685.1| Homo sapiens chromosome X; GRCh37 primary reference assembly	3	25	987641	TCCTCCTCCACCTCCCCCTCCTCCTCCTCCTCCCTCTCCTCTCCCCTCCCCTCTCCTCCCCTCTCCTCC	TTCTTCTTCG	CCTGTCCTCT
gi|224384746|gb|CM000685.1| Homo sapiens chromosome X; GRCh37 primary reference assembly	5	12.6	987661	CTCCTCCTCCTCCCTCTCCTCTCCCCTCCCCTCTCCTCCCCTCTCCTCCCCTGTCCTCTCCTCTC	CCTCCCCCTC	TTTTCTTTTC
gi|224384746|gb|CM000685.1| Homo sapiens chromosome X; GRCh37 primary reference assembly	4	131.5	988268	TTTCTTTCTTTCTTTCTTTCTTTCTCTCCTGTCTTTTTCTTGCTTCCTTTTCTTTCTCTTTCTTTCTCCCTCTCTTCTTTCTTCTTTTTTCTTTCTCCCTCTCTTATTTCTTCTTTCTCTTTTCTTTCTCTTTCTTTCTCTTTTCTTTTTCTTTCTTCTTTCTCTTTCTTTTCTATTTCTCTCTGTCTCCTTTCTTTGTCTCATTTCTTTTTCTTCTTTCTCTTTCTCTTACTTTCTCTGTTTTCTTTCTTTCTTTGTCTCTTCTTTCTTTTTTCTTTCTTGCTCTTTCTTTTTTTTCTCTCTCCTTTCTTTGTCTTTCCTTCTCCTTTCTTTCTCTTTCTCTTACTTTCTTTGTCTCTCTCCTTTCTCTCTGTTTTCTTTCTTTCTTCCTCTTTCTCT…	GAATTTGCCT	CCTCTCTCCT
gi|224384746|gb|CM000685.1| Homo sapiens chromosome X; GRCh37 primary reference assembly	6	65	988314	CTTTTCTTTCTCTTTCTTTCTCCCTCTCTTCTTTCTTCTTTTTTCTTTCTCCCTCTCTTATTTCTTCTTTCTCTTTTCTTTCTCTTTCTTTCTCTTTTCTTTTTCTTTCTTCTTTCTCTTTCTTTTCTATTTCTCTCTGTCTCCTTTCTTTGTCTCATTTCTTTTTCTTCTTTCTCTTTCTCTTACTTTCTCTGTTTTCTTTCTTTCTTTGTCTCTTCTTTCTTTTTTCTTTCTTGCTCTTTCTTTTTTTTCTCTCTCCTTTCTTTGTCTTTCCTTCTCCTTTCTTTCTCTTTCTCTTACTTTCTTTGTCTCTCTCCTTTCTCTCTGTTTTCTTTCTTTCTTCCTCTTTCTCTTTCTTTCTCTCTTTCTTTTTTCTTTCTCTTTCT	TTCTTGCTTC	TCTTCCTTTC
gi|224384746|gb|CM000685.1| Homo sapiens chromosome X; GRCh37 primary reference assembly	4	65	991716	AAAGAAAGAAAGAAAAAAGAAAGAAAGCGAAAGAAGAAGGAAAGAAAGAAAGCGAAAGAAGAAGGAAAGAAAGAGAAAGGAGAAAGACAGAGAAAGAAGGAAAAATGAAAGAAAGAAGAAAGAGAAAGAAAGAAAGAAAGAAAGAAAGAAAGAAAGAAAGAAAGAAAGAAAGAAAAGAAGAAAGAAAGAAAGAGAAAGAAAGAAAGAAAGAAGAAAGAAAGAAAGAAGAAAGAGAAAGAAAGGAAGAAAG	AAAAAAAAAA	GGCTGGGCAC
gi|224384746|gb|CM000685.1| Homo sapiens chromosome X; GRCh37 primary reference assembly	4	8.3	997133	AAACAAACAAAACAAACAAACAAACAAAAAACA	CAAAAAACAA	GAAGGGAGGT
gi|224384746|gb|CM000685.1| Homo sapiens chromosome X; GRCh37 primary reference assembly	2	27.5	998591	TATATATATATATATATATATATATATATATATATATATATATATATATGTATAT	AACTCCCCTT	GTAAGTATTC
gi|224384746|gb|CM000685.1| Homo sapiens chromosome X; GRCh37 primary reference assembly	4	196.8	1002327	TCTAGCTATCATCTATCTATCTATCTATGTGTCACTCTATGTACTTATCTATCTATCTGCTTGTCTGTCTGTCTATCCATGTATCTATCTATCTATATGTGTATCTATCTATCTATCATCTGTCTATGTGTCCATTTATCTGTGTATCTATCTACCTATCTGTCTATGTGTCTATCTGTGTATCTATCTATATATCTATCTATCATCTATCTATCTATCTATTGGTCTATCTATCTGTCAATCTATGTATCTATCTATCTATCTATTGGTCTATCTATCTATCTATCCTTCTATCTATCCATCCATCTATCCATATCCATCCATCTATCATATCAATCAATTGATCTATCATCTATCCTATTATGTATCAATCTATCCTCCATCTATCTGTCCATCTCT…	TGTCTATGTG	CTTCTTCTGT
gi|224384746|gb|CM000685.1| Homo sapiens chromosome X; GRCh37 primary reference assembly	4	18.8	1003176	TCCATCCATCCATCCATCCATCCACCCATTCATCCATCCACCTATCCATCTATCAATCCATCCATCCATCCATCC	TAACTATCTG	GTCTATCTTA
gi|224384746|gb|CM000685.1| Homo sapiens chromosome X; GRCh37 primary reference assembly	4	69.5	1007627	AAGAGAGAAAGAAAGAAAGAAAGAAGGAAAGAAAGAAAAGAAAAGAAAGAAAAGAAAGAAAAAGAAAGAAAGAAAGAAGGAAGGAAGGAAGGAAAAGAAAGAAAGAAAGAAGAAAGAAAGAAAAGAAGAAAGAAAAAGAAAGAGAAAGAAAGAAAGAAAAGAAAGAAAGGAAGGAAGGAAGGAAGGAAGGAAGAAAGAAAGAAAGAAAGAAAGAAAGAAAGAAAGAAAGAAAGAAAGAAAGAAAGAAAGAAAGAGAAAGAAAGAAAGAAAAGAAA	GGAAACAAAT	AAAAAACAGC
gi|224384746|gb|CM000685.1| Homo sapiens chromosome X; GRCh37 primary reference assembly	2	24.5	1008432	TCTCTCTCTCTCTCTCTCTCTCTCTCTCTCTCTCTCTCTCTCTCTCTCT	TTAGGATATT	GTTTTTTTCG
gi|224384746|gb|CM000685.1| Homo sapiens chromosome X; GRCh37 primary reference assembly	4	91.8	1009169	AAAGAAAGAGAGAAAGAAAGAAGAAAGAAAAAGAAAGAAAGAAAGAAAGAAAGAAAGAAAGAAAGAAAGAAAGAAAGAAAGAAAGAAAGAAAGGAAGGAAGGAAGGAAGGAAGGAAGGAAGGAAGGAAGGAAGGAAGGGGAAGGGAAGGGAAGGAAGGAAGGAAGGACGGACGGAAGGAAGGGAGAGAAAGAAAGAAAGAAAGAAGGAAAGAAAGAAAGAAAGAAAGAAAGAAAGAAAGAAAGGAAGGAAGGAAGGAAGGAAGGAAGGAAGGAAGGAAGGAAGGAAGGAAAGAAAGAAAGAAAGAAAGAAAGAAAGAAAGAAAGAAAGAAAGAAAGAGAAAGAAAGAAGGAAAGAAAGAAAGAAA	CTCAAAAAAA	AAGAAAAAAA
gi|224384746|gb|CM000685.1| Homo sapiens chromosome X; GRCh37 primary reference assembly	2	22.5	1018156	ACACACACACACACACACACACACATACACACACACACACACACA	CTTCCTCAAA	ACTTCTTACG
gi|224384746|gb|CM000685.1| Homo sapiens chromosome X; GRCh37 primary reference assembly	4	6.8	1019403	AAACAAACAAACAAACAAACAAACAAA	AAAAGAAATA	AACACAGGAG
gi|224384746|gb|CM000685.1| Homo sapiens chromosome X; GRCh37 primary reference assembly	2	17	1026272	ACACACACACACACACACACACACACACACACAC	CAAAATTTAA	GTATGAAAAC
gi|224384746|gb|CM000685.1| Homo sapiens chromosome X; GRCh37 primary reference assembly	4	7.3	1031233	AGGGAGGGAGGGAGGGAGGGAGGGAGGGA	AAAAGAAGGA	AGAAAGAGAG
gi|224384746|gb|CM000685.1| Homo sapiens chromosome X; GRCh37 primary reference assembly	4	10	1031261	AAGAAAGAGAGAAAGAAAGAGAAAGAAAGAAAGAAAGA	GGAGGGAGGG	GAGAGGAAGG
gi|224384746|gb|CM000685.1| Homo sapiens chromosome X; GRCh37 primary reference assembly	4	27.5	1031480	GAAAGAAAGAGAGAGAAAGAAAGAAAAAGAAAGAGAGAGATGGAGGAAGGAAGGAAAGAAAAGAAAAGAAAGAAAGAAAGAAAGAAAGAAAGAAAGAAAGAAAGAAAGAAAGA	GGGAGGGAGG	GAGAGAGAGA
gi|224384746|gb|CM000685.1| Homo sapiens chromosome X; GRCh37 primary reference assembly	5	15.2	1034060	ATAAAATAACATAGCATAACATAACGTAACGTAACATAACATAACATAACATAACATAACATAACATAACAAACA	TGTCTAAAAA	CAATAAAAAT
gi|224384746|gb|CM000685.1| Homo sapiens chromosome X; GRCh37 primary reference assembly	5	179	1034140	AAAATAAAATAAAATAAAAAATAAAATATAAAATAAAATAAAAAATAAAAATTTAAAAATAAAATAAAATATAAAATAAAATAAAATAAAAAATAAATATATAAAAATAAAATGAAATATGAAATAAAAAATAAAATAAATAAAATATAAAATAAATAAATAAATAAAATATAAAATATAAAATAAAATAAAATGTAAAAGTAAAATAAAAAATAAAATAAAATAAAATAAAAATATAAAAATAAAATAAAATATGAAATAAAAAAATGAATAAAATATAAAATAAAATAAAATATAAAAATAAAATAAAATATAAAATAAAAAATAAATAAAATATAAAATAAAATATAAAAATAAAATAAAATAATAAAATAAATAAAATATAAAATAAAATATAAA…	AAACACAATA	CTGCCATCTC
gi|224384746|gb|CM000685.1| Homo sapiens chromosome X; GRCh37 primary reference assembly	4	6.3	1098867	ATACATACATACATACATACATACA	AGATAGATAG	GAATCTCTTG
gi|224384746|gb|CM000685.1| Homo sapiens chromosome X; GRCh37 primary reference assembly	2	19.5	1101232	TATATATATATATATATATATATATATATATATACATAT	TGTGTGTGTG	TTATTTATTT
gi|224384746|gb|CM000685.1| Homo sapiens chromosome X; GRCh37 primary reference assembly	5	18.8	1133460	GGAAAGAAAGGGAAGGAAGGGAAGGGAAAGAAGGGAAGGGAAGGAAGGGAAGGGAAGGAAGGAAATGAAAGGAAAGGAAAGGAAGGAA	AGAAATGGAC	GAAACAGGAG
gi|224384746|gb|CM000685.1| Homo sapiens chromosome X; GRCh37 primary reference assembly	5	11.8	1133467	AAGGGAAGGAAGGGAAGGGAAAGAAGGGAAGGGAAGGAAGGGAAGGGAAGGAAGG	GACGGAAAGA	AAATGAAAGG
gi|224384746|gb|CM000685.1| Homo sapiens chromosome X; GRCh37 primary reference assembly	2	509.5	1206185	GAGAGAAAGAGAGAGAGAGAGAGAAAGAGGAGAGAGAAGGAGAGAGAGAAAGAGGGAAGGAGAGAGAGAAAGAGGGAAGGAGAGAGAGAGAGACAGAAGAGAGAGGAGAGAGAGACAGAGGAGAGATAGAAGGAGAGAGAGAGACAGAGGAGACAGAAGGAGAGAGAGAGACAGGGAGAGAGAAGGAGCGAGAGAGAGACAGGGAGAGAGAGGAGAGAGAGACAGAGGAGAGATAGAAGGAGAGAGAGAGACAGAGGAGACAGAAGGAGAGAGAGAGACAGGGAGAGAGAAGGAGCGAGAGAGAGACAGAGGAGACAGAAGGAGAGAGAGACAGAGGAGAGAGATGGAAGAGAGAAGGAGAGAGAGGAGAGAGAGAGAACAAGAAGGAGAGAGATAGAG…	ATCCCACGTT	GGATGTCAGC
gi|224384746|gb|CM000685.1| Homo sapiens chromosome X; GRCh37 primary reference assembly	4	40	1209627	GAAGGAAGGAAGGAAGGAAGGAAGGAAGGAGGGAGGGAGGGAGGGAGGGAGGGAGGGAGGGAGGAGGAAGGAAAGAAATGGACGGAAAGAAAGGGAAGGAAGGGAAGGGAAAGAAGGTAAGGGAAGGAAGGGAAGGGAAGGAAGGAAATGAAAGGAAAGGAAAGGAAGGAAG	AAGAAAGAAA	AAACAGGAGC
gi|224384746|gb|CM000685.1| Homo sapiens chromosome X; GRCh37 primary reference assembly	4	100.3	1218725	AAAGAAAGAAAGAAAGAGAGAGAGAGAGAGAGAGAAGGAAGGAAGGAAGGAAGAAGAAAGAAAGAGAGAAGGAAGGAAGGAAGGAAAGAGAAAAAGAAAGAAGAAAGAAAGAGAGGGAGAGAGAGAAGGAAGGAAGGAAGAAGAAAGAAAGAGAGAAGGAAGGAAGGAAAGAGAAGAAAGAAGAAAGAAAGAGAGGGAGAGAGAGAGAAGGAAGGAAGAGAAAGAAAGGAAAGAAAGAAAGAGAGAGAGAGGGAAGGAATGAAGAAAGAAGAAGAAAGAAGGAAAGAAAAGAAAGAAAGAAAGAAAGAAAAGAATGAAAGAAAGAAAGAAAAGAAATAAAGAAAGAAAGAAAGAAGGAAAGAAAGAGAAAGAGAGAAAGAAAAGAAAAAAGAAAAGAAA…	TGACTCCAAA	GGTTTAAACT
gi|224384746|gb|CM000685.1| Homo sapiens chromosome X; GRCh37 primary reference assembly	4	62	1219461	CTTTCTTTTCTTTCTTTCCTTTCTTTCTTCTTTATTCTTTCTTTTCTCTTTCTTTTTTCTTTGTTTTTTTTCTTTCTTTTCTCTCTTCTTTCTTCTTTGTTTCTTTTTCCTTTCATCTTTCTTTTGTCTTTCTCTTTTTCTTCTCTTTTTCTTCTTTCCTTCTTTCTCTTTCTTTTTTCTTTCTTTCTTCTTCCTTCCTTCCTTCTTTCCTTCCTTCCTTTCTTTTTTTTTCTTCTTT	ACTTTCCTTC	GGTCCTGATT
gi|224384746|gb|CM000685.1| Homo sapiens chromosome X; GRCh37 primary reference assembly	4	166.5	1222245	TCTATCTATCATCTATGTATCTATGTATCTATCTATGTATCTATCTATGTATGTATCTATCTATCTATCATCTATCTATCTATCATCTATCATCTATCTATCTAATCTATCTATCATCTATCTATCTATATCTATATCTAGCTATCCACCTGTCATCTCTGTCTTGTCTATCATCTATCTATCTACACCTGTCTATCTATCTATATGTATATATCCATCTATCTATCAGTCATCTCCCTATCTGTCTCTATCTATATATCTATCTTTCTATCTACCTATCTCTTTCTCTATATCTATTTATCCATCTATCTATCAATCATGTTTGTCTCTGTCTCTGTCTATCTTGGGTCTATCTATATCTATCTATCTATATGTATCTATCTATCCATTTATCTATCG…	CTGTTTATTT	GATCACATCT
gi|224384746|gb|CM000685.1| Homo sapiens chromosome X; GRCh37 primary reference assembly	4	172.8	1225121	ATAGATACATAGATACAGAGATAGATACATAGATGATAGACAGAGACAGACAGGGAGATGATGATAGGTAGATAGATAATGCATAGATAGATAGATAGATGATACATAGATACATAGATGATAGATAGAGATATAATCAATAGATGATAGATTGATAGATAGATACATAGATAATTAGATAGATAGATAGATAAGTAGATATAGATAGATGATAGAGACAGAGAGAGATAATCAATAGATAGATGATAGACAGAGACAGAGAGGAAGATGATAGATAGATAGACAGATAATACATAGATAGATAGATGATAGAGATATAATCAATAGATGATAGATAGATAGATAGATAAGTAGATATAGATAGATGATAGAGACAGAGAGAGATAATCAATAGATAGA…	ATATGGACAT	CACAAACAGA
gi|224384746|gb|CM000685.1| Homo sapiens chromosome X; GRCh37 primary reference assembly	6	25	1226903	ACAGGTGCAGGTGCAGGTACAGATACAAATACAGGTACAGGAGCAGGTATAGAGTACAGGTGCAGGTGCAGGCACAGGTACAAACACAGGTACAGGTGTAAGTTCAGGTACAGACGCAGGTATAGAGTACAGGTGCAGGGCAGGTACAGGT	GACAGTGGGA	GAGGGTTCAG
gi|224384746|gb|CM000685.1| Homo sapiens chromosome X; GRCh37 primary reference assembly	6	5.2	1227446	ACAGGTACAGGTACAGGTACAGGTACAGGTA	CAGTGCAGAC	TAGATGTAGG
gi|224384746|gb|CM000685.1| Homo sapiens chromosome X; GRCh37 primary reference assembly	6	5.5	1233501	TTTGTTTTTTTGTTTGTTTTTGTTTTTGTTTTT	GGAGGACCCC	TTGAGACAGT
gi|224384746|gb|CM000685.1| Homo sapiens chromosome X; GRCh37 primary reference assembly	1	68	1236206	AAAAAAAAAAAAAAAAAAAAAAAAAGAAAGAAAGAAAGGAAAAAAGAAAAGAAAAGAAAAAAAGAAAA	CTCTTGTCTC	GATCAGATCA
gi|224384746|gb|CM000685.1| Homo sapiens chromosome X; GRCh37 primary reference assembly	4	15.3	1236326	GTTTGTTGTTTTTGTTTGTTTGTTGTTTTGGTTTGTTTGTTGTTTTTGTTTGTTTTTTGTTTG	GGTAGGAAAA	ATGTTTGTGG
gi|224384746|gb|CM000685.1| Homo sapiens chromosome X; GRCh37 primary reference assembly	5	6.2	1237514	TATTTTATTTTATTTTATTTTATTTATTTT	TGCTACTTCA	GAGACGGAAT
gi|224384746|gb|CM000685.1| Homo sapiens chromosome X; GRCh37 primary reference assembly	2	17.5	1242046	ACACACACACACACACACACACACACACACACACA	TCTGTCTCAA	AATCACCATA
gi|224384746|gb|CM000685.1| Homo sapiens chromosome X; GRCh37 primary reference assembly	2	25.5	1242379	ACACACACACACACACACACACACACACACACACACACACACACACACACA	TCCGTCTCAA	AATCACCATA
gi|224384746|gb|CM000685.1| Homo sapiens chromosome X; GRCh37 primary reference assembly	2	21.5	1243070	ACACACACACACACACACACACACACACACACACACACACACA	TCCGTCTCAA	ATGACCATAG
gi|224384746|gb|CM000685.1| Homo sapiens chromosome X; GRCh37 primary reference assembly	2	22	1243321	CACACACACACACACACACACACACACACACACATACACACACA	GACTCCGTCT	ATGACCATAG
gi|224384746|gb|CM000685.1| Homo sapiens chromosome X; GRCh37 primary reference assembly	2	22	1243693	CACACACACACACACACACACACACACACACACACACACACACA	GACTCCGTCT	AAATGACCAC
gi|224384746|gb|CM000685.1| Homo sapiens chromosome X; GRCh37 primary reference assembly	2	23.5	1243966	ACACACACACACACACACACACACACACACACACACACACACACACA	TCCGTCTCAA	AAATGACCAT
gi|224384746|gb|CM000685.1| Homo sapiens chromosome X; GRCh37 primary reference assembly	2	17.5	1244236	ACACACACACACACACACACACACACACACACACA	TCCGTCTCAA	AAATGACCAC
gi|224384746|gb|CM000685.1| Homo sapiens chromosome X; GRCh37 primary reference assembly	1	39	1244364	AAAAAAAAAAAACAAAAAAAAAAACAAACAAAAAAAAAA	ACTCCTACTC	CAGAAAACCG
gi|224384746|gb|CM000685.1| Homo sapiens chromosome X; GRCh37 primary reference assembly	4	18.3	1248447	TTTAGTTTATTTTTATTATTTTATTGTATTTTATTTATTTATTTAATTAATTTATTTATTTTATATATTTATTTATTTAT	AGAATGTGCT	CTGAGATGGA
gi|224384746|gb|CM000685.1| Homo sapiens chromosome X; GRCh37 primary reference assembly	4	9.8	1248742	TTATTTATTTATTTAATTATTTATTATTTACTTATTTA	TTATTGCAGC	CTGAGACGGA
gi|224384746|gb|CM000685.1| Homo sapiens chromosome X; GRCh37 primary reference assembly	4	66.8	1250224	ATAGATGATAGATAGATAGCTAGATAGATGATGGAGATGATAGATAGATAGATAGATAGATAGATAATATAGAAAAATAGAGAAATGGATAATAGATGGATACGGAATAGATGGATAGAGATAGATACATAGATAGATGACAGATACATAAATAGATGATAGGTGATGGATAGATCGATAGAGATAGATGATACAAAGATAGAAAAATAGATGGATAGAGATAGATAGAAAAAAATAGATACATGATAGATAGATA	AATACAAAAA	AATAAATGAC
gi|224384746|gb|CM000685.1| Homo sapiens chromosome X; GRCh37 primary reference assembly	4	85.8	1250822	AAAGAAAGGAAGAAAGAAAGAGAAAGAAAGGAAAAGAAAGAAAGAGAGAGAAAGGAAAGGAAGGAAGGATGGAAGGAAGGGCAAGAAAGAGAGAGAGAAATAAAGAAAGAAAGAAAAGAGAGAAAGGAAAGGAAGGAAGGATGGAAGGAAGGGAAAGAAAGAGAGAGAGAAAGAAAGAAAGAAGAAGGAGAAAGAAAGAAGAGAGAGGAAAGGAAGGAAGGATGGAAGGAAGGGAAAGAAAGAGAAAGAAAGAAAGAAAGAGAAAAAGAAAGAGAAAGAAAGAGAAAAAGAAGAAAGAAAGAAAAAAGAAAGAAAGAGAGAAAGAAAGAAAGAAAGAAAGAAAAGAAAAGAAA	AAACTCCATC	AAGAAAAATA
gi|224384746|gb|CM000685.1| Homo sapiens chromosome X; GRCh37 primary reference assembly	2	200	1251519	GAGAGAGAGGAAGAGAGAGGAGAAAGCGGAAGAGAGACGAGAGAGAGAGAGAAGAGAGAGAAAAGATAGAAAGAGAAAGAGAGGAGAGAGAGAGAGGACAGAGAAAGAGGAGAGAGAGAGAGGAGAGAGAAACAGAGAGGAGAGAGGACAGAGAGAAGAGAGAGGAGAGAGAAAAAGAGAGGACACAGAAAGAGGAGAGAGAAAGAGAGAGGAGAGAGAGAAAAGAGGGAAAGAGGAGAGAGAGAAAAGAGGGAAAGAGGAGGGAGAGAGAGGACAGAGAAAGAGGAGAGACACAGGAGAGAGAAAGAAAGAGAAGAGAGAGAGGAGAGAGGGAAAGAGAGAAAGAGAGAGAGAGGAGAGAGAGAGAGAGAGA	ATGTCCCAGG	CCAAGACCCA
gi|224384746|gb|CM000685.1| Homo sapiens chromosome X; GRCh37 primary reference assembly	3	8.7	1253632	AATAATAATAATAATAATAATAATAA	CTTGATCTAA	ATCCATAAAT
gi|224384746|gb|CM000685.1| Homo sapiens chromosome X; GRCh37 primary reference assembly	5	16.6	1254576	CTCTCCTCTCCCCTCCTCTCCTCTCCTCCCCTCTCCTCTCCTCCCCTCTTCTCTCCTCTCCTCTCCTCCCCTCCCCTCCCCTC	TGCTTAGATG	CCTGCTTCCC
gi|224384746|gb|CM000685.1| Homo sapiens chromosome X; GRCh37 primary reference assembly	5	6.8	1258418	AAAACAAAACAAAACAAAACAAAACAAAACAAAA	CTCTGTCTCA	AAACAGGGCC
gi|224384746|gb|CM000685.1| Homo sapiens chromosome X; GRCh37 primary reference assembly	4	68.8	1262736	AAAGAAAGGAAGAAAGAAAAGAAAGAAGGAAAGAGGAAAGGAGGAGAGGAAGAGAGAAAGAGAGAGAGAAAGGAAGGAGAGAGAGAGAGAGAAAGAAAGAAACAAAGAATTAAAGAAAGAAAGAGAATGAAAGAGAGAAAGAAAAAAGAGAGAAAGAGAGAAAGGAAGAAAAAGAAAGAGAGAAAAAGAAAGAGAAAGAAAGAAAAGAGAAAGAAAGAAAAAAGAAAGAAAGAAAGAAAAGAAAGAAAGAAAGAAGGAAGGAAAAGAAA	AAGACAAGAA	AGGAAGGAAG
gi|224384746|gb|CM000685.1| Homo sapiens chromosome X; GRCh37 primary reference assembly	4	15	1263756	AAGGAAGAAAGAAGGAAAGAAAGAAGAAGGAAGGAAAGAAGGAAGGAAGGAGGGAAGG	AAGAAAAAGA	GAGGGAGGGA
gi|224384746|gb|CM000685.1| Homo sapiens chromosome X; GRCh37 primary reference assembly	4	12.8	1263804	GGAGGGAAGGGAGGGAGGGAGGGAGGGAGGGACGGAGGGACGGAGGGAGGGA	AAGGAAGGAA	AAGAAGAAAG
gi|224384746|gb|CM000685.1| Homo sapiens chromosome X; GRCh37 primary reference assembly	5	10.6	1264065	AGAACAGAACAGAACAGAACAGAACAGAACAGAACAGAACAGAACAGAACAGA	AGAGGAGAGG	GAAAAGAGGC
gi|224384746|gb|CM000685.1| Homo sapiens chromosome X; GRCh37 primary reference assembly	2	26.5	1317594	ACACATACACACACACACACACACACACACACACACACACACACACACACACA	GGAGAAACAT	ATGATTAGTG
gi|224384746|gb|CM000685.1| Homo sapiens chromosome X; GRCh37 primary reference assembly	6	17.8	1320091	TGTGTGTGTGTGCCTGTGTGTGTCTGTGTGTGTCTGTGTGTGTCTGTGCATGTCTGTGTGTGTCTGTGTGCCTGTGTTTGTGTGTCTGTGTGTGTGTGTGTGTGTGT	AGCACATGAC	AGAGAGACAG
gi|224384746|gb|CM000685.1| Homo sapiens chromosome X; GRCh37 primary reference assembly	4	93.8	1320297	GATAGATGATACATAGACAGATGATAGATAGATAGATGATACATAGATGATAGAGCGATGAGAGAGAGACAGATGATACATAGATAGATGATAGAGAGATAGATAGATGATACATAGATGATAGAGTGATGAGAGAGAGATAGATGATACATAGATGATAGAGCAATGATAGAGAGATAGATGATACATAGACAGATGATAGAGAGATAAATAGATGATACATTAGATAGATAGAGAGACAGACAGACAGATGATACAGAGTAGATAGATAGATGATACTTAGATAGATAGAGACGGATAGATGATAGATGTATAGATACATACATAGATAGATAAATACATAGATAAGATAGTAGAT	TGACAGAGTT	GGTAGAATAG
gi|224384746|gb|CM000685.1| Homo sapiens chromosome X; GRCh37 primary reference assembly	4	10.3	1321000	ATAGATAGATTGATAGATAGATAGATAAATAGATTGATAGA	ATAGAATGAT	CAGACAGACA
gi|224384746|gb|CM000685.1| Homo sapiens chromosome X; GRCh37 primary reference assembly	2	23.5	1323028	TGTGTGTGTGTGTGTGTGTGTGTGTGTGTGTGTGTGTGTGTGTGTGT	CAGCTCACTC	AGGCAGGGCA
gi|224384746|gb|CM000685.1| Homo sapiens chromosome X; GRCh37 primary reference assembly	5	16.4	1328159	GTATTGTATTGCATTGTATTGCATTGTATTGTAGTGTAGTGTAGTGTAGTGTAGTGTAGTGTAGTGTAGTGTAGTGTATTGT	CGCGCCTGAC	GTGAGACAGA
gi|224384746|gb|CM000685.1| Homo sapiens chromosome X; GRCh37 primary reference assembly	5	9.6	1328997	AAAAAAAAAAAAGAAAAGAAAAGAAAAGAAAAGAAAAGAAAAGAAA	ACTCCCTATC	TGGGCCAACC
gi|224384746|gb|CM000685.1| Homo sapiens chromosome X; GRCh37 primary reference assembly	4	42.5	1329818	ATGGGTGGATGGGTGGATGGATGCATGGATAGATGGATACATAGATGTGTACATGGATGGGTGGATGGATGGATGGATGAGTGGATGAAAGTGTGGGTGAATGCATAGGTGGATGGATGGTTTGATGGGTGGGTGGATGGATGTGTTGGTGGATGGATGGATAGATGGAT	ACACAGGTGA	AAGTGGATGA
gi|224384746|gb|CM000685.1| Homo sapiens chromosome X; GRCh37 primary reference assembly	2	16.5	1331700	ACACACACACACACACACACACACACACACACA	CTTGTCAAGA	ATCAATCCAG
gi|224384746|gb|CM000685.1| Homo sapiens chromosome X; GRCh37 primary reference assembly	5	95	1331776	CCCTCCCCTTCCCTCCCCCTCCCCCATCTCCTCCCCCTCCCCTCCATTCCCTTCCCTCCCTCCCCCTCCCCTCCCCTCCCCTCCATTCCCTCCCCACTCCCCTCCCCTCCCCCTTCCCCTCCCCTCTCTTTCCTTCCTTTCCCTTCCCCTCCCCTCCCCTCTCCCCTCCCCTTCCCCCTCTCCCCTCCCCTTCCCCCTCCCCTCCCCTCCCTTCCCTTCCTTTCACTTCCCCTCCCCCTCCCCTCTCCCCTCCCCTCCATCCCCTCCCCTCCCCTCCCTTCCCTTCTGCCTCTCCCCCACCCCCTCCTCCCTCCCCTCCCCCTCCCCCTTCCCTTTCCTCCCCTCCCCTCCTCCTCCCCACCTCCCCTCCCCCTCCCCTCCCCCTTCCCTCCCCTCCCC…	CTGAGCTGAG	ATCTTTTGTC
gi|224384746|gb|CM000685.1| Homo sapiens chromosome X; GRCh37 primary reference assembly	6	67.2	1331786	CCCTCCCCCTCCCCCATCTCCTCCCCCTCCCCTCCATTCCCTTCCCTCCCTCCCCCTCCCCTCCCCTCCCCTCCATTCCCTCCCCACTCCCCTCCCCTCCCCCTTCCCCTCCCCTCTCTTTCCTTCCTTTCCCTTCCCCTCCCCTCCCCTCTCCCCTCCCCTTCCCCCTCTCCCCTCCCCTTCCCCCTCCCCTCCCCTCCCTTCCCTTCCTTTCACTTCCCCTCCCCCTCCCCTCTCCCCTCCCCTCCATCCCCTCCCCTCCCCTCCCTTCCCTTCTGCCTCTCCCCCACCCCCTCCTCCCTCCCCTCCCCCTCCCCCTTCCCTTTCCTCCCCTCCCCTCCTCCTCCCCACCTCCCCTCCCCCTCCCCTCCCCCTTCCCTCCCCTCCCCCTTCCCTCCC…	CCCTCCCCTT	TTCCCTTCCT
gi|224384746|gb|CM000685.1| Homo sapiens chromosome X; GRCh37 primary reference assembly	5	22	1332466	TCCCCTCCCCTCCCTTCCCCTCCCCCCTCCCCCCACCCCCTCCTCCCTCCCCTCTCCCTCCCCCTTCCGTCTCCTCCCCTCCCCCTCCCCTCTCCTCCCCTCCCCCTCCCC	GATGTGTACA	ACCTCCCCTT
gi|224384746|gb|CM000685.1| Homo sapiens chromosome X; GRCh37 primary reference assembly	4	328.8	1337520	ATAGATAGATAGATAGATAGATAGATAGATAGATAGATAGATAGACAGATATATAGACAGATACATAGCTACATAGAGCGATAGATAGATAGATAGATAGATAGATAGATAGATAGATAGATGATAGATAGATAGATATATAGACAGATACATAGCTACATAGAGCGATAGATAGATACATACATAGCTACATAGAGCGATAGATAGATAGATAGATAGATAGATAGATAGATAGATAGATGATAGATATATAGATACACAGATACATAGATAAATGAATGGGTAGATATGACAGATAGATTAGATACATAGATAAATAACAGATTGATAAATAGATGATAGATAAATGGATAGATAGATACATAGATACATAGATGAATGGATAGATGTGACAGATTA…	AATCGCTGCC	AACATAGATA
gi|224384746|gb|CM000685.1| Homo sapiens chromosome X; GRCh37 primary reference assembly	4	18.8	1339319	GATAGATGATAGATAGATAGATAGATACATAGATAGATAGATACATAGATACATAGATACATAGATAGATAGAT	TGAATGAGTG	TGAATGGGCC
gi|224384746|gb|CM000685.1| Homo sapiens chromosome X; GRCh37 primary reference assembly	4	137.5	1339695	GATAGATAGATAGATAGATGAATAGATGGATAAATGGTTAGATAGATGATAGATACATATATAGATAGAAAGGTAGAAGAATAGATGAATAGAAAGATAAATGGGTAGATAGATGATATTAATAGATACATAGAAGAATGGAGGGGTAGATAGATGATGGATGGATAAATAGATGGATACGTATATGGATGCATGGATAGATGAATGGATAGATGATAGATACATACATAGATGATAGAATGGATTGCTAGATAGATGAATAGACAGAAAAGTGATTAGATAGATGATAGATACATAGATAAATAGATTAATGAATGGGTAGATAGGTGATAGATAGGATAAATAGATGAATAGATGGATAAATCGTTAGACGATAGATACATAGATAGGTAGCAGAAT…	AAGATAGGTG	GAGAAAGAAC
gi|224384746|gb|CM000685.1| Homo sapiens chromosome X; GRCh37 primary reference assembly	4	325.5	1345167	ATGGATGGATGGATGGATGGATGGATGGATGGATGGATGGATGGATAAATGCAAGAGTGGGTGGATGGATAGATGGTTAGATGGGTTGGTGGATGAATAGATGGGTTGGTGGATGGATGAGTGGATACAAGAATGGATTGAGGAATGGATGGATGGGTGGGTGAATGGATGGATGGATAGATAAATGAATGGGTGGTTGGTGGGTGGGTGGATGGATGGATGGATGGATGGATGAGTTGGTGGGTGGGTGGTTGGATGGATGGATGGATGGATAAATGGATGGGTGGGTGCATGGGTGGATGAATGGATAGATGGGTGGATGGATGGATGGATGAGTTGGTGGATAAATAGATGGGTTAGTGGATGGATGGGTGAATGGATAAATGGATGGATTGAGGA…	GGGTTGGTAA	ACATGAGAGG
gi|224384746|gb|CM000685.1| Homo sapiens chromosome X; GRCh37 primary reference assembly	4	19.3	1346803	GATGGATGGATGGATGGATGGATGGATGGATGGATGGATGGATGAATGAATGAATGGGTGGATGGATGGATAGATGG	ACATTATAAT	GTGAGTGAGT
gi|224384746|gb|CM000685.1| Homo sapiens chromosome X; GRCh37 primary reference assembly	5	7.6	1348479	TTTCTTTTTCTTTTCTTTTCTTTTCTTTTTTTTTTTT	ATAAGTTTGC	GACACAGAGT
gi|224384746|gb|CM000685.1| Homo sapiens chromosome X; GRCh37 primary reference assembly	4	14.8	1352204	GAAGGAAGGGAGGGAGGGAGGGAAGGAAGGAAGGAAAGAAGGAAGGAAGGAAGGAAGGAA	AAAAAAAAAA	AAGATGCAAC
gi|224384746|gb|CM000685.1| Homo sapiens chromosome X; GRCh37 primary reference assembly	4	26.5	1363125	AGAAAGAAAGACAGAAAGAGAGAAAGAAAGAAAGAGAAAGAGAGAAAGAAATGAAGGAAAGAAGGAGAAAGAAACAGAGAAAAAAGAATGAAAGAAAGAAAAGAAAG	AAGGAGGAAG	GAAGGAAGCA
gi|224384746|gb|CM000685.1| Homo sapiens chromosome X; GRCh37 primary reference assembly	4	44.3	1363229	AAGGAAGGAAGCAGGGAGGGAGGGAAAGAGAGGAAGGAAGGAATGTGAAGGGAAGGAAGAAGGAAGGAAAGAAAGAGAAAGAAAGAAAAGGGAGGAAGGAAGGAAAGGGAAGGGAAGGAAGGAGAAGGAAGGAAAGAAAGAAAGAGAAAGAGAAAGGAAAGAAGAAGAAAGGAAGGAAGGA	AAAGAAAAGA	GAAAGAAAAA
gi|224384746|gb|CM000685.1| Homo sapiens chromosome X; GRCh37 primary reference assembly	6	11	1363367	AGAAAGAGAAAGAGAAAGGAAAGAAGAAGAAAGGAAGGAAGGAGAAAGAAAAAGAAAGAGAAAG	AAGGAAAGAA	GAAGGAAGGA
gi|224384746|gb|CM000685.1| Homo sapiens chromosome X; GRCh37 primary reference assembly	5	16.4	1363455	GGGAGGGGAGGGGAGGGGAGGGGAGGGGAGGGGAGGGGAGGGAAGGGGAGGGAAGGGAAGGGAAGGGAAGGGAAGGGAAGGG	GGGAAAGAGA	AGAGCCCCAG
gi|224384746|gb|CM000685.1| Homo sapiens chromosome X; GRCh37 primary reference assembly	1	26	1364430	TTTTTTTTTTTTTTTTTTTTTTTTTT	GCCCTGCTAA	GTATTTTTAG
gi|224384746|gb|CM000685.1| Homo sapiens chromosome X; GRCh37 primary reference assembly	2	24	1366776	GAGAGAGAGAGAGAGAGAGAGAGAGGGAGGGAGGGAGAGAGAGAGAGA	AGGAAGGAAG	AAGAAAGAAG
gi|224384746|gb|CM000685.1| Homo sapiens chromosome X; GRCh37 primary reference assembly	4	15.8	1366821	AGAAAGAAAGAAGGAAAAGAAAGAAAGAGAAAGAAAGAAAAAGAAAGAGAGAGAAGAGAAGA	AGAGAGAGAG	GACAGCCTGT
gi|224384746|gb|CM000685.1| Homo sapiens chromosome X; GRCh37 primary reference assembly	5	42.4	1366922	GAGAAGAGAAGAGAGGAGAGGGGAGGGGAGAGGAGGGGAGAGGAGGGGAGGGGAGGGGAGGATAGGGGAGGGGAGGATAGGGGAGGGGAAGATAGGGGAGGGGAGGATAGGGGAGGGGAGGGGAGGATAGGGGAGGGGAGGATAGGGGAGGGGAGGATAGGGGAGGGGAGGGGAGGGGAGGGGAGGGGAGAAGAGAAGAGAGGAGAAGAGAGGA	GAGGGGTGAA	CAAGAGCCTG
gi|224384746|gb|CM000685.1| Homo sapiens chromosome X; GRCh37 primary reference assembly	5	9.8	1367176	GGGAGGGGAGGGGAATGGAGGGGAGAGGAGGAGAGGGGAGGGGAGGGGA	GAGGGGGAAA	ATGGAGGGGG
gi|224384746|gb|CM000685.1| Homo sapiens chromosome X; GRCh37 primary reference assembly	5	5.2	1367291	GGGGAGGGGAGGGGAGGGGAGGGGAG	AGAGTTGAGG	ACTAGACGAG
gi|224384746|gb|CM000685.1| Homo sapiens chromosome X; GRCh37 primary reference assembly	5	8.8	1367324	GAGAGGAGGGGAGAGGAGAGGAGACGAGAGGAGAGGAGAGGAGA	GAGACTAGAC	CAGCCTGTAC
gi|224384746|gb|CM000685.1| Homo sapiens chromosome X; GRCh37 primary reference assembly	4	34.5	1369361	ATAGATAGATGATACATAGATAGATGATAGCTAGATAGATAGCTAGATAGATAGATAGATAGATAGATAGATAGATAGATAGATAGATAGATGGAGTAGATAGAAAGATAGATAGACAGATAGACAGATAATAGAT	AACCACTGTT	GGAAGAGAAG
gi|224384746|gb|CM000685.1| Homo sapiens chromosome X; GRCh37 primary reference assembly	4	39.5	1370639	ATAGATATGATAGATGGTAGGTGATAGGTAGACAGATGATAGATAATTGATAGATGATAGGGTAGATAATTGATAGGATAGATAAGTGATAGATGATAGATAGATAGATAGATAGATAGATAGATAGATAGATAGACAGACACATAGATAGAT	AGTAATCATT	GCCGGGTGTG
gi|224384746|gb|CM000685.1| Homo sapiens chromosome X; GRCh37 primary reference assembly	5	5.2	1378423	AAAACAAAACAAAACAAAACAAAACA	TCCGTCTCAA	GTAGCTAATA
gi|224384746|gb|CM000685.1| Homo sapiens chromosome X; GRCh37 primary reference assembly	1	85	1380530	TTTTTTTTTCTTTTCTTTTCTCTTTTCTTTTCTTTTTTTCTTTTCTTTCTTTCTTTTTCTTTTTTTTTCTTTTTTTTTTTTTTTT	CTTCTATTTC	GAGACAAAGT
gi|224384746|gb|CM000685.1| Homo sapiens chromosome X; GRCh37 primary reference assembly	5	5.6	1391368	TTTATTTTATTTTATTTTATTTTATTTT	GATTTTTTTC	TTTGAGACAG
gi|224384746|gb|CM000685.1| Homo sapiens chromosome X; GRCh37 primary reference assembly	4	8.8	1395063	TTTGTTTGTTTGTTTGTTTGTTTGTTTGTTTGTTT	CTGGCTAAAT	TTGTTTTTCA
gi|224384746|gb|CM000685.1| Homo sapiens chromosome X; GRCh37 primary reference assembly	3	10.7	1398244	AATAATAATAATAATTAATAATAATAATAATAA	CCGTCTACAA	CTAGTGCAAG
gi|224384746|gb|CM000685.1| Homo sapiens chromosome X; GRCh37 primary reference assembly	3	23.7	1399504	CTCCTCCTCCTTCTCTTCTTCCTCCTCCTTCTCCCCCCTTCCTCCTCTTCCTCCTCTTCCTCCTCCTCCT	GAGTTTGTAG	TCTTCTTCTC
gi|224384746|gb|CM000685.1| Homo sapiens chromosome X; GRCh37 primary reference assembly	3	28.3	1399572	CTTCTTCTTCTCTTCTTTCTTCTTCTTCTCTTTCCCCTTCTTCTTCTTCTTCCTCCTCCTTCTCCTCCTCCTTTTTCTTCTTCTTC	CCTCCTCCTC	CTTATGGGCT
gi|224384746|gb|CM000685.1| Homo sapiens chromosome X; GRCh37 primary reference assembly	6	122.3	1399729	CTCCTCCTTCCTCTCCTTCTCCTCCTCCTCCTCCTCCTTCTCCTGCTCCTTCTCCTCCTCCTCCTCCTGCTCCTTCTCCTCCTCCTCCTCCTTCTCCTCCTCCTCCTCCTGCTTCTCCTCCTCCTCCTTCTCCTCCTCCTGCTTCTCCTCCTCCTCCTTCTCCTCCTCCTCCTTCTCCTCCTCCTCCTTCTCCTCCTCCTCATTCTCCTCCTGCTCCCCTTCTCCTCCTCCTTCTCCTCCTCCTCCTTCTCCTCCTGCTCCCCTTCTCCTCCTCCTTCTCCTCCTCCTCCTCCTCCTGCTCCTCCTCCTCCAGCTCCCCTTCTCCTCCTACTCCTCCTTCTCCTCCTTCTCCTTCTCCTCCTTCTCCTACTCCTCCTTCTCCTACTCCTCCTTCTCCTA…	AGCTTCTTTT	TCTTTTTCCT
gi|224384746|gb|CM000685.1| Homo sapiens chromosome X; GRCh37 primary reference assembly	4	79	1401985	TTCCTTCCTTCCTTCGTTCCTTCGTTCCTTCGTTCCTTCCTTCCTTCCTTCCTTCCTTCCTTCGTTCCTTCCTTCGTTCCTTCCTTCCTTCCTTCCTTCCTTCCCTCCCTTGCTTCCTTCTCTTCCTCCTGCCCTCCCTCTTTCCATCCTTCCTTCTCTCCTTCCTTCCATCCTTCTCTCCCTCCTGATTCATTTCTTCTCTTTCTTTCTCTTCCTTCCTTCCCTCCTTCCCTTTCTCTCTTTCTTCCTTCCATTGTTTCCTTCTTTCCTTCCTTCTTCCGTCCCTCCCTTCTTTCTTTCTCTTTCTTCCTTCCCTCCTTCC	GGCCAAAGTG	CTCTCTCTCT
gi|224384746|gb|CM000685.1| Homo sapiens chromosome X; GRCh37 primary reference assembly	4	26.3	1402378	TCTTTCTTTCTTTCTTTCTCCTTTTTTTTTCTCCTTCTTTGTTTCTTTCTTCCTCTTTCTTCTTTCTTTCTTTCTTTCTTTCCTTCTTTCTTTTTCTTTCTTT	TCTCTCTCTC	TCAGAGTCTC
gi|224384746|gb|CM000685.1| Homo sapiens chromosome X; GRCh37 primary reference assembly	1	26	1403089	TTTTTTTTTTTTTTTTTTTTTTTTTT	TCTGTCTCTC	GAGACAGGAT
gi|224384746|gb|CM000685.1| Homo sapiens chromosome X; GRCh37 primary reference assembly	1	30	1404595	AAAAAAAAAAAAAAAAAAAAAAAAAAAAAA	ACTCCGTCTC	GGAAAAGAAA
gi|224384746|gb|CM000685.1| Homo sapiens chromosome X; GRCh37 primary reference assembly	5	171.2	1408322	TGTTTTTTTGGTTGTTGTTTTGTTTTGTGTTTTTTGTTTTGTTTTGTGTTTCTTTTTGTTTTGCCTTGTGTTTTTGTGTTCTTGTTTTGTTTTGTGTTTCTGTGTTTTTCTTTTGTTTTTGTGTTTTTTTGGTTTCACGTTTTTGTGGTGTTTTGTGTTTTTGTGTTTTTGTTTTTTGTGTTTGTTTTTGTTTTGTTTTGTGTTTTGTTTTGTGTTTGTTTTTGTTTTGTTTTGTGGTTTTTGTTTTGTGTTGTGTTTGTTTTTGTTTTGTGTTTTTTTGTTTGTGTTTTGGTGTTTTTGTTTTGTGGTTTTCTTTTGTGTTTGTTTTTGTTTTGTGTTTTTGTGTTTTTGTTTCATTTTGTTTTGTTTTGTGTTTTTGTGTTTTGTTTTGTTTTGTGT…	GCACCTGGCC	CCTGATTGCT
gi|224384746|gb|CM000685.1| Homo sapiens chromosome X; GRCh37 primary reference assembly	4	52	1410127	TCCTTCCTTCTTTCCTTCCTCCCTGCCTTTCTGCCTTTCTTCTTTTTTCTTCCTTCCTTCCTTCCTTCCCTCCCTCCCTCCTTTCCTTCCTTCCTTCCTCCTTCCCTCCCTTCTTCCTTCCCTCCCTCCCTCTCTCCCTCCCTTCTTCATTCCTTCCTTCTTCCTCTCCTTCCTTCTCCTTCACTCATTTCCTCCTTCCTTCCT	CCTCTTTACC	CTTTTTCTTC
gi|224384746|gb|CM000685.1| Homo sapiens chromosome X; GRCh37 primary reference assembly	5	7.6	1432897	AAATAAAATAAAATTAAATTAAAATAAAATTAAATAAAA	ATAAATGAAT	AATAAAAAAC
gi|224384746|gb|CM000685.1| Homo sapiens chromosome X; GRCh37 primary reference assembly	4	149	1434613	TAGATAGATGATAGACATAGATAGATAGATAGAAAATAGATAAAATAGATAATAGATAGATAGATAGATAGATAGATAGATAGATAGATAGATAGATAGATTAGATAGATGAATGGATAAATAGATGGATAGATAGATGGATGAATGGATAGATGACAGATAGATAGACTCTAGATGGATAATAGATGATGGATAGATTGATGATAGATGGATGATAGATAATAAATGATAGATGATAGATAAATAGATGATTGATAGAAAATAGATGATAGATGGATAGACAGATAGATAGATATATAGATAGATACATAGATAGACCAATAGACAGATAGATAGATCAATAGATAGATAGATAGATAGAATAGATAAATGGATAGATAGACACATAGATACATAGAT…	GGATGAATTT	CAGACAGACA
gi|224384746|gb|CM000685.1| Homo sapiens chromosome X; GRCh37 primary reference assembly	5	7.6	1437869	TTTATTTATTTTATTTTATTTTATTTTATTTATTTT	ATGATGATCC	TTGAGACTGA
gi|224384746|gb|CM000685.1| Homo sapiens chromosome X; GRCh37 primary reference assembly	4	7.8	1438775	TTTGTTTGTTTGTTTGTTTGTTTGTTTGTTT	GCCTGGCTAA	TGAGATGGAG
gi|224384746|gb|CM000685.1| Homo sapiens chromosome X; GRCh37 primary reference assembly	5	5.6	1442052	ATAAAATAAAATAAAATAAAATAAAATA	CATTACAATT	TAAAATGGTC
gi|224384746|gb|CM000685.1| Homo sapiens chromosome X; GRCh37 primary reference assembly	4	15.5	1443228	AAGGAAGGAAGGAAGGAAGGAAAAAGAGAAAGGAAAGAAAGAGAAAGAAAGAAGGAAGGAAGGAA	CTCTAAGAAA	AAAGGAAAAG
gi|224384746|gb|CM000685.1| Homo sapiens chromosome X; GRCh37 primary reference assembly	4	16.3	1443375	AGGGAGGGAGGGAGGGGAGGGAAGGAGGAGGGAAAGAAGGAAGGGAGGGAGGGAGGGAGGAAGGGA	GCAAGCAAGC	AAGAAAGGAA
gi|224384746|gb|CM000685.1| Homo sapiens chromosome X; GRCh37 primary reference assembly	4	22	1443439	GAAAGAAAGGAAAGAAAAGAAGGAAGGAAGGAAAGAAAGAAAGAGAAAGAGAGAAAGAAAAGCAAGAAAGGAAAGAAAGAAAAAAGAAA	GGGAGGAAGG	AAGGACATAA
gi|224384746|gb|CM000685.1| Homo sapiens chromosome X; GRCh37 primary reference assembly	5	21.4	1444275	GAGGGGAGGGGAGGGAGGAAGGAGGAGAGGGGAGGGGAGGCGGGAAGGAGGGGGGGAGGAGGGGAGGGGAGAGAGGGAGGTGGGGAGGAGAGGGAAGGGGAGCGGAGGGGA	AAGGAAAGGA	AGGCGAGGCA
gi|224384746|gb|CM000685.1| Homo sapiens chromosome X; GRCh37 primary reference assembly	5	5	1445293	AAATTAAATTAAATTAAATTAAATT	AAAAATAATA	TTTTAAAAAA
gi|224384746|gb|CM000685.1| Homo sapiens chromosome X; GRCh37 primary reference assembly	4	11.8	1450744	AAATAAATAAATAAATAAGTAAATAAGTAAGTAAATAAATAAATAAA	TCTGTCTCAA	ATGGCCCCCA
gi|224384746|gb|CM000685.1| Homo sapiens chromosome X; GRCh37 primary reference assembly	6	5.7	1451076	AAAAATAAAATAAAAATAAAAATAAAATAAAA	CTCCATCTAA	TGACCCCATC
gi|224384746|gb|CM000685.1| Homo sapiens chromosome X; GRCh37 primary reference assembly	1	26	1453430	AAAAAAAAAAAAAAAAAAAAAAAAAA	TCCATCTCAG	GATATCTTAG
gi|224384746|gb|CM000685.1| Homo sapiens chromosome X; GRCh37 primary reference assembly	4	9.8	1464358	TTTATTTTATTTATTTATGTATTTATGTATTTATTTATTT	TTTTTTTATT	TTTGAGACGG
gi|224384746|gb|CM000685.1| Homo sapiens chromosome X; GRCh37 primary reference assembly	6	6.5	1465500	AAAACAAAAACAAAAACAAAAGCAAAAACAAAACAAAA	ACTCCATCTC	GTGTGTGCTC
gi|224384746|gb|CM000685.1| Homo sapiens chromosome X; GRCh37 primary reference assembly	4	15	1466513	AACAAAAAAACAAAGAAACAAAAAACAAACAAACAAGAAAAAAACAAAGCAAAACAAACA	GCCCTGTCTT	GAAAAGTATT
gi|224384746|gb|CM000685.1| Homo sapiens chromosome X; GRCh37 primary reference assembly	4	37.8	1467518	TCTTTTTTCTTTTCTTTTTCTCTTTCTTTCTTTCTTTCTTTCTTTCTTTCTTTCTTTCTTTCTTTCTTTTTCTTTCTTTCTGTTTCTGTTTCTTTCTTCCTTTCTTTTTCTTTCTTTCTTTCCTTCTTTCCTCTCTTTCTTTTCTTTCT	CTTCGCTGTG	CTTTCCCTCC
gi|224384746|gb|CM000685.1| Homo sapiens chromosome X; GRCh37 primary reference assembly	3	251	1473614	AGGAGGGGGAGGAGGTGGAGATGGGGAGAGAAGGAGCAGGAGGAGGAGAAGAAAGAAGAGGAAGAAAGGAGGAGGAGAGGGTGGAGGAGGAAGAGGGTGAAGGAGAGAGGGAGGAGAATGGAGAGGAGGAGGAGGCGGGGGAGGGAAGAGAAGGAGGTGAGGAGGAGGAAGGGGAGGATAGAGAAGGTGGGGTAGAAGGGTGGTGAGGTGGGGAGGGAGAAGGAGGGGGAGGAGGAGAGAGGAGGACTGGGGGGAGGAAGGGGGAGGAGGGGAGAGAGGAGGAGGGAGGAGGGAGAAGGAGGGGGAGAGGATGGAGGAAGGGGAGCAGATGGAGGAAGGCGAGCAGGAGGGGGAGGAAAAAGGAGGGGCAGGAGGAAGAAGGAGCGGGAGGAGAGGAGG…	ATGGAGGGAA	GGGCCAGGGC
gi|224384746|gb|CM000685.1| Homo sapiens chromosome X; GRCh37 primary reference assembly	5	7.8	1474299	GGAGCGGAGGGGGAGGAGGGGAGGGGAGGGGAGGGGAG	AGGAAGAGTA	AAAGACCAGG
gi|224384746|gb|CM000685.1| Homo sapiens chromosome X; GRCh37 primary reference assembly	4	6.3	1476238	TGTTTGTTTGTTTGTTTGTTTGTTT	TCACCCAAGC	ATTATTTTTG
gi|224384746|gb|CM000685.1| Homo sapiens chromosome X; GRCh37 primary reference assembly	6	15.3	1478632	TCTCTCTCTCTGTGTCTCTGTCTCTCCCTCTCTCATTCTCCCTCCCTCTTTTATTCTCCCTCCCTCTCTTTCTCTCTCTCTCTCTCTCTC	CCCGTTCCCA	CTGGTCTCTG
gi|224384746|gb|CM000685.1| Homo sapiens chromosome X; GRCh37 primary reference assembly	6	62.8	1479740	CTCTCTCCCTGTCTCTCTCTCCCTTCCCCTCTCTGTCTCTCTCTCCCTTCCCCTCTCTGTCTCTCTCTCCCTTCCCCTCTCTGTCTCTCTCTCCCTTCCCCTCTGTCTCTCTCTCCCTTCCCCTCTCTGTCTCTCTCTCCCTTCCCCTCTCTGTCTCTCTCTCCCTTCCCCTCTGTCTCTCTCTCCCTTCCCCTCTCTGTCTCTCTCTCCCTTCCCCTCTCTGTCTCTCTCTCCCTTCCCCTCTCTGTCTCTCTCTCCCTTCCCCTCTCTGTCTCTCTCTCCCTTCCCCTCTCTGTCTCTCTCTCCCTTTCCTTCTCTGTCTCTCTCTCCCTTCCCCTCTCTCTCTCTC	ATCTTTCTAG	CATTCCCCTG
gi|224384746|gb|CM000685.1| Homo sapiens chromosome X; GRCh37 primary reference assembly	4	9	1483684	TTTATTTATTTATTTATTTATTTATTTATTTATTTA	CTTTTCTTCT	GAGACAGAGT
gi|224384746|gb|CM000685.1| Homo sapiens chromosome X; GRCh37 primary reference assembly	6	40.7	1499313	GGGGAGGGGGAGGGGGAAGGGGAAGAGGGGGGAGGAGGGGGGAAGGGAGGAGGGGGAAGGGAGGGGGGAAAGGAGGGGGAAGGGAGGAGGGGGAAGGGAAGAGGGGGAGGAGGGGGAAGGGGAGGAGGAGGAGGGGGAGGAGAGGCGAGGGGGAGGGTGGGGGAGGGGGAAGGGGGAGGAGGAGAGGGGAGGATGAGTGGGGAGGGGGAAGGAGGGAGAGGGGGAGGGGGAGAGGGAGGGGTAGGGGG	AGGGGGAAAA	GAAGGGGTGG
gi|224384746|gb|CM000685.1| Homo sapiens chromosome X; GRCh37 primary reference assembly	5	6.8	1500822	TTTTGTTTTGTTTTGTTTTGTTTGTTTTTGTTTT	TGTCAGAGTT	TGAGACGCAG
gi|224384746|gb|CM000685.1| Homo sapiens chromosome X; GRCh37 primary reference assembly	4	23	1511839	CCCTTCCTCCCTCCCTCCCTCCCTCCCTCCCGCCTCCCTCCTCCCTCCCTCCCGCCTCCCTCCTCCCTCCTCCCGCCTCCTCTCCCT	TCCCACTCCG	TCCCGGCTCT
gi|224384746|gb|CM000685.1| Homo sapiens chromosome X; GRCh37 primary reference assembly	4	83.3	1514424	GGATGGATGGATGGATGGGTGAGTGGATAACGGATGGATGGATAATGGATAGATGGATAATGGATAGATGGATGGATGGATGGATGATGGATGGATGGATAATGAATGGGTGGGTGGATGGATGGATGTGCTCGATCGGCAAATGCTTCTGGAATGGATGGATAATTGGATGGGTAATGGGTGGGTGGATGGATAATGGATGGATGGATGGATAATGGATGGATGGATGGATAATGGATAGATGGATGGATAATGTATAGATGGATGGATGATGGATGGATGGATGGATAATGGGTGGATGGATGATGGATAATGGGTGGATGGATG	AATGCTTCTG	AATAATGGAT
gi|224384746|gb|CM000685.1| Homo sapiens chromosome X; GRCh37 primary reference assembly	4	15.8	1515168	ATGGATGATGGATGGATGAATAGATGGATGGATGGATGAATGGATGGATGGATGGATGGATG	TCTGGAATGA	AATGAATTGC
gi|224384746|gb|CM000685.1| Homo sapiens chromosome X; GRCh37 primary reference assembly	4	31	1522765	ATGGATGGATGGATAGATGGATGCATGTATGAGATGGATGGATGGGTGAATAGATGGTAGATGATGGGTAGGTAGGTAGATGAGTGGATGGACAGATGGATGCATGGATGTGATGGATGGATGG	GGGGAGGTAC	GTGAATAGAT
gi|224384746|gb|CM000685.1| Homo sapiens chromosome X; GRCh37 primary reference assembly	4	844.3	1523064	GATGGATGGATAGATGGATGCATGGATGAGATGGATGGGTGAATAGATGGTAGATGATGGGTAGGTAGGTAGATGAATGGATGGATAGATGGATGCATGGATGAGATGGATGGATGGATGGGTGAATAGATGGTAGATCATGGGTACATAGATAGATGAATGGATGGATAGATGAATGCATGGATGAGATGGATGGGTGAATAGATGGTAGATGATGGGTAGGTAGGTGGATGGATGGATGGATGGATGCAGGCATGGATGAGATGGATGGATGGGTGAATAGATGGGTAGGTAGGTAGATAGATGGATGTATAGATGGATGGATGGATGGGTGAATAGATAGTAGATGATGGTTAGGTAAGTAGGTAGATGAATGGATGGATAGATGGATGCATGCAT…	TACGTAGGTA	GTGAATATAT
gi|224384746|gb|CM000685.1| Homo sapiens chromosome X; GRCh37 primary reference assembly	6	26	1538825	GTCTCTGTCTGTCTGTCTCTGTCTCCGTCTGTGTGTCTCTGTCTTCCTCTTTCTCTCTCTCTGTTTCTGTCTCCTGTCTCTGTTTCTTTCTATCTCCCTCTGTCTCTGTCTCTATGTCTGTCTCCTGTTTCTGTCTCTATCTGCCTCTATCTCTGTCTCT	TTCTCCCTTG	CCAAGCCTCC
gi|224384746|gb|CM000685.1| Homo sapiens chromosome X; GRCh37 primary reference assembly	4	27.8	1542630	CATCTATCCATCCATCCTCCCATCCATCCGTCCACCCACCCATCCATCTATTCACCCACCCTCCCAATCATCCACCCAGCCATGCACCCATCCATCCACTCATCCATCCAT	TCCACTGATA	TCACACGCCC
gi|224384746|gb|CM000685.1| Homo sapiens chromosome X; GRCh37 primary reference assembly	4	43.5	1542900	CATCCATCCATCTGTCCATCCATCCATCCATCCACCCACCCACCTACCCATCCATCCACCCATCCACTGATGGATCCACTGATCCATCCACCCATGCATGCATCCATCCATCCACATCCATTTATCCATTCATTCCCCCACCCATCCAATCACTCATCCATCCATCCATCCA	TCCAATCACT	CCCACCCACC
gi|224384746|gb|CM000685.1| Homo sapiens chromosome X; GRCh37 primary reference assembly	4	145.8	1543390	CATCCATCTATCCACACATCTATCCACTCACCCATCCATCCACACATCCATCCATCCATCCATCTGTCCGTCCATCCATCCATCCAGCCACCCATCCACTCACCCACTTATCCATCCACCCATCCATCCACTTACCCACCCATCTATGCACTCATCCACCGATTCATCGATCCATCCATCCATCTACCCACCTTTATCCATCCAGTCATCCACCCATCCATCCACACATCCTTCCATTCACACATCCATCCATCTATCCACTCACCCACTCATCCATCCACCCATCCATCCACTTACCCACCCATCTACCCACCCTTCCATTTATCCATCCACCTCTCCATCCATCCATCTATCCATCCACCCACCCACCCATCCATCCACCCATCCACTGATCCACCA…	CACGCCCACT	TTATATATCA
gi|224384746|gb|CM000685.1| Homo sapiens chromosome X; GRCh37 primary reference assembly	2	162	1549978	TATATTATATAAATATATAATTATATTTTATAATATATAATCATTTTATAATTATATATATAATTATATATAATTTATATTTATATAATTGTTTATAATTATATATAATTATATATCATTTATAATTAATTATATATAATTATAAATTATATTTATATATAATTATAAATATATGTAATTATATATTTATATATAAATAAAATTAAATATATAAAATATATAAAATTATATATTTTATATATAATTATAAATAATTATAAATATAAATTATATAATTTATATATA	CATATATTTC	ATTATAATCG
gi|224384746|gb|CM000685.1| Homo sapiens chromosome X; GRCh37 primary reference assembly	4	11.3	1575476	TGTTTTTTGTTTGTTTGTTTGTTTTGTTTTGTTTTGTTTGTTTGTTT	AGCCAATGCC	TTGAGATGGA
gi|224384746|gb|CM000685.1| Homo sapiens chromosome X; GRCh37 primary reference assembly	4	761	1576599	TATCTATGTATCTCTCTATCCATCTATGTATGTATGTATGTATCTATCTATCCATCTATGTATGTATGTATGTATGTATCTATCATCTATCTATCCATCTATGTATGTATGTATCTATCATCTATCAATCTATGTATCTATCCATCTGTCTATGTATGTATGTATCTGTCAATCTATCATCTATGTATCTATCCCTCTATGTATGTATGTATGTGTCTATCATCTATCAATCTATGTATCTATCCATCTGTCTATGTATGTATGTATCTGTCAAACTATCATCTATGTATCTATCCCTCTATGTATGTATGTATGTGTCTGTCTATCATCTATCAATCTATGTATCTATCCATCTGTCTATGTATGTATGTATCTGTCAATCTATCATCTATGTATCTA…	TTAGCCATAA	ATGTATCCAT
gi|224384746|gb|CM000685.1| Homo sapiens chromosome X; GRCh37 primary reference assembly	4	8.8	1580320	TTTATTTATTTATTTATTTTTATTTATTTATTT	TCAACTTCCC	TTGAGATTCA
gi|224384746|gb|CM000685.1| Homo sapiens chromosome X; GRCh37 primary reference assembly	2	20	1580710	CTCTCTCTCTCTCTCAATCTCTCTCTCTCTCTCTCTCTCT	CCTGAAACTC	ATCTATCTAA
gi|224384746|gb|CM000685.1| Homo sapiens chromosome X; GRCh37 primary reference assembly	4	131.5	1580747	TCTATCTATCTAATATATCTACTATCTGATCTATCATCTATCTATCTATCTAATCTATCTATCTGATCTATCTATCTGATCTATCTACTATCTATCTATGTAATCTATCTACTGTCAATCTATCTATCTAATCTATCTACTATCTATCTAATCTATCTACTATCTACCTATCTATCTAATCTATCTACTATCTATCTATCTAATCTATCTACTATCTATCTAATCTATCTACTATCTATCTACTATCTAATCTATCCACTCTCTATCTACCTATCTAATCTATCTACTATCTATCTATCTAATCTATCTACTATCTATCTACCTATCTATCTAATCTATCTACTATCTATCTAATCTATCTACTATCTATCTATCTAATCTATCTACTATCCATCTATC…	TCTCTCTCTC	CTATTAGTTC
gi|224384746|gb|CM000685.1| Homo sapiens chromosome X; GRCh37 primary reference assembly	4	15.3	1585722	CTTCCTTCCTCCTCTCTCCTTCCTTCTCTTCTTCCCTCCTTCCTTCCTTCCTTCCTTCCTTCC	CCCCTTTCTT	CGCCCTCCCT
gi|224384746|gb|CM000685.1| Homo sapiens chromosome X; GRCh37 primary reference assembly	4	27.8	1591230	TGGATGGATGGGTAGATGGATGAATAAATGGATGGATGGGTGGGTGGATGGATGGGTAGATGCATAGATGGGTGGATGAATGGGTACATGGGTGGGTGGATGGATGGATGG	GAGACGAGAG	GTGGGTGAGT
gi|224384746|gb|CM000685.1| Homo sapiens chromosome X; GRCh37 primary reference assembly	4	26.5	1591318	TGGGTGGGTGGATGGATGGATGGGTGGGTGAGTGGATGAGTGCATGGGTGGGCAGATGGGTGGGTGGATGGATGGGTGGATGGGTGGGTGGGTGGGAGGGTGGGTG	AATGGGTACA	TGCGGATGAA
gi|224384746|gb|CM000685.1| Homo sapiens chromosome X; GRCh37 primary reference assembly	4	27.8	1591846	TGGGTGGGCGGATGGGTGGGTGGATGGATGGGGGTGGGTGGGAGGGTGGATGGGTGGATGAATGGTAGGTGGGTTTGTGAATGGGTGAGTGGGTGGGTGGATGGGTGG	GATGAGTGCA	ATGGATGGAT
gi|224384746|gb|CM000685.1| Homo sapiens chromosome X; GRCh37 primary reference assembly	4	559	1592017	GATGGATGGGTGGATGGATGGGTGGGTGGATGGATAGATGAGTAGGTAGATGGATGGGTGGATGGATGGGTGGGTGGATGGATAGATGAGTAGGTAGATGGATAGATGAGTAGGTAGATGGGTGCGTGGACGGATGGGTGAATAGATGGATGAGTGGGTGGATGGGGGGTTGGATGGATGATGAATGGATGGGGATGGGTAGATGGATGCATGGGTGGATGAATGGTGGATGGGTTTCTGAATGGGTGAGTGGGTGGGTGGGTGGATGGGTGGGTGGATGGATCAGTGTTTAGATAGATGGATGTGTGGGTGGATGAATGGATGAGTTGATGGGTAGATGGATGGGTGGATGTATGGATGAGTAGGTGGATGACTGGGTGAATGGATGGATGCATGGAT…	TTGATGGGTA	CTTCTATCCA
gi|224384746|gb|CM000685.1| Homo sapiens chromosome X; GRCh37 primary reference assembly	2	20.5	1601044	TGTGTGTGTGGTGTGTGTGTGTGTGTGTGTGTGTGTGTGT	AAAATTAATT	ATGGGTGAGG
gi|224384746|gb|CM000685.1| Homo sapiens chromosome X; GRCh37 primary reference assembly	1	25	1603880	TTTTTTTTTTTTTTTTTTTTTTTTT	TAATAATGTC	AGAGACAGGA
gi|224384746|gb|CM000685.1| Homo sapiens chromosome X; GRCh37 primary reference assembly	2	15.5	1607627	GTGTGTGTGTGTGTGTGTGTGTGTGTGTGTG	TAAATGCAGG	ATACAGGACA
gi|224384746|gb|CM000685.1| Homo sapiens chromosome X; GRCh37 primary reference assembly	4	9	1610765	AATGAATGAATGCATGAATGAATGCATGAATGAATG	CAAATGAGTA	CCACTCTGAG
gi|224384746|gb|CM000685.1| Homo sapiens chromosome X; GRCh37 primary reference assembly	4	40	1612217	GGGAGGGGAGGGGAGGGGAGGGGAGGGGAGGGGAGGGGAGGGGGAGGGAGGAAGGAGGAAGGAGGGAGGGAGGGAAGGAGGAAGGAGGAGGAAGGAGGAAGGAGGAGGGAGGGAAGGAGGAGGAAGGAGGAAGGAGGGAGGAGGGAGGGAGGGA	AGGAGAGGAG	AGGAAGGAAA
gi|224384746|gb|CM000685.1| Homo sapiens chromosome X; GRCh37 primary reference assembly	4	31.3	1612265	AGGAAGGAGGAAGGAGGGAGGGAGGGAAGGAGGAAGGAGGAGGAAGGAGGAAGGAGGAGGGAGGGAAGGAGGAGGAAGGAGGAAGGAGGGAGGAGGGAGGGAGGGAAGGAAGGAA	AGGGGGAGGG	AGATCGCAGA
gi|224384746|gb|CM000685.1| Homo sapiens chromosome X; GRCh37 primary reference assembly	1	44	1618031	TTTTTTTTCTTTTTCTTTTTCTTTTCTTTTTTTTTTTTTTTTTT	CAACCCTCTG	GAGACAGTTT
gi|224384746|gb|CM000685.1| Homo sapiens chromosome X; GRCh37 primary reference assembly	5	5.8	1618734	TTTTGTTTTGTTTTGTTTTGTTTTGTTTT	GAATCTGTTT	TCTTTTTGAG
gi|224384746|gb|CM000685.1| Homo sapiens chromosome X; GRCh37 primary reference assembly	4	398.3	1627407	TATCTATGTATCCATCTATGTATCTACCTATCTAGCCATCCATCTATTTATCTCTCTATCTATCATCTATGTATCTATCTGTCTAGCCATCTATCTATCTATCCATCATCTATGTATCTATCCATCTATTCATCCATCTATCTATCCTGTATGTATTTATCTATCCATCATCCATCCATCCATCCATCCATTCTATCTATCTATCTATCTATCTATCTATCTATCTATCTATCTATCTATTTCTATTATCTATCTATCATCTATGTATCTATGTATCTATCCATCCATGTATGTGTCTATCATCTATGCATCCATCCATCCATCCCTCCATCCATCCATTCATCCATCCATCCATCCATCCATCCATCTATTCTATCATCTATGTATCTATGTATCCAT…	TTATATTGGT	TTATACATCT
gi|224384746|gb|CM000685.1| Homo sapiens chromosome X; GRCh37 primary reference assembly	3	9	1631730	ATTATTATTATTATTATTATTATTATT	ACATGTGGAA	TAATTTTACT
gi|224384746|gb|CM000685.1| Homo sapiens chromosome X; GRCh37 primary reference assembly	5	111.4	1633191	CCTTTCCTTTCCTTTTCCTTTCCTTTCCATTTCTTTCCTTTCCTTCCCTTCCCTTTTATTTTCCTTTTCCTTTTCCTTTCCCTTCCCTCCCTTCCCTTCCCTTTCCTCCCCTCCCTTCCCTTCCCTTCCTTTCCCTTCTCTTCCCTTCCCTTCCCTCCCTTCCCCTCCTTTTCCTTTCCTTTTCCTTTTCCTTTCCCTTCCCTCCCTTCCCTTCCCTTTCCTCCCCTCCCTTCCCTTCCCTTCCTTTCCCTTCTCTTCCCTTCCCTTCCCTCCCTTCCCTTCCTTTTCCTTTCCCTTCCCTTCCCTTTCCTCCCCTCCCTTCCCTTCCTTTTCCTTTCCCTTCCCTTCCCTTTCCTCCCCTCCCTTCCCTTCCCTTCCTTTCCCTTCCCTTCCCTTCCT…	GACACCCGCC	CTCCCCCTCC
gi|224384746|gb|CM000685.1| Homo sapiens chromosome X; GRCh37 primary reference assembly	6	15.2	1633193	TTTCCTTTCCTTTTCCTTTCCTTTCCATTTCTTTCCTTTCCTTCCCTTCCCTTTTATTTTCCTTTTCCTTTTCCTTTCCCTT	CACCCGCCCC	CCCTCCCTTC
gi|224384746|gb|CM000685.1| Homo sapiens chromosome X; GRCh37 primary reference assembly	5	111.4	1633263	TTCCTTTCCCTTCCCTCCCTTCCCTTCCCTTTCCTCCCCTCCCTTCCCTTCCCTTCCTTTCCCTTCTCTTCCCTTCCCTTCCCTCCCTTCCCCTCCTTTTCCTTTCCTTTTCCTTTTCCTTTCCCTTCCCTCCCTTCCCTTCCCTTTCCTCCCCTCCCTTCCCTTCCCTTCCTTTCCCTTCTCTTCCCTTCCCTTCCCTCCCTTCCCTTCCTTTTCCTTTCCCTTCCCTTCCCTTTCCTCCCCTCCCTTCCCTTCCTTTTCCTTTCCCTTCCCTTCCCTTTCCTCCCCTCCCTTCCCTTCCCTTCCTTTCCCTTCCCTTCCCTTCCTTCCCTTCCTTCCCTTCCTTCCCTTCCCTTCCCTTCCTTCCCTTCCTTCCCTTCCTTCCCTTCCCTTCCCTTT…	CCTTTTCCTT	TGACAGAGAC
gi|224384746|gb|CM000685.1| Homo sapiens chromosome X; GRCh37 primary reference assembly	6	5.8	1633356	TCCTTTTCCTTTCCTTTTCCTTTTCCTTTCCCTT	TCCCTTCCCC	CCCTCCCTTC
gi|224384746|gb|CM000685.1| Homo sapiens chromosome X; GRCh37 primary reference assembly	1	25	1640838	TTTTTTTTTTTTTTTTTTTTTTTTT	TCTCGCTCTC	GAGATGGAGT
gi|224384746|gb|CM000685.1| Homo sapiens chromosome X; GRCh37 primary reference assembly	4	10.8	1641972	AAATAAATAAATAAATAAATAAATAAATAAATAAATAAATAAA	CCACTGCCAA	ACAAAAATTG
gi|224384746|gb|CM000685.1| Homo sapiens chromosome X; GRCh37 primary reference assembly	4	153.5	1643219	CATCCATCCATGCATCCATCCATTCATCCATCCATCCATCCATCCACTCATCCATCCATCCATCCATCCCTCCATCCATGCATGCATCCATCCATCCATCCATCCATCCATCCATTCATCCATCTATCCATCCATCCATCCATCCATTCATCCACTCATCCATCCATACATCCACGCATCCATCCATCCATCCATCCATCCATTCATCCATCCATCCATCCATCCATGCATGCATCCATCCATCCATCCATCCATCCATCCATCCATCCATTCATCCATCTATCCATCCATCCATCCATTCATCCATCCATCCATCCATACATCCATCCATCCATCCATCCATTCATCCATCCATCCATCCATCCATCCATCCATCCATCCACTCATCCATTCATCCAT…	ATTCATTCCT	CTCATTCATT
gi|224384746|gb|CM000685.1| Homo sapiens chromosome X; GRCh37 primary reference assembly	4	9.8	1644513	CATCCATCCATTCATCCATTCATCCATCCATCCACCCAT	CTCAATCATG	GAATTCATTT
gi|224384746|gb|CM000685.1| Homo sapiens chromosome X; GRCh37 primary reference assembly	4	15.3	1644641	ATCCATCCACTCATCCATCCATCTGTCCATCCATCCATCCATCCATTTATCCATACATCCA	CTCATTCCTT	CTATTCATTC
gi|224384746|gb|CM000685.1| Homo sapiens chromosome X; GRCh37 primary reference assembly	4	15.3	1644715	CATTCATTTATTCATGCATCCATTCATTCACTCATTCATCTATTCATTCATTCATTTATTC	TTCATTCGCC	CTTATCCATC
gi|224384746|gb|CM000685.1| Homo sapiens chromosome X; GRCh37 primary reference assembly	4	15.3	1644779	ATCCATCCACTCATCCATCCTTCCATTCATCCATCCATCCATCCATTCAGTCATCCATCCA	TTTATTCCTT	CTTATCAATA
gi|224384746|gb|CM000685.1| Homo sapiens chromosome X; GRCh37 primary reference assembly	4	13.3	1644869	CATTCATTTATTCATGCATCCATTCACTCACTCATTCATTTATTCATTCATTC	TTCACTCACC	CTTATCCAGC
gi|224384746|gb|CM000685.1| Homo sapiens chromosome X; GRCh37 primary reference assembly	4	45.3	1645015	CATTCATTTATTCATGAATCCATTCGTTCACTCATTCATTCATTCATTCATCCACTCATTCATTCCTTATCCATCCACTCATCCATCCATCTGTTCATCCATCCATCCATTTATCCATACATCCACTATTCATTCACCCATTCTTTCATGCATCCATTCATTCACTCATTCATTCATTC	TTCAGACACC	CTTATCCAGC
gi|224384746|gb|CM000685.1| Homo sapiens chromosome X; GRCh37 primary reference assembly	4	11.3	1645291	CATTCATTTATTCATGCATCCATTCATTCATTCATTCATTCATTC	TTCACTCACC	GCTCATTTAT
gi|224384746|gb|CM000685.1| Homo sapiens chromosome X; GRCh37 primary reference assembly	4	8.8	1645362	CATCCATCCATCCATTTATCCATCCATCCATCCAT	TCCAGCCACT	TCAGTCATCC
gi|224384746|gb|CM000685.1| Homo sapiens chromosome X; GRCh37 primary reference assembly	4	10	1645574	CATCCATCCATCCATCCATCCAATTCATCCATCTATCCATC	ATTCAGCATT	TATACAGCCA
gi|224384746|gb|CM000685.1| Homo sapiens chromosome X; GRCh37 primary reference assembly	4	16.3	1646273	CATTCATTTATTCATGATCCATTCATTCACTCATTCATTTATCTATTCATTCATTCATTTATTC	TTCATTTGCC	CTTATCCATC
gi|224384746|gb|CM000685.1| Homo sapiens chromosome X; GRCh37 primary reference assembly	4	22.8	1646490	TTCATCCATCCATCCATTTATTCATTCATCTACTCATTCATTCATCCATCCAATCATCCCTTCATTCATTCATTCATCCACTCATTCATTC	TATCCATCTG	CTTATCCATT
gi|224384746|gb|CM000685.1| Homo sapiens chromosome X; GRCh37 primary reference assembly	4	11.5	1646595	CATCTATCCATCCATCCATCCATCCATCCATTCATCCATTCATCCA	TCCATTTACT	CTCTTCATTC
gi|224384746|gb|CM000685.1| Homo sapiens chromosome X; GRCh37 primary reference assembly	4	254.3	1648984	ATCTATGTATCCATGTATCTATGTATCTATGCATCTATGTATGTATGTATGTATGTATGTATGTATGATCTATCTATCTATCTATCTATCTATCTATCTATCTATCTATCTATCTATCTATCTATGTATCCATGTATCTATGTATGTATCTATCTATCTCTATTACCTATCATCACCATTATCTATCTATCTATCTATCTATCTATCTATCTATCTATCTGTCATCTATCTATATGTATGTACATATCTATCTATCTTATCTATTGCTCATCTATCTAGGTATCTCTCTAATCTATCATCTATCTCTCTAATCTATTAATGCACCTATGTATGTATCTATGTATCTATCTATCTAATCTATTTATCCATGTATGTATGTATGTATCTACCTATCTAATC…	TCCGTCATCC	ATTTGTCACC
gi|224384746|gb|CM000685.1| Homo sapiens chromosome X; GRCh37 primary reference assembly	2	73.5	1651287	ATATATGTATATATGTATATGATGTGTATATATACACATATATGTATATATGTATATGTGTATATATACACATATATGTATAGATGTATATGTGTATATATACACATATATGTATAGATGTATATGATGTGTATATATATATACATATA	GTATATGCAC	CTTATGATGG
gi|224384746|gb|CM000685.1| Homo sapiens chromosome X; GRCh37 primary reference assembly	1	49	1651896	AAAAAAAAAAAAAAAAAAAAAAACGAAAGAAAGAAAAAAGAAAAAAAAA	ACTCTGTCTC	GGAATGACAC
gi|224384746|gb|CM000685.1| Homo sapiens chromosome X; GRCh37 primary reference assembly	2	29	1654587	CACACACACACACACACACACAGACACACACACAGACACACACACACACACACACACA	AAGAAACAAC	AACCCTTTTC
gi|224384746|gb|CM000685.1| Homo sapiens chromosome X; GRCh37 primary reference assembly	1	30	1659713	AAAAAAAAAAAAAAAAAAAAAAAAAAAAAA	ACTCTGTCTC	GGAAAGAAAA
gi|224384746|gb|CM000685.1| Homo sapiens chromosome X; GRCh37 primary reference assembly	3	14.7	1661547	TTATGTATTATTATTATTATTACTATTATTATTATTATTATTATT	ATCCCAGCAC	GAGATGGAGT
gi|224384746|gb|CM000685.1| Homo sapiens chromosome X; GRCh37 primary reference assembly	4	176.5	1670691	AAAGAAAAAAAAAAAGACAAGAAAGGAGGAAGGAAAGAAAGAGAGAAAGAAAGAAAGAAAAAGAGAAAGAAAGAAAGAGAAAAGAATACAAGAAGCAAGAAAGGAAGGAAAGAGAGAGAAAGAAAGAAAGAAAAGAAGGAAGGCAGGAAGGAAGGAAAGAAGGGGAGAGAGAATGAAAAAGAAAAGAAAGAAAGAGAGAAAGAAAAAAGAAAGAAAGAAAAGGAAGGCAGGAAGGAAGGGGAGAGAGAATGAAAAAGAAAAGAAAGAAAGAGAAAAGAATACAAGAAGGAAGGAGGGAGAGAGAAAGAAAGAGAAAGCAAGAGGAAAAGAAAAGAAGGAAGGAAGGAAGGGGAGAGAGAGAATGAAAAAGAAAGGAAAGAAAAAGAAAAAAGAAGGAAG…	CTCAAAAAAA	GGAAGGAAGG
gi|224384746|gb|CM000685.1| Homo sapiens chromosome X; GRCh37 primary reference assembly	4	10.3	1671368	GAAGGAAAGGAAGGAAGGAAGGAAAGAAGGAAGGAAGGAAGG	GAGAAAGAAA	GCCCTGACTG
gi|224384746|gb|CM000685.1| Homo sapiens chromosome X; GRCh37 primary reference assembly	4	20.8	1676520	CATCCATCCATTTATCCATCCATTTATCCATCCATCCATCCATCCATCCATCCATCCATCCATCCATCCATCCATGCATCCAT	ATCTTCTATT	TCATTCATCT
gi|224384746|gb|CM000685.1| Homo sapiens chromosome X; GRCh37 primary reference assembly	4	268	1676609	ATCTATCTTTATCTATCTATCTATGTATCATCTATCTGTGTATCTATCATCTATCTATCATCTATCAATCTATCTATGTATCTATCTACCTATCATCTATCTTATCTATCTATGTATCTATCTATGTATCTATCTATGTATCTATGTATGTATGTATCCATCTATCATTTATCTATTTATCATCTATCTATCTATCTGTGTATCTATCTCTGTATCTATGTATCTATCTATCATCTATCTATCTAATCTATCTATCCATCTATGTATCTATGTGTCTATTTATCTATCATCTATCTATCTAATCTATCTATCCATCTATGTATCTATCTATGTGTCTATTTATCTATCATCTATCTAATCTATGTGTCTATCTATGTATCTATGTATCTATCTGTCATC…	CCATTCATTC	TCTGTATTAA
gi|224384746|gb|CM000685.1| Homo sapiens chromosome X; GRCh37 primary reference assembly	5	9.4	1678374	TGTTTAGTTTTGTGTTGTTTTTTTTGTTTTGTTTTGTTTGTTTTG	AGTGGAATGC	AGAAGGAGTC
gi|224384746|gb|CM000685.1| Homo sapiens chromosome X; GRCh37 primary reference assembly	4	48.8	1679988	TCTTACTTTCTTTTGCTTCTTTATTTCTCTCTTCTTTCTTTCTGTTTGTTCTTTCTTTCTCTTTCTCTCTCTCCTATCTTTCTTTCTCTCTCCTTCCTTCCTTCCTTTCTCCCTCCCTCTCTCTGTCTTTCTTTCTTTTCCTTCTTTCTTTCTCTCTCTCTTTGTTCTTTCCTTCTCTCTCTATCTTTCTCTCTTTCT	CCTCCCTCTC	CTCTCTCTCT
gi|224384746|gb|CM000685.1| Homo sapiens chromosome X; GRCh37 primary reference assembly	4	19.5	1680291	TTCCTTCCTTTCTCTCTCTCCTTCTTTCTTTCTTTCTTTCTTCCTTCCTTCCTTCCTTCCTTCCTTCCTTCCTTCCTT	CGTCTCTCTG	GACAGGGTTT
gi|224384746|gb|CM000685.1| Homo sapiens chromosome X; GRCh37 primary reference assembly	4	33.3	1681899	AAAGAAAGAAAGAAGAAAGAGAGAAAGAAAGAAAGAAGAGAGAGAAAGGAAGAAGAAAGAAAGAAAGAAAAAAAAGAAAGAAAGAAAGAAAGAAAGAAAGAAAGAAAGAAAGAAAGAAAGAAAAGAAAGAAAGA	AAAAAAAAAA	GGGAGGGAGG
gi|224384746|gb|CM000685.1| Homo sapiens chromosome X; GRCh37 primary reference assembly	5	13.6	1682034	GGAGGGAGGGAGGGAGAGAGAGGAGAGAAGAAGAGAGGAGAGGAGAGGAGAAGAGAGGAGAGGA	AAAGAAAGAG	AAAATGTTTA
gi|224384746|gb|CM000685.1| Homo sapiens chromosome X; GRCh37 primary reference assembly	6	8.5	1682393	AAAAAAAAAAAAAAAAGAAAAAGAAAAAGAAAAAAGAGAAAGGAAGAAAGAAA	ACTCCATCTC	GAAAGGAAAG
gi|224384746|gb|CM000685.1| Homo sapiens chromosome X; GRCh37 primary reference assembly	4	10.8	1682418	AAAGAAAAAAGAGAAAGGAAGAAAGAAAGAAAGGAAAGAAAGAAA	AGAAAAAGAA	ATAAAAGAAA
gi|224384746|gb|CM000685.1| Homo sapiens chromosome X; GRCh37 primary reference assembly	2	17.5	1686638	TATATATATATATATATATATATATATATATATAT	TCAAATATTT	TAGCTATGAA
gi|224384746|gb|CM000685.1| Homo sapiens chromosome X; GRCh37 primary reference assembly	6	5.5	1687154	AAACAAAAACAAAAACAAAAACAAAAAACAAAAA	TTCTGTCTCC	TTAGCCACGT
gi|224384746|gb|CM000685.1| Homo sapiens chromosome X; GRCh37 primary reference assembly	2	50	1687354	ATATATATATATATATATATATATATATATATATATATGTAATATATATGTGTGTATATATATGTATATATGTATATGTGTGTATATATGTATATATAT	AAAAAAAAAA	GTGTGTATAT
gi|224384746|gb|CM000685.1| Homo sapiens chromosome X; GRCh37 primary reference assembly	6	6.5	1688329	TAAAAATAAAAATAAAAATAATAATAATAATAATAATAA	AGACTCCGTC	TGAAATGAGA
gi|224384746|gb|CM000685.1| Homo sapiens chromosome X; GRCh37 primary reference assembly	3	12	1688333	AATAAAAATAAAAATAATAATAATAATAATAATAAT	TCCGTCTAAA	GAAATGAGAT
gi|224384746|gb|CM000685.1| Homo sapiens chromosome X; GRCh37 primary reference assembly	4	8.5	1694988	ATGGATGGATGGATGGGTGGATGGATGGATGGAT	TGATGGAAGC	ATGATAAACG
gi|224384746|gb|CM000685.1| Homo sapiens chromosome X; GRCh37 primary reference assembly	4	221.8	1696008	GGATGGATGGATAGATGGATGGATGGATGGATGGATGAATGGATAGATGGGTGGGTAAATGGATGGATGGGTGGGTACATTAATGGATGCATGGGTGAATAAATGGATGGGTGACTGGATGGATGGATGGATGGATAGATGGGTGGGTGGGTGAATGGATGGTTGGGTGGGTACATTAATGGATGGATGGGTGAATAAATGGATGGGTGACTGGATGGATGGATGGATGGATGGATGGATGGATGGATGGATGGATGGATGAATGGATGGATGGGTGAGTACATTAATGGATGGATGGGTAAATAAATGGATGAGTCACTTGATGGATAGATGGATGGATGGATGAACGGATAGATGGGTGGGTGAATGGATGGATGGGTGGGTACTTTAATGGATGGA…	GTGACTAGAC	CAAATGGATG
gi|224384746|gb|CM000685.1| Homo sapiens chromosome X; GRCh37 primary reference assembly	4	11.3	1701348	TATTTCATTTATTTATTTATTTATTTATTTATTTATTTATTTATTT	TAACTTTTTA	TGTAGGGATG
gi|224384746|gb|CM000685.1| Homo sapiens chromosome X; GRCh37 primary reference assembly	4	36.8	1702406	TTTCTTTTCTTTTCTTTTCTTTTCTTTCTTTCTTTCTTTCTTTCTTTCTTTCTTTCTTTCTTTCTTTCTTTCTTTCTTTCTTCCTTCCTTCCTTCCTTCTTTCTTTCTTTCCTTTCTTTCTTTCTTTCTCTTTCCTTTTCTTTCTCTCTTT	TCTTCCTATA	TTTTTTTTTG
gi|224384746|gb|CM000685.1| Homo sapiens chromosome X; GRCh37 primary reference assembly	4	6.3	1705154	TGTTTGTTTGTTTGTTTGTTTGTTT	GGCATGAGCC	TGAGACAGAG
gi|224384746|gb|CM000685.1| Homo sapiens chromosome X; GRCh37 primary reference assembly	5	333.2	1706502	TCCCCTCCCCTCCCTTCCCCTCCTCTACCTTCCCTTCCCCTCCCCTCCCCTCCCCTCCCTTCCCCTCCTCTCCCTTCCCTTCCCCTCCCCTCCCCTCCCCTCCCTTCCCCTCCCTTCCCCTCCCCTCCTCTCCCCTCCCTTCCCCTCCCTTCCCCTCCCCTCTCCTCCCCTCCCTTCCCTTCCCCTCTCCTCCCCTCCCTTCCCCTCCCCTCTCCTCCCCCCTTCCCCTCCCCTCCCCTCCCCCTTCCCCTCCCCTCCCCCCTTCCCCTCCCCTCTCCTCCCCACTTCCCCTCCCCTCTCCTCCCCCCTTCCCCTCCCCTCTCCTCCCCCCTTCCCCTGCCCTCTCCTCCCCCTCTTCCCCTGCCCTCTCCTCCCCCCCTTCCCCTCCCCTCTCCTCCC…	TCTTCTTCCT	TCTTTTGAGA
gi|224384746|gb|CM000685.1| Homo sapiens chromosome X; GRCh37 primary reference assembly	4	74.8	1731852	TTTCTTTCTTGCTTTCCTTCTTTCTTTCTTTCCTTCTTTCTTCCTTCTTTTCTTTTTCTTCCTTCCTTTCTTTCTTCCTTTCTTTTTCTTTCTTTCTTTCCTTCTTTTTCTTCCTTCCTTCCTCCCTCCCTTCCTTCTTTCTTTCTTTCTGTATCTCTCTCTCTCTTTCTTTCCTTTCTTTCTTTCCATTTCTGTCTCTCTCTCTTCTTTCTTTTCTCTTCTTTCTTTCTTTCTTTCTTTCTCTCTCTCTCTCTCTCCTCTCCTCTTTCTCTCTCTCTGTTTCTCTCTTTCTTTCTTTCTTT	AGGATTTCTT	TTGATACAGA
gi|224384746|gb|CM000685.1| Homo sapiens chromosome X; GRCh37 primary reference assembly	6	4.3	1737040	TTTTATTTTTATTTTTATTTTTATTT	CCTGGCTAAC	ATTTTTCTGA
gi|224384746|gb|CM000685.1| Homo sapiens chromosome X; GRCh37 primary reference assembly	3	13.3	1738443	ATAATAATAATAATAATAATAATAATAATAATAATAATAA	AACTTAAAGT	AAAGTCTTTG
gi|224384746|gb|CM000685.1| Homo sapiens chromosome X; GRCh37 primary reference assembly	4	6.8	1738987	AAATAAATAAATAAATAAATAAATAAA	CTCCGTCTCA	AAAGAAAAAG
gi|224384746|gb|CM000685.1| Homo sapiens chromosome X; GRCh37 primary reference assembly	4	7.3	1744436	AGGGAGGGAGGGAGGGAGGGAGGGAGGGA	GAAGGAAGGA	AAGAAGGGAA
gi|224384746|gb|CM000685.1| Homo sapiens chromosome X; GRCh37 primary reference assembly	5	14	1746501	TGAAATGAAATGAAACGAAATGAAACGAAATGAAATGAAATGAAATGAAATGAAATGAAATGAAATGAAA	GCTACAGAGC	ATCAGCCTTC
gi|224384746|gb|CM000685.1| Homo sapiens chromosome X; GRCh37 primary reference assembly	4	14.3	1747812	TTTCTCTCTTTCTTTCTCTCTCTCTTTCTTTCTTTCCTTCTTTCTTTCCTTCTTTCT	CTTTCCCCCG	CCTTCCTTCC
gi|224384746|gb|CM000685.1| Homo sapiens chromosome X; GRCh37 primary reference assembly	4	33.5	1747845	TTCCTTCTTTCTTTCCTTCTTTCTCCTTCCTTCCTTCGTTCCTTCCTCTTTCCTTCTGCCTGCCTTCCTTCCTTCCCTCCCTCCCTCCTTTCTTTCTTTTTCTTTCTTCCTTCTTCCTTCTTTCCTT	CTTTCTTTCT	TCTTTATATA
gi|224384746|gb|CM000685.1| Homo sapiens chromosome X; GRCh37 primary reference assembly	4	11.8	1749765	TTTATTTATTTATTTATTTATTTATTTACTTGTATTTATTTATTTATTT	CTGAGCTTGT	TTTTTTTTGA
gi|224384746|gb|CM000685.1| Homo sapiens chromosome X; GRCh37 primary reference assembly	3	14.7	1763113	TTATTATTATTATTATTATTATTATTATTATTATTATTATTATT	CTGGGCAAGT	TTGAGATGGA
gi|224384746|gb|CM000685.1| Homo sapiens chromosome X; GRCh37 primary reference assembly	4	9.3	1765483	CTTCCTCTCCTTCCTTCCTCCCTTCCTTCCTTCCTTCC	CCTCCTATTT	CTCTTTCTTT
gi|224384746|gb|CM000685.1| Homo sapiens chromosome X; GRCh37 primary reference assembly	4	9.3	1765522	TCTTTCTTTCTCTCTCTCTTTCTTTCTTTCTTTCTTT	CTTCCTTCCC	TTTTTTTTTT
gi|224384746|gb|CM000685.1| Homo sapiens chromosome X; GRCh37 primary reference assembly	4	55.5	1765852	TCTTTCTTTCTTTCTTTCTTTCTTTTTCTTTCTTTCTTTCTCTTTCTTCTTTCTTTCTTTCTTCTTTCTTCTCTCTTTTGTTCTCTCCTTTCTTTCCTTGTTTCTCTTTCCTCCTTTACCTCTTTCTTCTTTTTCTTCCTTTCTTCCCTTTCATTTCTCTCTTTCTTTCTTTCTTCCTTTCTTTCCTTTCTTTCTTTTCTTCCTTTCTTTCTTTCTTTC	CCAGATTCAC	CCCTTTCTGA
gi|224384746|gb|CM000685.1| Homo sapiens chromosome X; GRCh37 primary reference assembly	1	29	1769386	TTTTTTTTTTTTTTTTTTTTTTTTTTTTT	ATTTTTTTGC	GAGACAGAGT
gi|224384746|gb|CM000685.1| Homo sapiens chromosome X; GRCh37 primary reference assembly	1	46	1772459	TTTTTTTTTTCTTTTCTTTTTCTTTTCTTTTTTTTTTTTTTTTTTT	ACTGCAAATG	AACGGAGTTT
gi|224384746|gb|CM000685.1| Homo sapiens chromosome X; GRCh37 primary reference assembly	4	6.8	1777456	TTTGTTTGTTTGTTTGTTTGTTTGTTT	AGCACACTTT	TGCAGTTTGC
gi|224384746|gb|CM000685.1| Homo sapiens chromosome X; GRCh37 primary reference assembly	6	11	1779698	TAAAATAAAATAAGATAAAAAGTAAAATAAAGTAAAATGAAATATAAATATAATAATAAAA	CCTCTGTCTC	ATGTAATAAT
gi|224384746|gb|CM000685.1| Homo sapiens chromosome X; GRCh37 primary reference assembly	2	14.5	1781751	TATATATATATATATATATATATATATAT	AATTTTTTTG	TTTTTAGTAG
gi|224384746|gb|CM000685.1| Homo sapiens chromosome X; GRCh37 primary reference assembly	2	62	1782118	TCTCTCTCTCTCTCTCTCTCCCCTTTCTTTCTCTCTTTCTTTTTCTGTCTCTCTGTCTCACTTTCTCTCTTTTGGTCTCTCTCTCTCTTTCTTTCTGTCTTTCTTTCTTCTCTCGCTCTCTC	TTCCTTCCGT	ATCCAGGCTG
gi|224384746|gb|CM000685.1| Homo sapiens chromosome X; GRCh37 primary reference assembly	3	14.3	1787403	AATAATAATAATAATAATAATAATAATAATAATAATAATAATA	CTCCATCTCA	GTTTAGAGAA
gi|224384746|gb|CM000685.1| Homo sapiens chromosome X; GRCh37 primary reference assembly	1	25	1789514	TTTTTTTTTTTTTTTTTTTTTTTTT	CGTCCAGCTA	GTATTTTTAG
gi|224384746|gb|CM000685.1| Homo sapiens chromosome X; GRCh37 primary reference assembly	2	25.5	1791433	GTGTGTGTGTGTGTGTGTCTGTGTGTGTGTCTGTGTGTGTGTGTGTGTGTG	CTGTCGCCCA	AGATGGCGTC
gi|224384746|gb|CM000685.1| Homo sapiens chromosome X; GRCh37 primary reference assembly	6	9.3	1792225	AAACAAACAAAAAACCAAAACAACAACAAAAACAAACAAAAACAAAAAACAAAA	CTCAGAAAAC	CTCATAAAGG
gi|224384746|gb|CM000685.1| Homo sapiens chromosome X; GRCh37 primary reference assembly	2	64.5	1794398	TATATTTATATATAGATATATATTGTATCTATATAGATATATATTGTATATATATATAGATATATAGTATATATAGATATATATTGTATATATAGACATATATTGTATATATATATATATATATAT	TCTGTCTGTG	GCATGTAAAA
gi|224384746|gb|CM000685.1| Homo sapiens chromosome X; GRCh37 primary reference assembly	2	23	1795264	TATATATATATATATATATATATATATGTAATATCTATATGTATA	TGTGTGTGTG	AAACCAGTAG
gi|224384746|gb|CM000685.1| Homo sapiens chromosome X; GRCh37 primary reference assembly	4	11.3	1800057	TAAATAAATACATAAATAAATAAATAATAAATAAATAAATAAAT	ACTCCGTCTC	CGTAGCTGTG
gi|224384746|gb|CM000685.1| Homo sapiens chromosome X; GRCh37 primary reference assembly	6	149	1800369	CTTTCTTTCTCTCTTTCTCTCTCTTTCTCTTTCTCTCTTTCTCTTGCTCTCTTTCTCTTTCTCTCTTTTTCTTTCTCTTTCTCTCTCTCTTTCTCTTTCTCTCTCTTTCTCTTTGTCTCTCTTTGTCTCTCTGTCTCTCTGTCTCTCTGTCTCTCTCTTTGTCTCTCTCTCTCCTCTTTCTCTCTCCTCTCTCTTTCTCTCCTCTCTTTCTCTCTTTCTCTCCCTCTCTCTCTCTCCCTCTCTCTCTTTCTCTCTTTCTCTCTCTTTCTCTTTCTCTCTCTCTTTCTCTCTCTCTTTCTCTCTCTTTCTCTCTCTTTCTCTCTTTCTCTCTTTCTCTTTCTCTCTCTCTCTCTTTCTCTTTTTCTCTCTTTTCTTTCTCTTTCTCTCTCTCTCTCTTTC…	TTGAAGCTAG	TTCATTGTAC
gi|224384746|gb|CM000685.1| Homo sapiens chromosome X; GRCh37 primary reference assembly	4	8.5	1809787	TTATTTATTTATTTATTTATTTATTTATTTATTT	AATTTTTGTA	TTTGAGACGG
gi|224384746|gb|CM000685.1| Homo sapiens chromosome X; GRCh37 primary reference assembly	2	30.5	1830902	TCTCTCTCTCTCTCTCTCTCCTTCTCTTTCTCTCTCTCTTTCTCTCTTTCTGTCTCTCT	TCCCTTCCTT	TTTTCTTTCT
gi|224384746|gb|CM000685.1| Homo sapiens chromosome X; GRCh37 primary reference assembly	6	12.5	1830906	TCTCTCTCTCTCTCTCCTTCTCTTTCTCTCTCTCTTTCTCTCTTTCTGTCTCTCTTTTTCTTTCTTTCTCTTTCT	TTCCTTTCTC	TCCCCTCACA
gi|224384746|gb|CM000685.1| Homo sapiens chromosome X; GRCh37 primary reference assembly	1	27	1834416	AAAAAAAAAAAAAAAAAAAAAAAAAAA	CTCTGTCTCC	GGATGAGTTC
gi|224384746|gb|CM000685.1| Homo sapiens chromosome X; GRCh37 primary reference assembly	4	67.8	1835358	TATCTACCTATCCATTATCTAATCTATCATCTATCCATCATCTGTGTATCTCTGTCTACCTATTTATCTATCTACCTATCTAATCTATCATCTATCCATCTATCATCTGTGTATCTCTACCTATTTATCTACCTATCATGTATCGTTGTCTATTCATATATTATCATTTACCTCTTCTATCTACCTACCTATCATCTATCCATCTATCATCTGTGTATCTATGTATTTATGTATCTATCTATCACCTATCATTATCTAT	CCTTCATTAA	TAATGTATTA
gi|224384746|gb|CM000685.1| Homo sapiens chromosome X; GRCh37 primary reference assembly	4	6.5	1837270	ATTGATTGATTGATTGATTGATTGAT	CCTTTTCTAC	ACACAGGAGG
gi|224384746|gb|CM000685.1| Homo sapiens chromosome X; GRCh37 primary reference assembly	2	15	1837642	ATATATATATATATGTATATATATATATAT	CAAAAAAAAA	CTTGTATTCT
gi|224384746|gb|CM000685.1| Homo sapiens chromosome X; GRCh37 primary reference assembly	4	60	1838728	TCCTTCTTTCCCTCCCTCCCTCTCTTCCTTCCTTCCTTCTTTCCCTTCCTTCCTTCTTTCCTTCTTTCCCTTCCTTCTTTCCCTCCCTCCCTCCCTCCCTCTCTCTTCCTTCCTTCCTTCTTTCCTTCTTTGCTTCCTTCCTTCCTTCTTTCCCTTCCCTCCCTCCCTTCTTTCCCTCCCTCCCTCCTTCCCTCCCTTCTTCCTTCCCTCCCTCCCTCCCTCCCTCCTTCCTTCCTTTCGTCCTTCCT	CCTTGTGGAG	CTTGTCTTGC
gi|224384746|gb|CM000685.1| Homo sapiens chromosome X; GRCh37 primary reference assembly	4	177	1842301	AGATGATAGGTAGATAATAGATAGATGAATAGATAGGTACATACATAGATGGACGTATAGATGGATGATAGATACATACATAGATGAATAGATAGATGATAGATAGACAGATGATGATAGGTAGGTAGATAGATATGGGTAGGTAGATGATAGGTAGATAATAGATGGATGACTAGATACATACATAGATGGACTTATAGATGGATAATAGATACATACACAGGTGAATAGATGATAGATGGGTGGATAGATGATAGGTAGATAGATATATAGATAAATAGATATGGGTGGATAGATGATAGGTAGCTAATAGATGGATGAATAGATAGATACATACATACATAGATGGACTTATAGATGGATGATAGATACATGGATGAATAGATAGATGATAGATGG…	ATGGGTGGGC	GATGATACAT
gi|224384746|gb|CM000685.1| Homo sapiens chromosome X; GRCh37 primary reference assembly	4	22	1843542	CCATCCATCTATTCATCCATCCTTCCATCCATCCATCGATCTATCCATTCAACCATCCATCCATTCATGTATCCATCCATCCATCCAT	TCTATCTATC	TTATTCATCT
gi|224384746|gb|CM000685.1| Homo sapiens chromosome X; GRCh37 primary reference assembly	1	30	1846921	TTTTTTTTTTTTTTTTTTTTTTTTTTTTTT	CACGCATAAC	GAGACAAAGT
gi|224384746|gb|CM000685.1| Homo sapiens chromosome X; GRCh37 primary reference assembly	1	36	1850217	AAAAAAAAAAAAAAAAAAAAAAAAAAAAAAAAAAAA	ACTCCATTTC	GGGTCTTTGC
gi|224384746|gb|CM000685.1| Homo sapiens chromosome X; GRCh37 primary reference assembly	3	298.3	1854040	CTCCTCCTCCTCCCCCTCCTTCCCTTCCCTCCTCCCCCTCCTTCCCTTCCCTCCTCCTCCTCCTTCCTCCTCCCCTTCATCCTCATCGTTCTCCTCCTCCTCTTCTCCCCCTCCTCCCCCTCCCCCTCCTCCTCCTCCCCCTCCTCCTCCTCCTCCTCTTCCTCTTCCTCCTCCTCTTCTCCTCTTCTTCCTCCTCCACTTTCTCTTCCTTTCCCCCACTCTTTTCCCTCCTCCTCCTTTCTTCTTATCCTGTTTCTCCTTCTCCCTCTTCTCCCTCCTCTCCTCCCTCCTTCTCTTTCTGCTCCTCCTCCTCGTTCTCCTCTTTCTCCCTCCTCTTTCTCCCTCCTCTTTCTCCCTCCTCCTCTTCTCCCTCCTCCTCTTTCTCCTCCTCCTCTTTCT…	CCCTCCACTT	CCACTCCTCT
gi|224384746|gb|CM000685.1| Homo sapiens chromosome X; GRCh37 primary reference assembly	1	54	1856322	TTTTTTTGTTTTTGTTTTTGTTTTTGTTTGTTTTTTGTTTTTTTTTTTTTTTTT	GCTTAGTTTG	GAGACGGAGT
gi|224384746|gb|CM000685.1| Homo sapiens chromosome X; GRCh37 primary reference assembly	6	9	1856324	TTTTTGTTTTTGTTTTTGTTTTTGTTTGTTTTTTGTTTTTTTTTTTTTTTTTG	TTAGTTTGTT	AGACGGAGTC
gi|224384746|gb|CM000685.1| Homo sapiens chromosome X; GRCh37 primary reference assembly	2	21	1858139	TGTGTGTGTGTGTGTGTGTGTGTGTGTGTGTGTGTGTGTGTG	AATTTGGGTT	ACAGGATCTC
gi|224384746|gb|CM000685.1| Homo sapiens chromosome X; GRCh37 primary reference assembly	2	15	1858795	TGTGTGTGTGTGTGTGTGTGTGTGTGTGTG	AAATTTTTCT	AGTTGGAGTC
gi|224384746|gb|CM000685.1| Homo sapiens chromosome X; GRCh37 primary reference assembly	4	37.3	1878923	CTTCCTTCCTTCCTTCCCTCCCTCCTTCCCTCCTTCCTTCCCTCCTTCCTTCCTTCCCTCCCTCCTTCCCTCCTTCCTTCCCCTTCTCCTTCCTTCCTTCCTTCCTTCTTTCCTTCCTTCTTTCCTTCCTTCTTTCCTTCCTTCC	GCAGAGGTTT	CCCCTTCTTT
gi|224384746|gb|CM000685.1| Homo sapiens chromosome X; GRCh37 primary reference assembly	2	21.5	1879077	TCTCTCCTCTCTCTTTCTTTCTCTCTCTTTCTCTCTCTCTCT	CCCCCTTCTT	TTCTTTCTTT
gi|224384746|gb|CM000685.1| Homo sapiens chromosome X; GRCh37 primary reference assembly	1	28	1881326	TTTTTTTTTTTTTTTTTTTTTTTTTTTT	TATGAGTGAC	GGAGATGGAG
gi|224384746|gb|CM000685.1| Homo sapiens chromosome X; GRCh37 primary reference assembly	5	9.4	1885049	CAAAACAAAAGCAAAACAAAACAAAAAAAAATGAAAACAAAAACAAAACA	GATCTTGTCG	CATTCATGCT
gi|224384746|gb|CM000685.1| Homo sapiens chromosome X; GRCh37 primary reference assembly	4	62	1892029	TTTCTTTCTTTCTTTTTCTTTCTTTCTTTCTTTCTTTCTTTCTTTCTTTCTTTCTTTCTTTCCTTTCTTTCCTTTCTTTCTTTCCTTTCTTTCTTTCCTTTCTTTCTTTCCTTTCTTTCCTTTCTTTCTTTCTTTCTTTCTTTCTTTCTTTCTTTCTTTCTTTCTTTCTTTCCTTTCTTTCTTTCTTTCTTTCTTTCTTTCTTTCTTTCTTTCTTTCTTTCTTTTCTTTTCTTTTCTTTCTTTCTTTCTTCTTTC	GATGGGATGA	GAGACAGAGT
gi|224384746|gb|CM000685.1| Homo sapiens chromosome X; GRCh37 primary reference assembly	1	27	1893969	TTTTTTTTTTTTTTTTTTTTTTTTTTT	TGCAATCACC	GAGACGGAGT
gi|224384746|gb|CM000685.1| Homo sapiens chromosome X; GRCh37 primary reference assembly	4	34.5	1895459	CTTTTTTCTTTTCTTCCTTCTTTCTTTTCTTTTTTCTTTCTTTCTTTCTTCCTTCCTTCCTTCCTTTCTCTCTCTTTCTCTCTTTCTTCTTTTCCTTCCTTTGCTTCCTTTCCTTCCTTTCCTTGTTTCTTCTCTCTTTCT	ATTGCAGCCA	GAGATGGAGT
gi|224384746|gb|CM000685.1| Homo sapiens chromosome X; GRCh37 primary reference assembly	6	8.7	1900148	GAGAAAGAGAGAGAGAAAGAAAGAGAAAGAGAGAGAGAAAGAGAGAAAGAGA	TGGAAGGAAG	CAAAGAAAAA
gi|224384746|gb|CM000685.1| Homo sapiens chromosome X; GRCh37 primary reference assembly	4	32.3	1900149	AGAAAGAGAGAGAGAAAGAAAGAGAAAGAGAGAGAGAAAGAGAGAAAGAGACAAAGAAAAAGAAAAAAAGAGAAAGAGAAAGGAAGAAAGAGAAAGAAAGATGAAAGAAAGAGAGAAAGAAA	GGAAGGAAGG	CGAGGGAGGG
gi|224384746|gb|CM000685.1| Homo sapiens chromosome X; GRCh37 primary reference assembly	5	7.6	1908166	AAAATAAAGTAAAATAAAATAAAATAAATAAAATAAA	CTGTCTCAAA	GAAAAGGTTC
gi|224384746|gb|CM000685.1| Homo sapiens chromosome X; GRCh37 primary reference assembly	2	12.5	1908517	TGTGTGTGTGTGTGTGTGTGTGTGT	TATATATATA	ATGTATATGT
gi|224384746|gb|CM000685.1| Homo sapiens chromosome X; GRCh37 primary reference assembly	1	25	1909617	AAAAAAAAAAAAAAAAAAAAAAAAA	GACCCCGTCT	CAGAATAGTG
gi|224384746|gb|CM000685.1| Homo sapiens chromosome X; GRCh37 primary reference assembly	4	194.3	1912500	GATAGATAGGAGATAGATAAATACATAGATACATAGATAGACGACAGATAGATACATAGATAGATAGATACATACATAGATAGATGATAGAAAGATAGATGATAGATGGTAGATAGATAATAGATAGATAAGTAAATAGATAGTAGACAGAAGATAGACAGTAGACAAGTAGCTGGTAGGTAGATAGTAGAAAAGTGGTAGATAGATAGATAGAAGACAAGTCGCTGGTAGGTAAGTAGACAGACAGTAGACAGGTAGCTGTGTAGACAGATGATAGATAGATAGATAGATAGATAGATAGATAGATAGATAAGATAGATAGATAGAAACATAGATGATAGGAGACAGGTACATAGATATCTGGATGGATAGATAGGAGATAGACGACAGATAGATAGA…	TACCTGGATG	GAGACAGGTA
gi|224384746|gb|CM000685.1| Homo sapiens chromosome X; GRCh37 primary reference assembly	4	110.5	1913941	TCTATCTACTTATCTATTTATCTATGTATCTATCTATCTACTATCTATGTATCTATCTATCTACTATCTATCTATATCTATGTATCTATTATCTATCTATATCTATGTATCTATGTATTATCTATCTATATCTATCTATGTATCTATCTCTATCTACCTATCTATCATCTATGTATCTATTTATCTATCTAGCTATCTATGTATGTATCTAGTATCTATCTATCTAGCTATATATCTATGTATCTATGTATTATGTATCTATCTTCTATCTATATCTATCTATGTATCTATCTATCTCTATCTATCATCTATGTATCTCTCTATCTAGCTATCTATGTATCTAGTATCTATCTATCTAGCTATCTATGTATGTATCTATGTATTATCTATCTTCTATCT…	CTGCCCCCAG	ATCAGTCAAT
gi|224384746|gb|CM000685.1| Homo sapiens chromosome X; GRCh37 primary reference assembly	5	22.2	1917356	TCTCTTCTCCTCTCCTCTCTCCTCTCTTCTCCTCTCTCCTCTCTTCTCCTCTCTCCTCTCCTCTCTCCTCTCCTCCCTCCTCTCCTCTCTCCTCTCCTCTCCTCTCCCCTCCCCTCTCCTCTCCT	CATGAAATAT	TTTCGGTGTG
gi|224384746|gb|CM000685.1| Homo sapiens chromosome X; GRCh37 primary reference assembly	4	162.3	1920190	TCTATGTATCTATGTATCTATCTATCATCTATTGATCTCTCTACATATCTACCTACCTACCTACTCAGCGTCTATGTATCTTTGTATCTAGCTATCATCTATTGATCTATCTACACATCTATCTACCTACTTAGCATCTATCATCTATTGACCTATCTATATATCTATCTACCTACCTACTCAGCATCTATTATCTATCTATCATCTATCTATCATCTATCTAATCTATCTATTGTCTATTGATCTATCTACACATCTATCTACCTACCTAGTTAGCATCTATCATCTGTTATCTATCTACATATGTGTCTACCTATCTACTTAGCATCTATCTATCATCTATTGATCTATCTATATATCTATCTATCTACCTACTTAGCATCTATCTCTGTATCATCT…	CTACTCAGCG	TTACCTAAGT
gi|224384746|gb|CM000685.1| Homo sapiens chromosome X; GRCh37 primary reference assembly	4	223.8	1921639	CTATCTATCATCTCTATTTATCTATCACCTCTATCTATCTATCGTCTATCCCTCATCTCCATCTATCTATTATCTATCGACCTATCATCAATCTATCATCTATTATCTATCTATGTATCTATCTATCCTTTCCATCTATCATGTCTATTTATCTAACCTGTCTATTATCTATGTATCTCTCACCTCCATCTATTATCTATCGATCTATCATCTATCTATCATCTATGTATCTCTCATCTCCATCTATTATCTATTGATCTATCATCGATCATGTGTTATCTGCCTATCTATCTATCATCTATTATCTGTCTCTCATCTCCATCTATTATCTATCGATTTATCATTTATCTATCATCTATTATGTGTCTATCTATCCTTTCCATCTATCATCTCTATTTA…	TGACTATCAA	CCCTTTCCAT
gi|224384746|gb|CM000685.1| Homo sapiens chromosome X; GRCh37 primary reference assembly	3	9.7	1925827	AATAATAATAATAATAATAATAATAATAA	ACTTGGTTTC	ATAAATTGTT
gi|224384746|gb|CM000685.1| Homo sapiens chromosome X; GRCh37 primary reference assembly	2	84.5	1927065	TATATATTATATATATCTTTATATATATTATATATCTTTATTATATATATTATATATAAGATATACATTTATAAATATATATCTTTTATATATATAAAAGATATATATTTATAAATAAAGATATATATCTTTATATATATATTAAAGATATACATATATAT	ATGTCTTTAT	TTTTTCTTTT
gi|224384746|gb|CM000685.1| Homo sapiens chromosome X; GRCh37 primary reference assembly	2	26	1928439	ATATACATATATGTATATAAGACATATATATATATATATATATATATATAT	TATATGATGC	GGGTTCACAT
gi|224384746|gb|CM000685.1| Homo sapiens chromosome X; GRCh37 primary reference assembly	5	7.2	1934559	TATTTTATTTTATTTTATTTTATTTTATTTTATTTT	TATTCTTTGA	GAGACAGAGT
gi|224384746|gb|CM000685.1| Homo sapiens chromosome X; GRCh37 primary reference assembly	5	14.6	1949340	AAAATAAAATAAAATAAAATATAAAATAAAATAAAATAAAATAAAATAAAATAAAATAAAATAAATAAAAAATAAA	CCCTGTCTCA	GCTTATGAGA
gi|224384746|gb|CM000685.1| Homo sapiens chromosome X; GRCh37 primary reference assembly	4	47.3	1953296	GAAGGAAGGAAAGAAAGAAAGAAAAAAGAAAGAAGGAAGGAAGGAAAAGGAAGGAAGGAAGGGAAGGGAAGGAAGGGAAAGGAAAGGAAGGGAAGAAAGAAAGAAAGAAAGAAAGAAAGAAAGAAAGAAAGAAAGAAAGAAAGAAAGAAAGAAAGAGGAAGGAAGGAAGGGAAGGGAAAGGAAAGGAAAGGAAGG	CAATAATCAT	GAAGAAAGAA
gi|224384746|gb|CM000685.1| Homo sapiens chromosome X; GRCh37 primary reference assembly	4	25	1953492	AAGAAAGAAAGAAAGAGAAAGAGAGAAAGAAAGAAAAAGAAAGAAAAGAAGGAAGGAAAGAAAGAAAGAAAAGAAGGAAGGAAAGAAAGAGAGAAAGA	AAAGGAAGGG	GAGATGGACG
gi|224384746|gb|CM000685.1| Homo sapiens chromosome X; GRCh37 primary reference assembly	1	59	1964572	TTTTCTTTTTTTCTTTTCTTTCTTTCTTTCTTTTTTTTTTTTTTTTTTTTTTTTTTTTT	TTTATATTTC	GAGGCCGAGT
gi|224384746|gb|CM000685.1| Homo sapiens chromosome X; GRCh37 primary reference assembly	3	11.7	1969329	TTATTTTATTATTATTATTATTATTATTATTATT	GTGCATTTAT	GAGAGAGAGT
gi|224384746|gb|CM000685.1| Homo sapiens chromosome X; GRCh37 primary reference assembly	4	57.8	1972391	AGAAAGAAGGAAAGAAGGAAGGAAGGAAGGAAAGAAAGAAAGAAAGAGAGAGAGAGAGAGAAAGAAAGAGATAGAAAGAGAGAGAGAGAAAGGAAAGAAGGGAAACGAAGAAAGGAAGGAAGGAGGGAAGGGAAGGAAGGAAGGAAGGAAGGAAGGAGAGAAAAAAAGAAAGAAAAAAGAGAAAGAAAGAAAGAGAGAGAAAGAGAAAGAAAGAAAGAGAAAGAGAGAGAGAAAGAAAGA	AGTGAGAGAG	GAGAGAGAGA
gi|224384746|gb|CM000685.1| Homo sapiens chromosome X; GRCh37 primary reference assembly	2	22.5	1972435	AGAGAGAGAGAGAGAGAAAGAAAGAGATAGAAAGAGAGAGAGAGA	AAAGAAAGAA	AAGGAAAGAA
gi|224384746|gb|CM000685.1| Homo sapiens chromosome X; GRCh37 primary reference assembly	6	14.5	1972566	AAAGAGAAAGAAAGAAAGAGAGAGAAAGAGAAAGAAAGAAAGAGAAAGAGAGAGAGAAAGAAAGAGAGAGAGAGAAAGGAAAGGGAAA	AAGAAAGAAA	CGAAGGAAGG
gi|224384746|gb|CM000685.1| Homo sapiens chromosome X; GRCh37 primary reference assembly	4	18.3	1972568	AGAGAAAGAAAGAAAGAGAGAGAAAGAGAAAGAAAGAAAGAGAAAGAGAGAGAGAAAGAAAGAGAGAGAGAGA	GAAAGAAAAA	AAGGAAAGGG
gi|224384746|gb|CM000685.1| Homo sapiens chromosome X; GRCh37 primary reference assembly	4	34.3	1972655	GAAGGAAGGGAGGGAGGGAGGGAAGGGAAGGAAGGAATGAACGAAGGAAGGAGAGAAAAAAAGAAAAAGAAAGAAAGAAAGGAAGGAAGGAAGGAAGGAAGGAAGGAAGGAAGAAAGCAAGAAAGGAAGGGAGGAAGG	AAAGGGAAAC	GAAAGAAAAG
gi|224384746|gb|CM000685.1| Homo sapiens chromosome X; GRCh37 primary reference assembly	4	11.5	1972793	GAAAGAAAAGGAAAGAAAGCAAAGAAAGCAAGAAAGAGAGAAAGAAAGA	GGGAGGAAGG	GGTCTTAGGG
gi|224384746|gb|CM000685.1| Homo sapiens chromosome X; GRCh37 primary reference assembly	4	26.8	1981505	GGGAGGGAGGGAGGGAGGGAGGGGAGAGAGAGAGAGAGAAAGGAAGGAAGGAAGGAAGGAAGGAAGGAAGGAAGGAAGGAAGGAAGGAGGGAGGGAGGGAGGGAGGG	CTGGCCACAT	GAAAGAGAGA
gi|224384746|gb|CM000685.1| Homo sapiens chromosome X; GRCh37 primary reference assembly	4	14.3	1981687	AGAAAGAAAGAAAGAAGAAAGAAAGAGAAAGAAAGGAAAAGGAAAGAAAGAAA	CTGCTGTGGG	ATCTGCTGAA
gi|224384746|gb|CM000685.1| Homo sapiens chromosome X; GRCh37 primary reference assembly	4	49	1981848	AGAAAGAAAGAGAGAAAAAGAAAGAAAGAAGAAAAAGAGAGAAAGAAAGAAGAAAGAAAGAGAAAGAAGAAAGTAAAAGAAAGAAAGAGAAAGAAAGAAAGAAAGAAAGAAAGAAAGAAAGAAAGAAAGAAAGAAAGAAAGAAAGAAAAGAAAGAAAGAAAAAGAAAGGAAAGAAAGAAAAAAAGGAAAGAA	CTGCTGAAGG	GGAGAAATCT
gi|224384746|gb|CM000685.1| Homo sapiens chromosome X; GRCh37 primary reference assembly	4	6.5	1983558	TTATTTATTTATTTATTTATTTATTT	AAACACCAGC	GCAGAGAGGG
gi|224384746|gb|CM000685.1| Homo sapiens chromosome X; GRCh37 primary reference assembly	2	118.5	1992588	CTCTCTCTCTCCTTTCTCTCTCCTTTCTCAGTCTCCTTTCTCTCTCTCTTTCCCTCTCCTTTCTCAGTCTCCTTTCTCTCTCTCTTTCCCTCTCCTTTCTCAGTCTCCTTTCTCTCTCTCTTTCCCTCTCCTTTCTCTCTCTCTTTCCCTCTCCTTTCTGACTCTCTCTTTCTCAGTATCTGTTTCCTCTCTCTCTTTTTCCCTCCTCTCCCTCTCTCTCTCTCTC	CCCCCACTCC	AAAATCTCCC
gi|224384746|gb|CM000685.1| Homo sapiens chromosome X; GRCh37 primary reference assembly	1	27	1993569	TTTTTTTTTTTTTTTTTTTTTTTTTTT	CACAAGTATC	GCGATGAGTC
gi|224384746|gb|CM000685.1| Homo sapiens chromosome X; GRCh37 primary reference assembly	1	28	1997809	AAAAAAAAAAAAAAAAAAAAAAAAAAAA	ACTTGGTCTC	GCATACCCTA
gi|224384746|gb|CM000685.1| Homo sapiens chromosome X; GRCh37 primary reference assembly	4	24.5	1999740	AGAAAGAAAGAAGGGAAAAAGAAAGAAAAAGAAGAAAGAAGGAAGGAAAGAAAGAAAGAAAGCAAGAAAGAAAGAAAGAGAAAAGAAAAGAAAGAAAG	CGAAAGAAAC	GAAGGAGGGA
gi|224384746|gb|CM000685.1| Homo sapiens chromosome X; GRCh37 primary reference assembly	4	176	1999835	AAGGAAGGAGGGAAGGAGGGAAGGAGGGAAAGAAGGAAGGAAAGAAGGAAAGAAGGAAGGAAGAGACAAAAGAAAAAAGGAAGGAAGGTAAAGAAAAAGAGAAAAGGAAAGAAGGAAGGAAAAGAGGAAACAAAAAAGGAAGGAAGGAAAGAAGGAAAAGCAAAAGAGGAAGGAAAAGAAAAGGAAGGAAGGAAAGAAAAGGAAAAGAGGGAAGGAAGGAAGAGAGGAAACATAAAAGGAAGGAAGGAAAGAAGGAAAAGAAAAAGAGGGAAGGAAGGAAAAGAGGAAACATAAAAGGAAGGAAGGAAAGAAGGAAAATAAGAGGAAGGAAGGAAGGAAAGAAGGAGTGAAGGAGGGAGGGAGGGAAGGAGGAAGGGAGGGAAGGAAGGAAGGAAGGAG…	AAAAGAAAGA	GATGGCGAAA
gi|224384746|gb|CM000685.1| Homo sapiens chromosome X; GRCh37 primary reference assembly	2	22.5	2008600	TGTGTGTGTATGTGTGTGTCTATGTGTGTGTGTGTGTGTGTGTGT	TATTTTGAGA	ACAAACTGTG
gi|224384746|gb|CM000685.1| Homo sapiens chromosome X; GRCh37 primary reference assembly	2	31	2010216	TATATATATATTATATATTTAGTGTGTGTATATATATATTTTATATATATATATATATATA	ACTACATTCT	AGTTCTAGGG
gi|224384746|gb|CM000685.1| Homo sapiens chromosome X; GRCh37 primary reference assembly	6	59.7	2013265	CTCTGTCTCTGTCACTGCCTCTGTCTCTCTGTCTCTGTCCCCTCTCTGCCTGTCTCTATCTCTGTCTCTCTCTCTGTCTCTGTCTCTCTTCTCTGCCTCCCTCTGTCTCTCTGCCTCTCTCTGTCTCTCTCTCTGCCTCTGTCTCTCTCTCTGCTTCTCTCTGTCTCTGCCTCCCTGTCTCTCTGCTTGTCTCTCTGTCTCTGTCTCCCTCTCTGCCTGTCTCTGTCTGTCCCTATCTCTGTCACTCTGTCTCTGTCTCCCTGTCTCTCTGTCTCTGCCTCCCTGTCTCTCTGCATGTCTCTCTGTCTCTGTCTCCCTCTCTGTCTCTCTGTCTCTCCCTCTCTGTCTCTGCCTCCCTCTCTGTCTCT	TATGTCCCCC	CTTTTTCCTG
gi|224384746|gb|CM000685.1| Homo sapiens chromosome X; GRCh37 primary reference assembly	6	98.7	2023333	TGATGGTGATGGTGATGGTGATGACGATGATGGTGATGATGATGGTAATGATGATGGTGATGATGGTGATGGTGATAATAGTGATAGTGAGGATGATGATGCTGCTGATGTAATGATGGTGATGATGATGATGGTGATGATATGATGGTGATGATGATGATAATGCTGACAGTGATGATGTGATGTGATGATGATAGTGATGGTGATAATGGTGATAATGATGATGGTGATGATGTGATGGTGATGATGATAACGGTGATGATGTGATGGTCATGATAATGATGGTGATGATGGTGATGGCAATGATCATGATGATGATAATAGTGGCGATGATGATGGTGATGATGATGGTGATAGTGATGATGGTGATGGTGATGACAGTGATGGTGTTGATGGTGA…	ATGACGACGA	AATGGTGATG
gi|224384746|gb|CM000685.1| Homo sapiens chromosome X; GRCh37 primary reference assembly	2	17.5	2030629	CACACACACACAGACACACACACACACACACACAC	CTCTCTCTCT	TCCCCAGGAC
gi|224384746|gb|CM000685.1| Homo sapiens chromosome X; GRCh37 primary reference assembly	4	12	2037848	ATTTATTATTTATTTATTTATTTATTTATTTATTTATTTATTTATTT	TTTTTCTGTC	TTTGAGATGG
gi|224384746|gb|CM000685.1| Homo sapiens chromosome X; GRCh37 primary reference assembly	2	22	2038711	ACACACACACACACACACACACACACACACACACACACACACAC	CTTGGGAAAA	GAAAGAGAGA
gi|224384746|gb|CM000685.1| Homo sapiens chromosome X; GRCh37 primary reference assembly	1	25	2044628	AAAAAAAAAAAAAAAAAAAAAAAAA	TTAAAATTAG	GAAAGGCTTG
gi|224384746|gb|CM000685.1| Homo sapiens chromosome X; GRCh37 primary reference assembly	1	25	2051929	AAAAAAAAAAAAAAAAAAAAAAAAA	ACTCCATCTC	TTGAACACAG
gi|224384746|gb|CM000685.1| Homo sapiens chromosome X; GRCh37 primary reference assembly	5	15.8	2053713	AAAGAAAGAAAGAGAAAGAGAAAGAAAAGAAAGAGAGAGAAAGGAAAAGAAAGGAAAGGAAAGGAAAAGAAAAGAAAAG	TACTCTGATG	GAGGAGGGAG
gi|224384746|gb|CM000685.1| Homo sapiens chromosome X; GRCh37 primary reference assembly	3	18.3	2056344	AGGAGGAGGAGGAGGAGGAGGAGAGGAAGGAGAGGAAGGAGGAGAGGAAGAGGA	AAAAAAAAAA	AGAAGAAGAA
gi|224384746|gb|CM000685.1| Homo sapiens chromosome X; GRCh37 primary reference assembly	1	33	2061397	AAAAAAAAAAAAAAAAAAAAAAAAAAAAAAAAA	CAAAATATAC	CAGTCAAAGA
gi|224384746|gb|CM000685.1| Homo sapiens chromosome X; GRCh37 primary reference assembly	2	262.5	2065456	TATATATAATATATATTATATTATATATTATATTATATTATATATTATATTATATTATATATTACATTATATATTATATTATATTATATATTATATTATATATTATATTATATGTTATATAATATATAATACATATTTATTTATATATTAATATACATTATACATTAATATATATTTTTATATATTTATTAATATATAAATATATAATATGTTTATATATTATATATGTATACTATATAAAATATATAATATAAATATATATGTATTGTATAATATAAATTATATATAAATATATAAATATATAATATAAATTATATATAAATATATTTATATAAATATATTATAGAATATATAATATATTAATAGTATGTAATATAATATTAATATATTATAAATAAA…	TATTAAAAAT	TTTATAGTTA
gi|224384746|gb|CM000685.1| Homo sapiens chromosome X; GRCh37 primary reference assembly	2	28.5	2066347	TATATATATATATATATATACATATATATATATATATATATATATATATATATATAT	TCCGTGTATG	GCACACATAG
gi|224384746|gb|CM000685.1| Homo sapiens chromosome X; GRCh37 primary reference assembly	3	159	2066965	GGAGGAGGAGAGGGGAGGAAGAAAGAGGAGGAGAAGGAGGAGGGGGAGAAGGAGGAGGAGTAAAAAGAGAAGTGGTAGGAGAGGGTAGAAGGAGGAGGAGGAGAGGGAGGAGGAAGAGAAAAGGAGAGGAGGAGGAGGGGAGGAGGAGATGGGAGGAGGAGGAGGAAAGGAGAGAAGGAGGAAGAGGGGGAGGAGGAGGAGGAAAGGAGAGAAGGAGGAAGAGGGGGAGGAGGAGAGAGAAGGAGGGGAGACAGGAGGAGGAGGGGAGAGGGGAGGAGGAGGGGAGAGGGGAGGAGGAGGGGAGAGGGGAGGAAGAGGGGAGAGGGGAGGAGGAGGGAGGGGAGGAGGAGACAGGAGGAGGAGGAGGAGAAGGAGAAGGGAGGAGGAGGAAGAGAGGGG…	ATAAGACAGG	CAAGGACAGA
gi|224384746|gb|CM000685.1| Homo sapiens chromosome X; GRCh37 primary reference assembly	4	32.3	2120613	TGTATATATATATGTATGTATGTGTATATATATGTGTGTGTGTATATATATGTATGTGTGTATACATATGTATGTATGTGTATGTGTGTGTGTGTATATATATATATATGTATGTATGTATGTATGTAT	TGTGTGTGTG	ATAAAATTAG
gi|224384746|gb|CM000685.1| Homo sapiens chromosome X; GRCh37 primary reference assembly	5	9.4	2124601	AAAGAAAAGAAAAGAAAAGAAAAGAAAAGAAAAGAAAGGAAAGGAAA	TCAAAAAAAC	GGGAAAGGGA
gi|224384746|gb|CM000685.1| Homo sapiens chromosome X; GRCh37 primary reference assembly	5	16.6	2124604	GAAAAGAAAAGAAAAGAAAAGAAAAGAAAAGAAAGGAAAGGAAAGGGAAAGGGAAAGGGAAAGGGAAAGGGAAAGGGAAAGGGAAAGGAA	AAAAAACAAA	GAAGGGAATA
gi|224384746|gb|CM000685.1| Homo sapiens chromosome X; GRCh37 primary reference assembly	6	11.5	2124634	GAAAGGAAAGGAAAGGGAAAGGGAAAGGGAAAGGGAAAGGGAAAGGGAAAGGGAAAGGAAGAAGGGAA	GAAAAGAAAA	TACAGACCGT
gi|224384746|gb|CM000685.1| Homo sapiens chromosome X; GRCh37 primary reference assembly	2	22.5	2130920	AGAGAAAGAAGAGAGAAGGAGAGAGAGAGAGAGAGAGAGAGA	AAGAAGAAAC	AAGAAAGAAA
gi|224384746|gb|CM000685.1| Homo sapiens chromosome X; GRCh37 primary reference assembly	4	362.3	2130970	AAGGAAGGAAGGAAGGAGAGAGAGAGAGAAAGGGAGGGAGGAGGGAAGGAAGGGAGGGAGGGAGGGATAACAGAAGGAAATAAGGAAGGGAAGGAGGGAGAGATGAAGGAAGGAAGGGAGGGAGGGAGATAAAGGAAGGAAAGGAAAGAAGGGAAGGGAAGGAAAGAAGCAAGGAAGGGAAGGAGGAAGTAAGGAAAGGAAAGGAAGAAGGAAGGGAAGGAGGAAGGAAGGGAAGGGAAGGAGGAAGGAAGGGAAGGAGGAAGGAAAGGAAAGGAAGAAGGAAGGGAAGGAGGAAGGAAGGGAAGGGAAGGAGGAAGGAAGGGAAGGAGGAAGGAAGGAAGGAGGAAGGAAGGAAGGAGGGAGGAAGGAAGGAGGGAGGAAGGGAAGGAGGAAGGAAGG…	GAAAGAAAGA	GAAAGGGAGA
gi|224384746|gb|CM000685.1| Homo sapiens chromosome X; GRCh37 primary reference assembly	4	15.3	2145646	AGGAAGGAAGCAAAGAAGGAAGGGAGGCAGGAAGCAAAGAAGGAAAGGAGGAAGGAAGGAA	AAAAAAAAAC	AAGAGACAGA
gi|224384746|gb|CM000685.1| Homo sapiens chromosome X; GRCh37 primary reference assembly	4	191.5	2145763	GGGAGGGAGGGAGGGAGGGAAGGATGGGAAGGAGGAAGGAAGGGAGGGAGGGAGGGGGGAAGGGAGGGGGGAAGGGAGGGAGGGAAGGGAGGGAGGGAGGGAGGGAGAGAGGGAGGGAGAGAGGGAGGGAGAGAGGGAGGGAGGGAGGGAGGGAGAGAGGGAGGGAGGGAGGGAGGGAGGGAGGGAGGGAAGGGAGGGAGGGAGGAAGGGAGGGAGGGAGGAAGGGAGGGAGGGAGGGAAGGGAGGGAGGGAGGGAGGGAAGGGAGGGAGGGAGGGAGGGAAGGGAGGGAGGGAGGGAGGGAGGGAGGGAGGAAGGGGGGAAGGGAGGGAGGGAGGGAGGGAGGAAGGGAGAGGGGAAGGGAGGGAGGGAAGGAGGGAGGAAGGGAGGGAGGGAGGGAA…	AAGGAAGGAT	AAGGAAGGAA
gi|224384746|gb|CM000685.1| Homo sapiens chromosome X; GRCh37 primary reference assembly	4	80.8	2200621	GAGAGAGAGAAGAAAGAGGGGAGAGAGAAGAAAGAGGGGAGGGAGAGAAGAAGGGAAAGGGAGGGAGAGAGGGAGAGAGAGAATGGGAGAAAAGGAGAGAGAGAAGAGGGGAGAAAGAGGGAGAGAGGGAAGGAAGGAGAGAGGGAGGGAGGGAGAGGGAGAATGGGAGAGAGAGAAGAGGGGAGAAAGCGAGGGAGGGAGGGGGAGAGAGAGAAGAAAGAGAGAAGAGAGAAAGAGAGAGAGGGAGAGAGAGGGAGAAAGGGAGAGAGAGAAGGGAGAAGGGGAGAGAGAGGGGGAGAGAG	AACAGAAAGG	GGAGGGAGGA
gi|224384746|gb|CM000685.1| Homo sapiens chromosome X; GRCh37 primary reference assembly	2	18	2216643	ACACACACACACACACACACACACACACACACACAC	GCGCGTGTGT	GAGGTCTTAT
gi|224384746|gb|CM000685.1| Homo sapiens chromosome X; GRCh37 primary reference assembly	1	29	2217027	AAAAAAAAAAAAAAAAAAAAAAAAAAAAA	ACTCTGTCTC	TGGGAAAAAT
gi|224384746|gb|CM000685.1| Homo sapiens chromosome X; GRCh37 primary reference assembly	4	47.3	2232207	AGGGAGGGACGGAAGGAAGGAGGGAAGGAGGGAAGGAAGAGAGGGAGGGAAGGAGGGAAGGAAGGGAGGGAGGGAAGGAAGGGAGGGAAGGAGGGAATGAAGGAGGGAATGAGGGAGGGAAGGAGGGAATGAGGGAGGGAAGGAGGGAGGCAGGGAGGGAAGGAGGGAGGGAGGGAAAGGAGGGAGGGAGGGA	AAAGGAACAA	AAGAAGGGAG
gi|224384746|gb|CM000685.1| Homo sapiens chromosome X; GRCh37 primary reference assembly	4	76.5	2232217	GGAAGGAAGGAGGGAAGGAGGGAAGGAAGAGAGGGAGGGAAGGAGGGAAGGAAGGGAGGGAGGGAAGGAAGGGAGGGAAGGAGGGAATGAAGGAGGGAATGAGGGAGGGAAGGAGGGAATGAGGGAGGGAAGGAGGGAGGCAGGGAGGGAAGGAGGGAGGGAGGGAAAGGAGGGAGGGAGGGAAAGAAGGGAGAGAGGGAAAGGAATGGAGGGAAGGAAGGAAGGGAAAGAAGGGAGGGAAGGAAGGAAGGGGAGAAGGGAGGAAGGAAGGGGAGAAGGGAGGAAGGAAGGGGAGAAGGAAGGAAGGAAGGAAGG	AGGGAGGGAC	GAGGTAAAGG
gi|224384746|gb|CM000685.1| Homo sapiens chromosome X; GRCh37 primary reference assembly	2	15	2248143	GAGAGAGAGAGAGAGAGAGAGACAGAGAGA	GGGAGGGAGG	AAGGAAGGAG
gi|224384746|gb|CM000685.1| Homo sapiens chromosome X; GRCh37 primary reference assembly	1	28	2249478	TTTTTTTTTTTTTTTTTTTTTTTTTTTT	GGTTTTTTGG	GAGACGGAGT
gi|224384746|gb|CM000685.1| Homo sapiens chromosome X; GRCh37 primary reference assembly	6	133.3	2300504	CACCATCACCAACATCATAGCCACCACCATCATCATTACCATCATCACCATCACCACCATCATCACTACCATCATCACCATCATCATCATCACCATCACCATCATCATCATCACCATCACCATCATCATCACCATCATCACCATCACCATCATCACCACCATCATCACCATCATCACCATCACCATCATCACCACCATCATCACCATCATCATCACCATCACCATCATCACCATCATCACCATCACCATCATCACCACCATCATCACCATCATCATCGCCATCATCATCACTATCATCATCATCATCATCACCATCACCATCATCACCATCATCATCACCATCACCGTCATCACCACCATCATCACCATCATCATCGCCATCATCATTATCACCATCAT…	TCACTATCAC	TCAACACCAA
gi|224384746|gb|CM000685.1| Homo sapiens chromosome X; GRCh37 primary reference assembly	4	10.5	2304198	TTATTTATTTATTTATTTATTTATTTATTTATTTATTTATTT	AGATAATCAA	TGTGTGTGAG
gi|224384746|gb|CM000685.1| Homo sapiens chromosome X; GRCh37 primary reference assembly	2	18	2355740	GTGTGTGTGTGTGTGTGTGTGTGTGTGTGTGTGTGT	GAGAGAGAGA	CACAGTCCTC
gi|224384746|gb|CM000685.1| Homo sapiens chromosome X; GRCh37 primary reference assembly	4	46.5	2403564	GAGGAAGGGAGGGAGGGAGAAAAGGGAGGGAGGGACAGAGGGAGGGAGGAAAGGAAGGAAGGAGGAAGGGAGGGAGACAGGGAGGGACAGAGGGAAGGAAGGAGGGAGGGAGGAGAGGGAAGGAGGGAGGGAGGGATGGGGGAAGGAGGGAGGGGAGGAAAGGGAGGCAGAGAGGGAGGGGAGGGAGGGA	GAAAACGAAA	ACGGAGAGAA
gi|224384746|gb|CM000685.1| Homo sapiens chromosome X; GRCh37 primary reference assembly	4	44.8	2403791	GGAAGGAAGGGAGAGAAGGAAGGAAGGGAGAAAAGGGAGAGAAGGGAGAGAAGGAAGGAAGGGAGAGAAGGAAGGAAGGGAGAGAAGGAAGGAAGGGAGAGAAAGAAAGAAGGGAAGGGAGGGAAGGAAGGGAGAGAAGAAGAGACAAGGATGGGAGGGAAGGAAGGAAGGAAAGAAGGAAGAAAGGAAGGA	GAGAAGGGAG	TTTGTTGGCT
gi|224384746|gb|CM000685.1| Homo sapiens chromosome X; GRCh37 primary reference assembly	4	27.8	2435810	TCTTTCTCTCTTTCTCTTTCTTTTCTTTTTTTCTCTTCCTTCCTTTCTTTCTCTTTCTTTCTTTCTCTTTCTTTCTCTTTCTTTCTTTCTTCTCTTTGTTCTTTCT	CCTTCCTTTC	CTCCTTCTTC
gi|224384746|gb|CM000685.1| Homo sapiens chromosome X; GRCh37 primary reference assembly	4	12	2435945	CCCTCCCTCCCTCCCTTCCCTCCCTCCCTCCGTCCCTCCCTCCCTCCCT	TTTCTTCTTC	TCCTTCTTTT
gi|224384746|gb|CM000685.1| Homo sapiens chromosome X; GRCh37 primary reference assembly	1	25	2441267	TTTTTTTTTTTTTTTTTTTTTTTTT	AACCCGCATC	GAGATGGAGT
gi|224384746|gb|CM000685.1| Homo sapiens chromosome X; GRCh37 primary reference assembly	2	15	2492027	TGTGTGTGTGTGTGTGTGTGTGTGTGTGTG	CATGGAAGTA	CGCGCGCGCG
gi|224384746|gb|CM000685.1| Homo sapiens chromosome X; GRCh37 primary reference assembly	1	35	2494114	TTTTTGTTTTTTTTTTTTTTTTTTTTTTTTTTTTT	ATCCAGCTAA	AAGTAGAGAC
gi|224384746|gb|CM000685.1| Homo sapiens chromosome X; GRCh37 primary reference assembly	4	30.8	2524982	ATCCATCCATCCATTCGTCCATCCATCCATCCATCCATCCACCCACTCATCTATCTCTACCCATCCATCCAGCCAGCCAGTAATCTGTCCACCCATCTATCCATCCATCCACCCACCCACCCATC	CCACTTATCT	TCTCTCTACC
gi|224384746|gb|CM000685.1| Homo sapiens chromosome X; GRCh37 primary reference assembly	4	18.8	2567972	ATGGAGGGATGGATGGGTGTTTGGATGGATATTTGGATGGATGGATGGATGGATGGATGGATGGATGGATGGATG	GGTGGGTAAA	AGTGAATGGC
gi|224384746|gb|CM000685.1| Homo sapiens chromosome X; GRCh37 primary reference assembly	4	13.8	2583202	CCTTCCTTCCTTCCTTCCTTCCTTCCTTCCTTCCTTCCTTCCTTCCTTCCTTCCT	CAATGGCCGG	CCATTCCTCC
gi|224384746|gb|CM000685.1| Homo sapiens chromosome X; GRCh37 primary reference assembly	6	7.5	2587455	TCTCTATCTGTCTCTCTCTCTCTTTCTCTCTCTCTCTGTCTCTCT	TGTATTTGTA	ATTATCTATG
gi|224384746|gb|CM000685.1| Homo sapiens chromosome X; GRCh37 primary reference assembly	4	38.8	2598888	CATCTATCCATCCATCCATCCCTGCATACACCCACTCGTCGATCCATCCACTCATCCATTCACCCACCCATCTACCCATCCATCTGTCCATCCATCCATCTACCCACCCACCCATCTACCCATTCATCCATCCATCCATTTATTCATCCATCCAT	CCAAACTATT	ACATTCAGCC
gi|224384746|gb|CM000685.1| Homo sapiens chromosome X; GRCh37 primary reference assembly	4	6.8	2654915	AATAAATAAATAAATAAATAAATAAAT	TAATAATAAT	TTGGGAATGG
gi|224384746|gb|CM000685.1| Homo sapiens chromosome X; GRCh37 primary reference assembly	2	12.5	2663477	TGTGTGTGTGTGTGTGTGTGTGTGT	GGGCATGGGC	TTTAGAGGGG
gi|224384746|gb|CM000685.1| Homo sapiens chromosome X; GRCh37 primary reference assembly	4	39	2667201	CCTTCCTGCCTTCCCTCCTTCCTTCCTTTCTCTTTCTTCCTTTCCTTACCTTTCCCCTTTCCCTCCCTCCCTCCCTCCCTTCCTTCCTTCCTTCCCTCCTTCCTTCCTTCCTTCCTTCCTTTCCTCCTCCTCCTTCTTCTTTCTTTCTTTCTTCCTT	TCCCTCCCTC	TCTTTCTTCT
gi|224384746|gb|CM000685.1| Homo sapiens chromosome X; GRCh37 primary reference assembly	4	9	2667337	TTCTTTCTTTCTTTCTTCCTTTCTTTCTTCTTTCT	CTCCTCCTTC	CTTTCTTCTC
gi|224384746|gb|CM000685.1| Homo sapiens chromosome X; GRCh37 primary reference assembly	2	47.5	2668718	CACACACACACACACATGAACACACATGCACACGCACACATGCACACGCACACACGCACACACACACAGACAGACACGTGCACACACACACACAC	CCCCCATATG	CTGTGTGCAC
gi|224384746|gb|CM000685.1| Homo sapiens chromosome X; GRCh37 primary reference assembly	1	35	2676013	AAAAAAAAAAAAAAAAAAAAAAAAAGGAAAAAAAA	ACTCCATCTC	GTTATGATGA
gi|224384746|gb|CM000685.1| Homo sapiens chromosome X; GRCh37 primary reference assembly	4	6.8	2728970	AAATAAATAAATAAATAAATAAATAAA	AAATAATAAG	ATTAATTAAA
gi|224384746|gb|CM000685.1| Homo sapiens chromosome X; GRCh37 primary reference assembly	4	31.8	2735115	GAAGGAAGGAAGGAAGGGAGGGAGGGAGAGAGGGAGGAAGGAAGGAAGAAAGGAAGGAAGGAAGGAGAGACAGAGAAGGAGGGAGGGAGGAAGGGAAGGAAGGAAGGAAGGAAGGAAGGAAGGAAGGAA	CTCAAAGAAA	ATAAATTTGA
gi|224384746|gb|CM000685.1| Homo sapiens chromosome X; GRCh37 primary reference assembly	3	9	2743060	TCATCATCATCATCATCATCATCATCA	CTGTCTATCT	ATCTCTTATC
gi|224384746|gb|CM000685.1| Homo sapiens chromosome X; GRCh37 primary reference assembly	2	23	2755880	ACACACACACACACACACACACACACACACATACACACACACACAC	GCAATTAAAT	GTTTTCTTTT
gi|224384746|gb|CM000685.1| Homo sapiens chromosome X; GRCh37 primary reference assembly	4	189.5	2758730	ATAGATAGATGGATGGCTAATAGAAAGATGATAGGTAGAGAGATGATGGAGATAGATGGATGATAGATGATAGATATATAGATGATAGATAAATAGATATAGATGATATATGATAAATAGATGATAGAGATACATGGATTAGATAGCTAGATAGATAATAGAGATACATGATAGTAAGATAGATAATAAATAATAGATGTGAAGAGGATTGGTAGATGATAGGTGGATAGATGGATGGATAGATGATAGGTAGATGGATAGATAGATGATGGATGGATGGATAGATAGATATATGATAGATAGATGAATAGATGATATAGATAGATAGATAGAAGGATGGATAGATAGATGATAAAGATAGATCGATTATAGTAAGATAGATAATAGATGTACAGAGAA…	GATGGTAGGT	GAATGGATGG
gi|224384746|gb|CM000685.1| Homo sapiens chromosome X; GRCh37 primary reference assembly	1	28	2794075	TTTTTTTTTTTTTTTTTTTTTTTTTTTT	AATTCCTCCC	GAGTGGTTTC
gi|224384746|gb|CM000685.1| Homo sapiens chromosome X; GRCh37 primary reference assembly	2	12.5	2798457	GTGTGTGTGTGTGTGTGTGTGTGTG	TATTAAATTA	CACATGCGCA
gi|224384746|gb|CM000685.1| Homo sapiens chromosome X; GRCh37 primary reference assembly	2	13	2811989	TATATATATATATATATATATATATA	TTCTATCATC	CACACACACA
gi|224384746|gb|CM000685.1| Homo sapiens chromosome X; GRCh37 primary reference assembly	2	13.5	2812037	TGTGTGTGTGTGTGTGTGTGTGTGTGT	TATGTGTATA	ATATATATAT
gi|224384746|gb|CM000685.1| Homo sapiens chromosome X; GRCh37 primary reference assembly	1	44	2813676	AAAAAAAAAAAAAAAAAAAAAAAAAAAAAAAAAAAAAAAAAAAA	ACCCTGTGTC	GCCAAGTGTG
gi|224384746|gb|CM000685.1| Homo sapiens chromosome X; GRCh37 primary reference assembly	4	8.8	2838946	CTACCTACCTACATACCTACCTACCTACCGACCTA	TGTCATCTAT	TCACACTATT
gi|224384746|gb|CM000685.1| Homo sapiens chromosome X; GRCh37 primary reference assembly	4	92.5	2839287	ATCTATCATCTATATCTATCCATCTATCTATGTATCTATTATCTGTCATTATCATTAATCATCTAGCTATCAATCAGCTATCATTATCTATCATCTGTCTATCACTTATCTTTCTATCATCATTATCTATCATCTATCATTATCTATCAATCATCTCTTATCTAGCTATCTAGCTATCAATCATCTATCACGTCATGATCAATCATCTATCATTATGTATCATCATCATCTAGATATCTAGCTATCAATCATCCATTATCTATCATTATCATCCATCTAGCATGTATCTAGCTGTCAATTTATCTATCTATCTATCTATCATCTATCATCTATCTAT	TGGATCCATC	ATCACAATGA
gi|224384746|gb|CM000685.1| Homo sapiens chromosome X; GRCh37 primary reference assembly	1	25	2859289	TTTTTTTTTTTTTTTTTTTTTTTTT	GTCCACAATC	GAGATGGAGT
gi|224384746|gb|CM000685.1| Homo sapiens chromosome X; GRCh37 primary reference assembly	1	44	2862495	AAAAAAAAAACAAAAAAAACAAAAAAAAAAAAACAAAACAAAAA	ACTCGGTCTC	GTGAGACCCT
gi|224384746|gb|CM000685.1| Homo sapiens chromosome X; GRCh37 primary reference assembly	1	37	2869656	AAAAAAAAAAAAAAAAAAAAAGAAAAAAAAGAAAAAA	CCATCTCTAC	TTAACCGGGC
gi|224384746|gb|CM000685.1| Homo sapiens chromosome X; GRCh37 primary reference assembly	1	26	2878310	AAAAAAAAAAAAAAAAAAAAAAAAAA	ACTCCGTCTC	GAAGAGAAAG
gi|224384746|gb|CM000685.1| Homo sapiens chromosome X; GRCh37 primary reference assembly	4	31	2914547	CTTTCTTTCTTTCTTTCTTTCTTTCTTTCTTTCTTTCTTTCTTTCTTTCTTTCTCTCTCTCTCTCTCCTCCTTTCCTTCCTTCCTTTCTTCCTTCCTTCCTTCCTTTCTTTCTTCCTTCCTTTCTTT	GATTCTTTCC	TTTGTCACAG
gi|224384746|gb|CM000685.1| Homo sapiens chromosome X; GRCh37 primary reference assembly	2	15.5	2922896	CACACACACATACACACACACACACACACAC	GGCATGGTGC	CCCTATAAGC
gi|224384746|gb|CM000685.1| Homo sapiens chromosome X; GRCh37 primary reference assembly	2	21	2930610	ATATATATATATATATATATATATATATATAATATATATAT	AAAAAAAAAA	GTATGTGTAT
gi|224384746|gb|CM000685.1| Homo sapiens chromosome X; GRCh37 primary reference assembly	1	31	2938316	AAAAAAAAAAAAAAAAAAAAAAAAAAAAAAA	ACCCCGTCTC	GAGGCCGAGT
gi|224384746|gb|CM000685.1| Homo sapiens chromosome X; GRCh37 primary reference assembly	2	361	2954665	TATATATATAATATATATAATATTTTATATAAAATATTATATATAATATATATAATATTATATATAAAATATTATATATATAATATATATAATATTATATATAAAATATTATATATATAATATTATATAATATATATTATATATAATATTATATATTTTATATAAAATATTATATATATATTATATATAAAATATTATATATAATATATATAAAATATTATATATAATATTATATATAAAATATTATATAAAATATATATAATATATATATATTATATATATTATATATAATATTATATATAATATATATAATATATATATATTATATATATAAAATATTATATATAATATTATATATTATATATATATATTATATATATAAAATATTATATATAATAT…	TCCATGGTAC	AAATTTATCA
gi|224384746|gb|CM000685.1| Homo sapiens chromosome X; GRCh37 primary reference assembly	3	12.7	2995822	TTATTTTATTTATTATTATTATTATTATTATTATTATT	TATATCAATT	TTTGAAATGG
gi|224384746|gb|CM000685.1| Homo sapiens chromosome X; GRCh37 primary reference assembly	4	14	3136903	AAGGAAGGAAGGAGGAAGGGAGGAAGGAAAGGAAGGAAGGAAGGAAACAAGGAAGG	AGAAAAAAGA	CACAAAGGAA
gi|224384746|gb|CM000685.1| Homo sapiens chromosome X; GRCh37 primary reference assembly	4	33	3137012	GAAAGGAAGAAAGAAAGAGAAAAAAGGAAGAGGAAAGAAAAAAGAGAGAGAAAAACAAAACAGAAAGAGAGAGAAAGAAAAAGAAAGAAAGAAAAAGAAAGAAAGGAAGGAAGGAGAAAGAAAGAAA	AGAGGAAGGG	AAGATATTTT
gi|224384746|gb|CM000685.1| Homo sapiens chromosome X; GRCh37 primary reference assembly	2	17	3190147	CACACAAACACACAAACACACACACACACACACA	TGTGTGTGCG	GAAAGCACCA
gi|224384746|gb|CM000685.1| Homo sapiens chromosome X; GRCh37 primary reference assembly	3	33	3212326	TCCTCCTTCTCTCCTTCTCCTCCTTCTTTCTCCTTCTCCTTCTCCTCCTATTCTTCCTCTTCCTTTCCTCCTCTTCCTCCTCCTCCTCCTCCTACTCC	TTCTTCCTTT	CCCTTGTCCT
gi|224384746|gb|CM000685.1| Homo sapiens chromosome X; GRCh37 primary reference assembly	2	155	3243990	TATAATATATAATTTATAATTATAAATTTATAATATATAATTTATATATTATATATTATATATATTTATATGTATTTTATATATAAATTTATATATAAATATATTTATATATATTTATACATAAATACATTTATATATATTTATATATATTTATACATAAATACATTTATATATATTTATATATATAAATTATATGTAATATATAATTTATAATTATAATTTATAATATATAATTTATAATTATAAGTTATAATATATAATTTATATATTTATATATAAATATATATA	AATTGTAATT	GTCAATATGT
gi|224384746|gb|CM000685.1| Homo sapiens chromosome X; GRCh37 primary reference assembly	5	7.2	3288608	AAAATAAAATAAAGTAAAATAAAATAAAATAAAATA	ACCCTGCCTC	TGAATTGAAC
gi|224384746|gb|CM000685.1| Homo sapiens chromosome X; GRCh37 primary reference assembly	6	106.3	3344463	TGATGATGATTGTGATGGTGATGATGATGATGCTGGTGATGGTGATAATGGTGGTGGTGGTGGTGATGCTACTGATGATGATGGTGGTGGTTATGGTGATGATGCTGATGATAGTCATGGTGATGGTGGTGATGATGATGATGGTGATGATAGTGCTGGTGGTGATGGTGATGATGGTGATAATGATGGTGGTGATGGTGATGATGATGGTGATGATAGTGCTGGTGGTGATGGTGATGATGATGTTGATGACAGTGATGATGATGATGGTGATGACAATGATGTTGATGACAGTGATGATGATGATGGTGATGACGATGATGTTGATGACAGTGATGATGATGATGGTGATGACGATGATGGTGATAACAGTGGTGATGATGATGATGGTGGTAGTGA…	TTGCCAATGT	GCCATGATGA
gi|224384746|gb|CM000685.1| Homo sapiens chromosome X; GRCh37 primary reference assembly	2	16	3348909	ACACACACACACACACACACACACACACACAC	CCAACCCTGG	CCCTAATGGA
gi|224384746|gb|CM000685.1| Homo sapiens chromosome X; GRCh37 primary reference assembly	2	16.5	3350001	CACACACACACACACACACACACACATACACAC	CAGGCGCGCG	GTAATGAACA
gi|224384746|gb|CM000685.1| Homo sapiens chromosome X; GRCh37 primary reference assembly	1	25	3364141	AAAAAAAAAAAAAAAAAAAAAAAAA	ATCCATGTGC	CTGAAAACAT
gi|224384746|gb|CM000685.1| Homo sapiens chromosome X; GRCh37 primary reference assembly	2	33	3374647	TCTCTCTCTCTCTCTCTCTCTCTCTCTCTCTCTGTCTCTCACTGTCTCTCTCTCTCTCTCTCTCTC	TTTGGTGTTT	CCCCCCCCCC
gi|224384746|gb|CM000685.1| Homo sapiens chromosome X; GRCh37 primary reference assembly	2	18	3380679	CACACACACACACACACACACACACACACACACACA	TGCATGTGCC	AATACAAGTT
gi|224384746|gb|CM000685.1| Homo sapiens chromosome X; GRCh37 primary reference assembly	3	36.3	3394302	AGGAGGAGGAGGAGAAGGAGAAGAAGAAGAGGAGGAGGAGGAGAAGAAGGAGGAGGAAAAGGAAGATGAGGAGGAGGGAAGAAAGAAGAAGGAGGAGGAGGAGGAGGA	AAGAATAAGA	AAGTAGAAAA
gi|224384746|gb|CM000685.1| Homo sapiens chromosome X; GRCh37 primary reference assembly	1	26	3400757	TTTTTTTTTTTTTTTTTTTTTTTTTT	TTTTCTTCTC	GAGACAGTCT
gi|224384746|gb|CM000685.1| Homo sapiens chromosome X; GRCh37 primary reference assembly	4	98.8	3401716	TTTCTTTCTTCTTTCCCTTTCTCTCTCTTTCTTTCTTTCTTTCTTTCTTTCTTCTTTCTTTCTTTCCTTCTTTCCTTTCTTCTTTTCTTTCCTTCCTTCCTTTCTTCCTTTCTTTCCTTCTTTCTTTCTCTCTTCCTTTCTTTTCTTTCTTCTTTCTTTCTTTCCTTCTTTCCTTTCTTCTTTTCTTTCCTTCCTTCCTTTCTTCTTTTCTTTCCTTCCTTCCTTTCTTTCTTCCTTTCTTTCCTTCTTTCTTTCTTTCTTCTTTCTTTCCTTCTTTCCTTTCTTCTTTTCTTTCCTTCCTTCCTTTCTTTCTTCCTTTCTTTCCTTCTTCTTTCTTTCTTTCTTTCTTTCTTTCTTTCTTTCTTTCTTTCTTTCTTTCTTTCTTCTTCTCTTTTTTCT…	TTGCAAATAT	GAGACAGGGT
gi|224384746|gb|CM000685.1| Homo sapiens chromosome X; GRCh37 primary reference assembly	2	77	3404814	ATATTATATATAATTATATAAAATAATAGATATAATATATAATCATAAAATATATAAATATATTATGAGTACTATTATATATTATATACTATATATGATTATTATATAGTATATATTATATATTTTTATATTATATATAATATAT	TTATATGAAA	TATTAATATA
gi|224384746|gb|CM000685.1| Homo sapiens chromosome X; GRCh37 primary reference assembly	6	100.8	3442440	CATCATCATCACCTTCACCATCATCATCACCATCACCATCACCATCATCATGACTATCATCACCAACACCATCATCACCATCACCATCACCACCATCACCATCACCATCACCACCATCACCATCACCACCACCATCACCATCACCATCACCACCATCACCACCATCACCATCACCACCATCACCACCACCATCACCATCACTATCACCACTACCACCATCACCACCACCACCATCACCATCACCACCACCACCATCACCACCACCACCATCACCACCACCACCATCACCATCACCATCATCACCACCACCATCACCACCATCACCATCACCATCACCACCATCACCATCACCACCACCACCACCATCACCATCACCACCACCACCATCATCATCACCAT…	ATATCACCAT	TCTAAATTTT
gi|224384746|gb|CM000685.1| Homo sapiens chromosome X; GRCh37 primary reference assembly	2	12.5	3461870	TATATATATATATATATATATATAT	TCTCTCTCTC	TAATTACCCG
gi|224384746|gb|CM000685.1| Homo sapiens chromosome X; GRCh37 primary reference assembly	4	44	3464866	AAGGAAGGAAGGAAGGAAGGAAAAGAGGGAGGGAGGGAGGGAAGGAAGGAAGGAAGGAAGGAAGGAAGGAAGGAAGGAAGGAAAAGAGGGAGGCAGGGAGGGAGGGAAGGAAGGAAGGAAGGAAGGTAGGAAGGAAAAGAGGGATGCAGGGAGGGAGGGAAGGAAGGAAGGAAGGAAGG	GAAAAGGTAA	GATCTTTCTA
gi|224384746|gb|CM000685.1| Homo sapiens chromosome X; GRCh37 primary reference assembly	4	12.8	3479544	TTTATTTTATTTATTTATTTATTTATTTATTTATTTATTTATTTATTTATTT	TGTTTTTGGT	TTGAGACAGA
gi|224384746|gb|CM000685.1| Homo sapiens chromosome X; GRCh37 primary reference assembly	6	4.8	3481934	CAAAAACAAAAACAAAAACAAAAACAAAA	TAGAGAGAAG	CGAGAAATTT
gi|224384746|gb|CM000685.1| Homo sapiens chromosome X; GRCh37 primary reference assembly	1	37	3531192	AAAAAAAAAAAAAAAAAAAAAAAAAAAAAAAAAAAAA	ACTTCGTCTC	TGAGGAAGCT
gi|224384746|gb|CM000685.1| Homo sapiens chromosome X; GRCh37 primary reference assembly	1	26	3531896	AAAAAAAAAAAAAAAAAAAAAAAAAA	ACTCCATCTC	GAAGCGTATC
gi|224384746|gb|CM000685.1| Homo sapiens chromosome X; GRCh37 primary reference assembly	4	40.5	3557163	TGGATGGATGGATGGATGGAAGGGTGGGTGGATGGATGGATGGATGAAGGGGTGGGTGGATGGATGAAGCGGTGGGTGGGCAGGTGGGTGGATGGATGAAGGGGTGGGTGGGTGGATGGATGAAGGGGTAGGTGGGTGGATGGATGGATGGATGGATGGATG	GGTGGGTGGG	AAGGGGTGGG
gi|224384746|gb|CM000685.1| Homo sapiens chromosome X; GRCh37 primary reference assembly	2	26	3566648	TGTGTGTGTGTGTGTGTGTGTGTGTGTGTGTGTGTGTGTGTGTGTGTGTGTG	TCTCTACTCC	AAAGGGGTAA
gi|224384746|gb|CM000685.1| Homo sapiens chromosome X; GRCh37 primary reference assembly	5	42.6	3567631	AGGGGAGGGGAGGGGAGGGGAGGGGAGGGGAGGGTTAGAGGAGGCGAGGGGAGGGGAGGGGAGGATAGAGGAGGGGAGGGGAGGCGAAGGAATGGGAGGGGAGGGAAGGGGAAGGAATGGGAGGGGAGGGAAGGGGAAAGAATGGGAGGGGAGGGAAGGGGAAGGAATGGGAGGGGAGGGGAGGGGAGGAAGGAAGGGAGGGAGGGGAGGGAGAGG	CAGGGTTGCT	AAAGGAGGGA
gi|224384746|gb|CM000685.1| Homo sapiens chromosome X; GRCh37 primary reference assembly	4	23.3	3567799	GGGAGGGGAGGGGAGGGGAGGAAGGAAGGGAGGGAGGGGAGGGAGAGGAAAGGAGGGAGGGAGGGAGGGAGGGAGGAAGGAAGGAAGGAAGGGAGGGAG	GGGAAGGAAT	AGGCTGAGTA
gi|224384746|gb|CM000685.1| Homo sapiens chromosome X; GRCh37 primary reference assembly	1	35	3572499	TTTTTTTTTTTTTTTTTTTTGTTTTGTTTTTTTTT	TTCAATTTGG	GAGATAGGAT
gi|224384746|gb|CM000685.1| Homo sapiens chromosome X; GRCh37 primary reference assembly	1	35	3577750	TTTTTTTTGTTTTTTTTTTTGTTTTTTTTTTTTTT	TGGAGTGGTG	GAGACAGTCT
gi|224384746|gb|CM000685.1| Homo sapiens chromosome X; GRCh37 primary reference assembly	2	21.5	3581467	ACACACACACACACACACACACACACACACACACACACACACA	TCTTGTCCCT	AAAAAATTCA
gi|224384746|gb|CM000685.1| Homo sapiens chromosome X; GRCh37 primary reference assembly	6	10.1	3658862	AAAAAAAAAAAAAAAAAAAAAAGAGAAAAAAAAAGAAACAAAGGAAAAAGAAGAAAAGAGAAAAGAAA	ACCCTGTCTC	TGAGCTATAA
gi|224384746|gb|CM000685.1| Homo sapiens chromosome X; GRCh37 primary reference assembly	4	14.3	3677784	AGCCAGCCAGCCAGCCAGCCAGCAAGCCAGGTATCCAGCCAGCCAGCCAGCCAGCCA	CCATCCATCT	TCTACCTACC
gi|224384746|gb|CM000685.1| Homo sapiens chromosome X; GRCh37 primary reference assembly	4	19.5	3681880	ATCCATCTATCAATCCACCCATCCATCCATCCATCCATCAATCCATCTGCCATCCATCCTATTCATTCATTCATCCAT	TACATTATAT	TATATATTCA
gi|224384746|gb|CM000685.1| Homo sapiens chromosome X; GRCh37 primary reference assembly	4	43.5	3682168	TCCATCCATCACCCATCCACCCACCACCCATACATCAATCTATCCATCCACCCACCCATCCACCCATCCATCCATTTATCCATCATCCACCCATTCTTCCATCATATATTTATCAATTCATCCATCAATCATCCATCTATCAATTCATCCATCTATCTATCCATTCATC	TACCCCTCCC	TACCCATTCA
gi|224384746|gb|CM000685.1| Homo sapiens chromosome X; GRCh37 primary reference assembly	4	11.3	3717407	TTTATTTATTTATTTATTTGTTTATTTATTTATTTATTTATTTAT	TCTTTCTAAT	GACAGGGTCT
gi|224384746|gb|CM000685.1| Homo sapiens chromosome X; GRCh37 primary reference assembly	1	27	3718545	TTTTTTTTTTTTTTTTTTTTTTTTTTT	GAGCATTTGA	GAGACAGAGT
gi|224384746|gb|CM000685.1| Homo sapiens chromosome X; GRCh37 primary reference assembly	2	13.5	3728128	ACACACACACACACACACACACACACA	ACTCCATTTT	AAACCGCAAT
gi|224384746|gb|CM000685.1| Homo sapiens chromosome X; GRCh37 primary reference assembly	4	46.3	3774791	TAGATAGACGATAGATGATAGAAAGATAGACAATAGGTAGATAGATGTTAGATGGAATAGATGACAGATTAATGATAGGTAGATAGAATAGATAGATAATGAATAGATGATAGAAAGATAGACAGATAGACAATAATAGGTAGGTAGATAGATGATAGATGGAATAGATAGATAGAT	TAGGTAAATG	GGTGGATAGA
gi|224384746|gb|CM000685.1| Homo sapiens chromosome X; GRCh37 primary reference assembly	1	27	3825193	TTTTTTTTTTTTTTTTTTTTTTTTTTT	CTACATCACC	GGAGACGGTC
gi|224384746|gb|CM000685.1| Homo sapiens chromosome X; GRCh37 primary reference assembly	5	361.6	3913078	TATTATATTATCATATAATATAATATATTCTATATTATATTATTATATAATATAATATATTCTATATTATATTATTATATAATATAATATATTCTATATTATATTATTATATAATATAATATATTCTATATTATATTATTATATAATATAATATATTCTATATTATATTATTATATAATATAATATATTCTATATTATATTATTATATAATATAATATATTCTATATTATATTATTATATAATATATTCTATATTATATTATTATATAATATATTCTATATTATATTATTATATAATATATTCTATATTATATTATTATATAATATATTCTATATTATTATATAATATATTCTATATTATTATATAATATATTCTATATTATATTATTATATAATATAT…	TATTCTATAT	ATAGAATATT
gi|224384746|gb|CM000685.1| Homo sapiens chromosome X; GRCh37 primary reference assembly	5	39.2	3943586	TTCCCTTCCCTTTTCCCTTTCCCTTTCCCTTTCCCTTTCCCTTCCCTCCCTCCCTCTCTCCCTCCCTTCTCCCTTCCCTTCCCTCCTTCCCTTCCCTCTTTCCCTTCCCTCCTTCCCTTCTTCCCTTTATTCCCTTCTTTCCCTTCTTCCCTTCCTTCCCTCCTTCCTTTCCTTCTTCCCTCCCCTCCCCT	TCTTTTCTTT	CTCCTCTCCT
gi|224384746|gb|CM000685.1| Homo sapiens chromosome X; GRCh37 primary reference assembly	4	19.3	3943623	TCCCTTCCCTCCCTCCCTCTCTCCCTCCCTTCTCCCTTCCCTTCCCTCCTTCCCTTCCCTCTTTCCCTTCCCTCCTTCCCT	CCTTTCCCTT	TCTTCCCTTT
gi|224384746|gb|CM000685.1| Homo sapiens chromosome X; GRCh37 primary reference assembly	5	18	3943763	CCCTCCCCTCCCCTCTCCTCTCCTCCCCTCGCCTCTCCTCTCCTCCCCTCCCTTCCCCATCCATCCCCTCCCCTTCCCTCCCCTCTCCTC	TTTCCTTCTT	TCTTTCCCTT
gi|224384746|gb|CM000685.1| Homo sapiens chromosome X; GRCh37 primary reference assembly	2	21.5	3973991	CACACACACACACACACACACACACACACACACACACACACAC	CTCTGCACCC	GCAATTTCTT
gi|224384746|gb|CM000685.1| Homo sapiens chromosome X; GRCh37 primary reference assembly	1	29	3998683	TTTTTTTTTTTTTTTTTTTTTTTTTTTTT	CTTTTTTCGC	GAGACAGGGT
gi|224384746|gb|CM000685.1| Homo sapiens chromosome X; GRCh37 primary reference assembly	1	36	4013921	AAAAAAAAAAAAAAAAAAAAAAAAAAAAAAAAAAAA	ACTCCTTCTC	CGTTATTTAA
gi|224384746|gb|CM000685.1| Homo sapiens chromosome X; GRCh37 primary reference assembly	2	16	4027684	TGTGTGTGTGTGTGTGTGTGTGTGTGTGTGTG	AGTATTACTC	AACGTTACAT
gi|224384746|gb|CM000685.1| Homo sapiens chromosome X; GRCh37 primary reference assembly	2	31	4030044	GAGAGAGAAAGCAAGAGAGAGAGAGAGAGAGAGAGAGAGAGAGAGAGAGAGAGAGAAAGAGA	GATCACATAG	TGGGGCGGTA
gi|224384746|gb|CM000685.1| Homo sapiens chromosome X; GRCh37 primary reference assembly	2	28.5	4067129	ACACACACACACACACACACACACACACACACACACACACACACACACACACACACA	GTATGTCATT	GAGAGATGGA
gi|224384746|gb|CM000685.1| Homo sapiens chromosome X; GRCh37 primary reference assembly	4	12.8	4125358	AAAAAAAAAAAAAGAAAGAAAGAAAGAGAAAAGAAAAGAAAGAAAGAAAAAGAAAAGGAAAA	ACCCTGTCTT	TGGTCTGGCA
gi|224384746|gb|CM000685.1| Homo sapiens chromosome X; GRCh37 primary reference assembly	2	13	4135324	ATATATATATATATATATATATATAT	AAAAAAAAAA	GTTAGCTGTG
gi|224384746|gb|CM000685.1| Homo sapiens chromosome X; GRCh37 primary reference assembly	1	28	4135500	AAAAAAAAAAAAAAAAAAAAAAAAAAAA	TCTCTGTCTC	TTCTCTCCTC
gi|224384746|gb|CM000685.1| Homo sapiens chromosome X; GRCh37 primary reference assembly	1	36	4138480	TTTTCTTTTCTTTTTTTTTTTTTTTTTTTTTTTTTT	GAGAATATTC	GAGACGGAGT
gi|224384746|gb|CM000685.1| Homo sapiens chromosome X; GRCh37 primary reference assembly	4	10.5	4148438	TACCTACTAACCTACCTACCTACCTACTTACCCACCTACCTA	TATATGTTTT	TATCAAACTA
gi|224384746|gb|CM000685.1| Homo sapiens chromosome X; GRCh37 primary reference assembly	3	131	4185397	TATATTATATATATATTATATATTATATAGTATATAGTATATATAATATAATAGCATATATGATATATAATATATTATATATTATATATAATATATAACATAATAGTATATATAATATATAAATTTATAAATAATATATTATTATTTAGTATATGCTATGTATACTATATTATAATAATATAGTATAATATATAGGCTTATAATAATATAGTATAATATATAGTATATTATAATAATATAGTATAATATATAGTATATTATAATAATATAGTATAATATATAGTATATTATAATAATATAGTATAATATATAGTATATTATAATAATATAGTATAATATATAGTATATTATAATAATATAGTATAATATATAGTATATTATAATAATATAGTATAATAT…	AGATATACAT	AATTTGGCTA
gi|224384746|gb|CM000685.1| Homo sapiens chromosome X; GRCh37 primary reference assembly	4	52.8	4195716	CTTCCTTCCTTCCTTCCTTCCTTCCTTCCTTCCTTCCTTCTTTCTTTCTTTCTTTCTTTCTTTCTTTCTTTCTTTCTTTCTTTCTTTCTTTCTTTCTTTCTTTCTCTTTCTTTCCTTCTTTCTTTCCTTCCTTCCTACCTTCCTCCCTCCCTTCTCCTTCCTTCCTTTCCTCATTTTTCCTTCCTTCCTCCTTTTTTCCTCCTTCCTT	GAAAGAGGAT	TCTTTCTTTC
gi|224384746|gb|CM000685.1| Homo sapiens chromosome X; GRCh37 primary reference assembly	2	14.5	4204492	CACACACACACACACACACACACACACAC	AATATAATCT	CCATCCGGTC
gi|224384746|gb|CM000685.1| Homo sapiens chromosome X; GRCh37 primary reference assembly	5	7.8	4258431	TATGCTATGCTATGGTATGCTATGCTATGCTATCCTATG	TGCTATGTTT	TTTTATACCA
gi|224384746|gb|CM000685.1| Homo sapiens chromosome X; GRCh37 primary reference assembly	1	33	4301064	TTTTTTTTTTTTTTTTTTTTTTTTTTTTTTTTT	AAGATTCAAC	GCGACAGGTT
gi|224384746|gb|CM000685.1| Homo sapiens chromosome X; GRCh37 primary reference assembly	2	19.5	4307720	TGTGTGTGTGTGTGTGTGTGTGTGTGTGTGTGTGTGTGT	TCTGTCTATA	ATATCTCACA
gi|224384746|gb|CM000685.1| Homo sapiens chromosome X; GRCh37 primary reference assembly	2	17.5	4324009	ACACACACACACACACACACACACACACACGCACA	AGGAAGATAG	GAGTTAATCC
gi|224384746|gb|CM000685.1| Homo sapiens chromosome X; GRCh37 primary reference assembly	4	14.8	4324522	AGATAGATAGATGATAGATAGATAGATAGATAGATAGATAGATAGATAGATAGATAGA	ACACAGATGG	GTGAATAGAT
gi|224384746|gb|CM000685.1| Homo sapiens chromosome X; GRCh37 primary reference assembly	4	29.5	4378727	TTTCTTCTTTTCTCTTTCTCTCTTTTCTTTCTTTCTTTTTTCTTTCTCTCTTTCTTTCTTTCTCTTTCTTCTTTCTTTCTCTTTTCTTTTTTCTCTCTTTCTTTCTCTTCTT	TCATTTCTTA	CTTCTTCTCC
gi|224384746|gb|CM000685.1| Homo sapiens chromosome X; GRCh37 primary reference assembly	6	17.3	4378836	CTTCTTCTTCTCCTTCTCCTTCTCCTTCCCCTTCCCCTCTCCTCCTCCTCCTCCTCCTCTCCTCCTCCTCCTTCTTCTTCCTCTTCTTCTCCTTTTCCTTCTCCT	TCTTTCTCTT	GTTTCTTCAT
gi|224384746|gb|CM000685.1| Homo sapiens chromosome X; GRCh37 primary reference assembly	3	21.7	4378845	CTCCTTCTCCTTCTCCTTCCCCTTCCCCTCTCCTCCTCCTCCTCCTCCTCTCCTCCTCCTCCT	TCTTCTTCTT	TCTTCTTCCT
gi|224384746|gb|CM000685.1| Homo sapiens chromosome X; GRCh37 primary reference assembly	2	13	4428544	ATATATATATATATATATATATATAT	TACCCAGGAA	CTCCCAAGAG
gi|224384746|gb|CM000685.1| Homo sapiens chromosome X; GRCh37 primary reference assembly	4	214	4439398	AGATAGATAGATAGATAGATAGATAGATAGATAGATAGATAGATAGATTAGATTAGATACATAGAAGGTAGATTAGATAGATGGATAGGTGGATGTATAGATGGACAGGTGGATGGATGGATAGATAGACGACTGATAAATAGTAGATAAATAGATGATAGATTAGATAGATGAATATCTAGATGGATGGATAGATTGATGGATAGATATGATGGATAGATGATAGATAGATAGATAATGGATAAATGATGAATGGATAGATATGTAGATAAATAAATATATGGATGTATGATAGATAATGGATGAATAAGATAGACACATAGTTATATAAACACATACATAGAGACATACATACATAATGAATGCATGACAGATAGATACATAGATGGATCATGGGTA…	TCAGAGTGAA	TATAGATAAA
gi|224384746|gb|CM000685.1| Homo sapiens chromosome X; GRCh37 primary reference assembly	6	5.8	4474199	TTTTTGTTTGTTTGTTTTTGTTTTTGTTTTTGTTTTT	GGCAGGGGTT	ACACCATGAT
gi|224384746|gb|CM000685.1| Homo sapiens chromosome X; GRCh37 primary reference assembly	1	31	4495110	AAAAAAAAAAAAAAAAAAAAAAAAAAAAAAA	CTGCCTCTCC	TTAGCCAGGC
gi|224384746|gb|CM000685.1| Homo sapiens chromosome X; GRCh37 primary reference assembly	1	36	4500045	AAAAAAAAAAAAAAAAAAAAAAAAAAAAAAAAAAAA	ACTCCATCTC	CACGATTTAA
gi|224384746|gb|CM000685.1| Homo sapiens chromosome X; GRCh37 primary reference assembly	2	13	4516087	GTGTGTGTGTGTGTGTGTGTGTGTGT	TTATGTGTAC	TTGAGGTTCT
gi|224384746|gb|CM000685.1| Homo sapiens chromosome X; GRCh37 primary reference assembly	1	29	4524329	AAAAAAAAAAAAAAAAAAAAAAAAAAAAA	CAAACAAACC	GACACCCAGA
gi|224384746|gb|CM000685.1| Homo sapiens chromosome X; GRCh37 primary reference assembly	2	25	4553363	ACACACACACACACACACACATACACACACACACACACACACACACACAC	GAAAAACAAA	TGTATTGATC
gi|224384746|gb|CM000685.1| Homo sapiens chromosome X; GRCh37 primary reference assembly	1	32	4571539	TTTTTTTTTTTTTTTTTTTTTTTTTTTTTTTT	TTTGCTTAAC	GAGACTGAGT
gi|224384746|gb|CM000685.1| Homo sapiens chromosome X; GRCh37 primary reference assembly	4	64.8	4574991	TATCTATCATTTATTTATCTATCATCTATGTTCCATCTAGCTGCTATTATCTATCAATCATCTATGACCTATTTATCCATCTATCTGTGTAGCTATTTGTCTATCATCTATCAATCACCTATCATCTATTTTCTATCATCTATATATCTATTTATAATCTATCTTCTATCTATCATCTATTTATATATTCATTATCTATCTTCTATTTATCATTTATCATCTATCAATCATCTAGCTAT	CTTAAAGCTT	TTATGATCTA
gi|224384746|gb|CM000685.1| Homo sapiens chromosome X; GRCh37 primary reference assembly	2	19.5	4595191	ATATATATATATATATATATATATATATATATATATATA	TGCCTGGCTA	ATGTAGAGAC
gi|224384746|gb|CM000685.1| Homo sapiens chromosome X; GRCh37 primary reference assembly	2	25	4602112	TATATATATATATATATATATATATATATATATATATATATATATATATA	CTGTCTCTAC	CACACACACA
gi|224384746|gb|CM000685.1| Homo sapiens chromosome X; GRCh37 primary reference assembly	2	18.5	4602251	ATATATATATATATATATATATAAAATATATATATA	TTTCTCCACC	ATTAACCTGT
gi|224384746|gb|CM000685.1| Homo sapiens chromosome X; GRCh37 primary reference assembly	2	16.5	4614173	TGTGTGTGTGTGTGTGTGTGTGTGTGTATGTGT	ATGTGGCATA	ATATATATAT
gi|224384746|gb|CM000685.1| Homo sapiens chromosome X; GRCh37 primary reference assembly	2	24.5	4614205	TATATATATATATATATATATATATATATATATATATATATATATATAT	TGTGTATGTG	GCACCTGGTC
gi|224384746|gb|CM000685.1| Homo sapiens chromosome X; GRCh37 primary reference assembly	4	12.5	4623216	ATAGATAGATAGATAGATAGATAGATAGATAGATAGATAGATAGATAGAT	GGATGGATGA	TATGGGTACA
gi|224384746|gb|CM000685.1| Homo sapiens chromosome X; GRCh37 primary reference assembly	4	34	4623789	AGATAGACAGATGAGATGAGATAGATAGATGGATAGATAGATAGGCCAATAGATTGGAAAGATAGATGATTGATTGATTGATTGATAGATGGATGATAGATACTTGATAGATAGAGATGGATAGGTAGATAGAT	TAGATGATAC	TCTCTAAGAG
gi|224384746|gb|CM000685.1| Homo sapiens chromosome X; GRCh37 primary reference assembly	4	95.8	4674846	TTTCTTCCTTCCTTCCTTTTTTCTTTCTTCTTTCTTTTCTTTTCTTTCTTTCTTCTTTTTCTTTTTCTTTCTTTCTTTCTTCTTTCTTCTCTCTTTCTCTCTTTCTTTCTTCTCTCTTTCTCCCTCTTTCTTCTTTCTTTCTTTATTTTTTCTTTTCCTTTCTTTCTTTCTTCTCTTCTCTCTCTTCTCTCTCTCTTTGTTCTCTCTTTCTCCCTCTCTTTCTCTCTCTCTCTTTCTCTCTCTCTTTCTTTTTTCTTTCTTTCTTTCTTCTCTTCTCTCTCTTCTCTCTTTCTCTCTTTATTCTTTCTCCCTCTCTTTCTCTCTCTCTCTTTCTTTCTTTTTTCTTTCTTTCTTTCTTTCCTCTTCCTTTCTTTTCTTTCTTT	TAAGAAAAAA	TTTTTTTGTT
gi|224384746|gb|CM000685.1| Homo sapiens chromosome X; GRCh37 primary reference assembly	2	83.5	4675017	TCTCTTCTCTCTCTTCTCTCTCTCTTTGTTCTCTCTTTCTCCCTCTCTTTCTCTCTCTCTCTTTCTCTCTCTCTTTCTTTTTTCTTTCTTTCTTTCTTCTCTTCTCTCTCTTCTCTCTTTCTCTCTTTATTCTTTCTCCCTCTCTTTCTCTCTCTCTCT	CTTTCTTTCT	TTCTTTCTTT
gi|224384746|gb|CM000685.1| Homo sapiens chromosome X; GRCh37 primary reference assembly	1	26	4685055	TTTTTTTTTTTTTTTTTTTTTTTTTT	CCTGGGTAAC	GAGATGGAGT
gi|224384746|gb|CM000685.1| Homo sapiens chromosome X; GRCh37 primary reference assembly	2	19.5	4689256	ACACACACACACACACACACACACACACACACACACACA	ATATGTGTAT	TATATATTTA
gi|224384746|gb|CM000685.1| Homo sapiens chromosome X; GRCh37 primary reference assembly	2	23	4695918	TCTCTCTCTCTCTCTCTCTCTCTGTTGCTCTCTCTTGCTCTCTCTC	TCCTTCTTGT	CACCCCCCTG
gi|224384746|gb|CM000685.1| Homo sapiens chromosome X; GRCh37 primary reference assembly	4	158.5	4700543	GATGGATAGATGAATAGATGAATGGATGGAGAGATAGATGGGTGAATGGATGGATAGATGATAGATAGATGGGTGAATGGATGAATGGATGGATAGATAGATGAGTAGATGGATGAATGGATGGGTAGATAGATAGATGGGTAGATGGATGAATGGATGGATAGATAGATGAGTAGATGGATGAATGGATGGGTAGATAGATGGATGGGTAGATGGATGAATGGATGGATGGATGGATAGGTAGATAGATGGATAGATGGTTGAATGGATGGATGGATGGATATATAGATATATAGATCAATAGATGGATGGATGGGATAATGGATAGCTAGATGAATAAGTGGATAGATGGATAAATGGATGGATGGATAGACAGATAAATGGATGAATGGTTGAGTA…	CATCCATCTA	CAGACGGAGA
gi|224384746|gb|CM000685.1| Homo sapiens chromosome X; GRCh37 primary reference assembly	3	13	4704265	AATAAAATAAAAAGTAATAATAATAATAATAATAATAAT	AAAGATAAAG	GGGAGGCTTT
gi|224384746|gb|CM000685.1| Homo sapiens chromosome X; GRCh37 primary reference assembly	2	20	4707186	ATATATATATATATATATATATATATATATATATATATAT	AAAAAAAAAA	TAGAAATTAG
gi|224384746|gb|CM000685.1| Homo sapiens chromosome X; GRCh37 primary reference assembly	2	27	4759870	ATATATATATATATATATATATATATATATATATATATATATATATATATATAT	TCTCATAGCC	CAGCACAGCA
gi|224384746|gb|CM000685.1| Homo sapiens chromosome X; GRCh37 primary reference assembly	2	155.5	4776687	TATATATGTATAATACATGTATATGAAATATATATATATGTATATTAATATATTTATATATATTTAATGTATACACACATTATATATTATATATATTTATTACATATATTATATATAATGTATAGATACATTATATATTATATAATATATTAATATATTTATTACATATATTATATATAACGTATATATGCATTAAATATATATATTAAATATATTAATATATTATATATAATGTATATATTTCATATACATGTATGATACATATATACACATATATTATATATACATAT	TGTATATGTG	TCACATGTAT
gi|224384746|gb|CM000685.1| Homo sapiens chromosome X; GRCh37 primary reference assembly	2	101.5	4835332	CACACACACACACACACAGACACACACACGCACACTCACACAGACACACACATAGACACACACAAACAGACACACACAGGCACACACACTCACACAGACACACACACAAGACACACAAACACACACAGACACACAGACACACACACAGACACACGCACATTCACACTCACAGAGACACATACACGCACACACACACATACAC	GTCCCTCATT	GCATTATATA
gi|224384746|gb|CM000685.1| Homo sapiens chromosome X; GRCh37 primary reference assembly	4	89	4907106	CCTTCCCTTTCTTCCTTCCTTATTTCATTCCTTTCCTCCTTCCCTCCTTCCCTCCCTCTGCCTTCCTTATTTCCTTCCTTTTCTCTTTCCTTCCTTTCTCCCTCCCTCCTTCCCTTCCTATCCTCTATGCTTCTCTCCCTGTCTCCTTCCTTCCTGCCTGCCTTCCTCCCTACCTCCCCTCCCTCCGTCTCTTCCTTCCCTCCTTCCTTCCCTCCTTATTTCCTTTTCTCTTTCCTTCCTTTCTCCCTCCCTTCTTCCCTTCCTATCTTCTATGCCTCTCTCCCTGTCTCCTTCCTTCCTCCCTACCTCCCCTCCCTCCTTCTGTCTCTTCCTTCCCTCCTTCCTTCCCTCCTTCCTT	CTCTCCTCCC	TCTTTCTTTC
gi|224384746|gb|CM000685.1| Homo sapiens chromosome X; GRCh37 primary reference assembly	4	7.8	4949495	TTTCTTTCTTTCTTTCTTTCTTTCTTTCTTT	CTTTTTTACA	TTGAGATGGA
gi|224384746|gb|CM000685.1| Homo sapiens chromosome X; GRCh37 primary reference assembly	3	95.3	4949851	ATCATCATCATGAACAGCATCAGCATCATCATCATCATCGCCATTATAATCATCAATACTACCACACCATCATCATCATCATCACCGTCACCATCATCACATCACCATCATAACCACCATCATCACCACTGCCATCATGATCATCACCATCACCGTCACTACCATCATGATCATCATCACAAACACCATCATCACCATCATCACCATCATGATCATCATCACAAACACCATCATCACCATCATTACCATCATGATTACCATCATCACCATCATTATTATCATTATCATCA	GTATGGCTGT	CATTGTCGCC
gi|224384746|gb|CM000685.1| Homo sapiens chromosome X; GRCh37 primary reference assembly	6	5	4993844	TTTTTTGTTTTTGTTTTTTGTTTTTTTTTTTTG	CTTTTTCGGT	ACAGAGTCTT
gi|224384746|gb|CM000685.1| Homo sapiens chromosome X; GRCh37 primary reference assembly	2	18.5	5013771	ACACACAGACACACACACACACACACACACACACACA	TGAAATTAAA	GAGAGAAAGA
gi|224384746|gb|CM000685.1| Homo sapiens chromosome X; GRCh37 primary reference assembly	1	33	5015147	AAAAATAAAAAAAAAAAAAAAAAAAAAAAAAAA	CTGTCTCCAC	CTAGGTGTGG
gi|224384746|gb|CM000685.1| Homo sapiens chromosome X; GRCh37 primary reference assembly	2	21	5034116	GTGTGTGTATGTGTGTGTGTGTGTGTGTGTGTGTGTGTGTGT	GTGTTCCATG	ATATGTTTTC
gi|224384746|gb|CM000685.1| Homo sapiens chromosome X; GRCh37 primary reference assembly	3	154.3	5040190	ATGATGATGATGATGGAGATAATGATGATGATAAAGATAATGATGATGATGGTGGAGATCGTGATGATAGTGTTGATGATAATGAGGATGGTGATGGTGATGGTGATATGATAATGATGGTGATGATGATGTTGATGGTGATGATGATAATGATGATGATTGTGGTGATGGTGATGAGAGTGATGATGATGGTGATAATGGTGATGATGGTTATGATGAAGATGATGATAATGGTAGTGATGATGATGATGAATATGATAATGATGTTGGTGATGAGGGTGTTGACCATGATGATGGCGAGGTGATGAAGATTATGATGGTGATGAAGAAAATGATGATGATGTAATGATGGTGTTGATTATGGTGATGATGATGATGGTGATGATGAAGATGATGTTG…	ATATGACAAT	CAACGATGAT
gi|224384746|gb|CM000685.1| Homo sapiens chromosome X; GRCh37 primary reference assembly	4	73.3	5043720	TCTTTCTTTCTTTTCTTTCTTTCTTTCTTTCTTTCTTTCTTTCTTTCTTTCTTTCTTTCTTTCTTTCTTTTTCTTTCTTTCTTTCTTCTTTCTTTCTCTCTTTCTTTCCCTCCCTCCCCCCTCCCTCCCTCCCTCCCTCCCTTTCTTTCTTTCTTTCTTTTTCTTTCTTTCTTTCTTTCTTTCTTTCTTTCTTTCTTTCTTTCTTTCTTTCTTTCCCTCCCTCCCGCCCTCTTTTCTTTCTTTCTTTCTTTTTCTTTCTTTCTTTCTTTCTCTCTTTCTTTCTTCTTT	TGCCTGCATC	TGAGATAAGG
gi|224384746|gb|CM000685.1| Homo sapiens chromosome X; GRCh37 primary reference assembly	2	16.5	5046284	GTGTGTGTGTGTGTGTGTGTGTGTGTGTGTGTG	TGGTGTATGC	ATTATTCTTC
gi|224384746|gb|CM000685.1| Homo sapiens chromosome X; GRCh37 primary reference assembly	1	36	5066736	AAAAAAAAAAAAAAAAAAAAAAAAAAAAAGAAAAAA	GCAAGACTCC	GAAAGAAGAA
gi|224384746|gb|CM000685.1| Homo sapiens chromosome X; GRCh37 primary reference assembly	4	13	5066762	AAAGAAAAAAGAAAGAAGAAAGGAATAAAGAAAGAGAGAAAGAAAGAAAG	AAAAAAAAAA	TTTAAACATA
gi|224384746|gb|CM000685.1| Homo sapiens chromosome X; GRCh37 primary reference assembly	2	28.5	5067344	TGTGTGTGTGTGTGTGTGTGTGTGTGTGTGTGTGTGTGTGTGTGTGTGTGTGTGTGT	TGGGACATCT	CACTCTAGTT
gi|224384746|gb|CM000685.1| Homo sapiens chromosome X; GRCh37 primary reference assembly	1	34	5093258	TTTTTTCTTTTCTTTTTTTTTTTTTTTTTTTTTT	CATGTGGTTA	GAGACAGGGT
gi|224384746|gb|CM000685.1| Homo sapiens chromosome X; GRCh37 primary reference assembly	1	32	5118801	TTTTTTTTTTTTTTTTTTTTTTTTTTTTTTTT	ATCTATAAAG	GGTGAGGCAG
gi|224384746|gb|CM000685.1| Homo sapiens chromosome X; GRCh37 primary reference assembly	4	9.8	5136181	GGAGGGAGGGAGAGAGGGAAAGAGGGAGGGAGGGAGGGA	AAGGAAGGAA	ATGAAAGAAG
gi|224384746|gb|CM000685.1| Homo sapiens chromosome X; GRCh37 primary reference assembly	4	149.8	5138923	ATAGATAGATAGATAGATAGATAGGTAGATAGACAGATGATAGCTAAATAGACAGATAATAGATAGATGATAGATGGATAGATGATAGATAGTTGATAGATAAATAATAGAGATAGATACGTAGACAGACAGATGATAGCTAAACCGATGATAGATAGATGATAGATAGATGGATAGATATATGGTAGATAGACAGGTGATAGATAGATATAGATAGATAGATGATAGATAGATGATAGGTAGACTGATGATTGATAAATGATAGACTGATGATAGATAAGTTATAGATAGATGATAGATAGATGGATAAATAGACAGATGATAGATATAGATAAATAGATGATAGATGATGATAGATAGATGACACATGGGGATAGATGATAGGTGGATGGATAGATA…	GTGATAAGGT	AACAGATAAG
gi|224384746|gb|CM000685.1| Homo sapiens chromosome X; GRCh37 primary reference assembly	4	42.8	5145334	AGAAAGAAAGAACGAACGAACGAAAGAAAGAAAGAAAGAAAGAAAGAAAGAAAGAAAGAAAGAAAGAAAGAAAGGAGGAAGGAAGGAAGGAAAGAGAGAGAGAGAAAGAAAGAAAGAAGAAAAGAAAAGAGAAAGAAAGAAAGAAAGAAGAAAAGAAAAGGAAAGGAAGAAAGA	GAGACTTCAT	GAAAATGGCA
gi|224384746|gb|CM000685.1| Homo sapiens chromosome X; GRCh37 primary reference assembly	5	12.4	5145450	AAGAAAAGAAAAGAGAAAGAAAGAAAGAAAGAAGAAAAGAAAAGGAAAGGAAGAAAGAGAAAA	AGAAAGAAAG	TGGCATATTA
gi|224384746|gb|CM000685.1| Homo sapiens chromosome X; GRCh37 primary reference assembly	4	105.8	5152838	CTTCCTTCCTTCCCTCCTTCCTTCCTTTCTTTGTTCTTTCCTTCCTTCCTCCCCTCTTCCTCCCTCTCTCCCTCCTTTCCTTCCTCCCTTCCTTCCTCTCTTCCTCCCTTTTTTCCTTCCTTCTTCCTCTCTTCCTCTCTCCCTCTCTCCGTCTTTCTTTCCTTTCTTCCTCCTTCCCTCGCTCCCTTCTTTTCTTCTTCCCTCTCTTCCTCCTTCCTTCCTTCCTCCCTTTCTTCCTCTGTGTCCCTCCCTTCCTTTCTCCTTGTCTTCCTCCTTCTTCCCTTCCTTCCTCCTTTTCTCCCTCCCTCCCTTCCCTCCCTCCCTTCCGTCTTCCTTTCCTTACTTCTTTCCTCCTTTCTCTCTTTCCTTTATTTCTCCCTTCCTTCCTTCCTTCCTTCC…	TTTTTGTCTT	TCTTGTCTCT
gi|224384746|gb|CM000685.1| Homo sapiens chromosome X; GRCh37 primary reference assembly	4	115.8	5163090	CTTCTTTCCTTCCTTCTTTCCTTTCATCCGTCCCTCCTTCCTTCCTTCTTCCATTTCTTCTTTCTCTTTTCCCTTCCTCCCTCCCTCTTTCCCTTCCTTCTTTTATTCTTTCCTTCCTTCCTTCCTTCTTCCTTCTTCACTTCACTTCTTCTTTTGTTATTTCCTTCCTTCTTTTCTTCTTCCTTCTTTCCTGTCTCCCCCCTTCCTTTAGTCCTTCCTTCCTTCCTTCTTCTTTCTTTTTTCCTCCCTCTCTTTTTTCCTTTCTTTCCTTCCCTCCCTTCCTTCCTTCCTCCCTCTCTCCCTCCCTCCCCTCTTCCTTTTGTTTCCTTCCTTTCTTCTTTCTTTCCTCCCTCCCTGCTTTCTTTTCCTTCCTTCCCTCCCTCCCTTTCTCTCTTTCTT…	CCTCTTCAAT	TATTTCCTTT
gi|224384746|gb|CM000685.1| Homo sapiens chromosome X; GRCh37 primary reference assembly	4	87.3	5169091	AAGGAGGAAGGAAGAAAGAGGGAAAGAAGAATGGAAGGAAAGAAAGAAGGAAGGAGGGAAGAAAGGAGGGAAGGGAGGAAGGAAGGAAGGAGGGAGGGAGGAAGGGGAGGGAGGGAGGGAAGTGGAGGGCAGGGGAGAGAGGGAAGAAGGAAGGAAGGAAGGAATGAAAGAAGGGAGTGAGGGAAGAAGGAAGGAAGGAAGGAAGGAAAGAAAGACGAGAGGAAGGAAGGGAGGGAGGGAAGACAGGGAGGGAGGGAAGGGGAGGGGAGGGAGGGAAGAAGGAAGGAAGGAAAGGAGGGAGGGAGGGGAGGGGAGGGAGGAAGGGAGGAAGAGAGGAAGGGAAGGAAGGA	AAATCTAAAC	GGGAGAGAAA
gi|224384746|gb|CM000685.1| Homo sapiens chromosome X; GRCh37 primary reference assembly	4	62.3	5196621	AAAGAAAGAGAAAGAAGAGAGAAACAAAGAAAGAAAGAAAGAGAAAGAGAGAAAGAAAGAAAGAAAGAAAGAAAGAAAGAAAGAAAGAAAGAAAGAGAAAGAAAGAGAAAGAAAGAAAGAAAGAAAGAAAGAAAGAGAAAGAAAGAGAAAGAAAGAAAGAAAGAAAAGAAAGAAAGAAAGAAAGAAAGAAAGAAAGAAAGAAAGAAAGAAAGAAAGAAAGAAAGAGAAAGAAAGA	GATCTTGTCA	TTCAGGATTA
gi|224384746|gb|CM000685.1| Homo sapiens chromosome X; GRCh37 primary reference assembly	4	12.8	5197150	AAGGAAGAGAGAGGAAGGAAGGAAGGAAGGAAGGAAGGAAGGAAGGAAGGAAG	GAATCAGAGA	CAATTATGAT
gi|224384746|gb|CM000685.1| Homo sapiens chromosome X; GRCh37 primary reference assembly	1	29	5284725	AAAAAAAAAAAAAAAAAAAAAAAAAAAAA	ACCCTATCTC	GGGAGAGAGA
gi|224384746|gb|CM000685.1| Homo sapiens chromosome X; GRCh37 primary reference assembly	6	21.2	5466689	TTCTCCTTTTCCTTCTCCTCCTCCTTCTTATTCCTCTTTCTCCTCCTCCTCCTCTTTCTCCTTCTCCTTCTCTTTCTCCTTCTTCTCCTCTTTCTCCTTCTCCTCTTCCTCCTACTCCTTCTCCTCCTCCT	TTCCTCCTCT	CCTTCTTCCT
gi|224384746|gb|CM000685.1| Homo sapiens chromosome X; GRCh37 primary reference assembly	6	17.5	5466728	CTCCTCCTCCTCCTCTTTCTCCTTCTCCTTCTCTTTCTCCTTCTTCTCCTCTTTCTCCTTCTCCTCTTCCTCCTACTCCTTCTCCTCCTCCTCCTTCTTCCTCCTC	ATTCCTCTTT	TTCATCCATC
gi|224384746|gb|CM000685.1| Homo sapiens chromosome X; GRCh37 primary reference assembly	3	21	5468287	CTCCTCCTCCTCCTCCTCCTCTTCTTCTTCTCCTCCTCCTTCTCCTCTTCTCCTCCTCCTC	TCTTCTTCTT	TTATTCTTCT
gi|224384746|gb|CM000685.1| Homo sapiens chromosome X; GRCh37 primary reference assembly	6	13.8	5468429	CTCCCTTTCCCTCTGCCTTTCCCTCTCCCTCTCTCTTTCCCTCTTCCTCTCTCTCTCTCCCTCTCTCTCTCTCTCCCTCTCCC	CTCCCTCCGC	CCTTCCCCTT
gi|224384746|gb|CM000685.1| Homo sapiens chromosome X; GRCh37 primary reference assembly	2	17.5	5477218	TGTGTGTGTGTGTGTGTGTGTGTGTGTGTGTGTGT	TACCTAGTTT	TTACATGCAT
gi|224384746|gb|CM000685.1| Homo sapiens chromosome X; GRCh37 primary reference assembly	1	32	5483035	AAAAAAAAAAAAAAAACAAAAAAAAAAAAAAA	TTCCTGATTG	CAAAGGAGCT
gi|224384746|gb|CM000685.1| Homo sapiens chromosome X; GRCh37 primary reference assembly	2	12.5	5542812	ACACACACACACACACACACACACA	ATGGAATAAT	TACATACATA
gi|224384746|gb|CM000685.1| Homo sapiens chromosome X; GRCh37 primary reference assembly	4	90.8	5544517	GAAGGAAGGAAGGAACAGAGAGAGGAAATGAAGGAAAGAAGGAATGTTGGGAGGTAGGAAGGAGGGAAAGGAGAAAGAAAGGAAGGGAGGAAGGGAGGGAAGGAAGGAGGGAAGGGAGAAAGGATGGAAGGAAGGACGGAAGGAAGGAAGGAAGGGAGGGAGGGAAGATTGGGAAAAAGTGAGAAAGGAAGGAAGAGAGGGAGGGAGGGAACGAAGGAAAGAAGGAAGGTTAGGAGGGAAGAAGGAGGGAAAGGAGAAAGGAAAGAAGGGAGGGAGGAAGGAGGGGAAAAGGCAGGAAGGAAGAGAGGGAGGGAGGGAAGGAAGGAAAGAAGGAAGAAGGGATAAAAAGGAAGGGAAAGAGGAAGGAAGGAA	AGAGAGAAAA	AGAGCAGACA
gi|224384746|gb|CM000685.1| Homo sapiens chromosome X; GRCh37 primary reference assembly	6	7.8	5570635	AAAAATAAAAATAAAAATAAAATAAAAAATAAAAAATAAAATAAAAA	CCGTCTCAAA	ATACCACCGA
gi|224384746|gb|CM000685.1| Homo sapiens chromosome X; GRCh37 primary reference assembly	2	20.5	5597242	TATATATATATATATATATATATATATATATATATATATAT	AACTACCTAT	TTTAATTTAC
gi|224384746|gb|CM000685.1| Homo sapiens chromosome X; GRCh37 primary reference assembly	3	8.7	5598504	TTGTTGTTGTTGTTGTTGTTGTTGTT	GGAGATGGAT	AGAACTTATA
gi|224384746|gb|CM000685.1| Homo sapiens chromosome X; GRCh37 primary reference assembly	5	12.2	5599998	AGGAGGAGGAAGAGGAGTGGAGAGGAGAGGAAAGGAGAGGAGTGGAGTGGAGTGAAGAGGAGA	AATGAGGGAA	TTAGTGCTGG
gi|224384746|gb|CM000685.1| Homo sapiens chromosome X; GRCh37 primary reference assembly	5	9.8	5600377	TATTTTATTTTATTTTATTTTATTTTATTTTATTTTATTTTATTTTATT	AGATGTGCCA	GGTGAGAGAG
gi|224384746|gb|CM000685.1| Homo sapiens chromosome X; GRCh37 primary reference assembly	1	39	5602891	TTTTTTTTTCTTTTTCTTTTTTTTTTTTTTTTTTTTTTT	TCTCTCTTTC	GAGACTAGGT
gi|224384746|gb|CM000685.1| Homo sapiens chromosome X; GRCh37 primary reference assembly	5	5.8	5608124	AAAACAAAACAAAACAAAACAAAACAAAA	CTCCATCTCA	ACACTTATAC
gi|224384746|gb|CM000685.1| Homo sapiens chromosome X; GRCh37 primary reference assembly	2	23	5663984	ATATATATATATATATATATATATATATATATATATATATATATAT	ATAACAGGGC	TCCTGGATAT
gi|224384746|gb|CM000685.1| Homo sapiens chromosome X; GRCh37 primary reference assembly	2	13	5669922	GTGTGTGTGTGTGTGTGTGTGTGTGT	GGGGGGACCA	CTTAATTATC
gi|224384746|gb|CM000685.1| Homo sapiens chromosome X; GRCh37 primary reference assembly	2	17	5691526	ACACACACACACACACACACACACACACACACAC	ATATAATATT	CCCCAAGACA
gi|224384746|gb|CM000685.1| Homo sapiens chromosome X; GRCh37 primary reference assembly	5	5.2	5698720	TTTTGTTTTGTTTTGTTTTGTTTTGT	GCAAGGGGTT	GTTTTTTCCT
gi|224384746|gb|CM000685.1| Homo sapiens chromosome X; GRCh37 primary reference assembly	2	17.5	5711834	TGTGTGTGTGTGTGTGTGTGTGTGTGTGTGTGTGT	AACCCATATA	ATGCATATAT
gi|224384746|gb|CM000685.1| Homo sapiens chromosome X; GRCh37 primary reference assembly	6	10.7	5722179	AGAAAGAGAAAGAAAGAGAAAGAGAGAGAGAGAAAGAAAGAAAGAAAAGAAAGAGAGAGAGAA	AAGGAAAGAA	GGAAGTAAGG
gi|224384746|gb|CM000685.1| Homo sapiens chromosome X; GRCh37 primary reference assembly	2	17	5749984	GAGAGAGAGAGAGAGTGAGACAGAGAGAGAGAGA	GTGTGTGTGT	AAATTCACTC
gi|224384746|gb|CM000685.1| Homo sapiens chromosome X; GRCh37 primary reference assembly	3	9	5750900	CCTCCTCCTCCTCCTCCTCCTCCTCCT	GTCCCCCGCC	TCTTCTTCTT
gi|224384746|gb|CM000685.1| Homo sapiens chromosome X; GRCh37 primary reference assembly	6	27.2	5785922	ATCATTATCACCATCATCATCATCATCACTATCACCATCATCATCATCATCATCACCATCATCATTATCACCATCATCACCATCACTATCATCATCATCATCATTATCATCACAATCACCATTATCATCATCATCATCATCATCATCATAGTCACCATCATCA	CATTATCAAT	ACATAATGGC
gi|224384746|gb|CM000685.1| Homo sapiens chromosome X; GRCh37 primary reference assembly	6	5.8	5786844	GAGGAGGAGGAAGAGGAAGAGAAAGAGGAAGAGGA	TGAGCAAGCT	GGGTTCGGTT
gi|224384746|gb|CM000685.1| Homo sapiens chromosome X; GRCh37 primary reference assembly	2	98.5	5796529	TATATATATATATATATATATGTATATATATATATATATATAGTATATTTAGATACTGTATATATAGAGTATATGTAGTATATTTAGACACTATATATAAAGTGTATATAGTATATTTAGATACTGTATATAGTGTATATATTTATATAGGATATATATTTATATAGTATATATATTTATATAGTATATATATTGTATATAGTATATAT	ACCATGATAC	GCTTTTACTA
gi|224384746|gb|CM000685.1| Homo sapiens chromosome X; GRCh37 primary reference assembly	2	15	5806614	ACACACACACACACACACACACACACACAC	ATGTATATAT	CCAGGAATAT
gi|224384746|gb|CM000685.1| Homo sapiens chromosome X; GRCh37 primary reference assembly	1	29	5818602	TTTTTTTTTTTTTTTTTTTTTTTTTTTTT	TTTTTGGTGC	AAAGATAAAG
gi|224384746|gb|CM000685.1| Homo sapiens chromosome X; GRCh37 primary reference assembly	4	55.5	5830874	GAGGGAAGGAGGGAAGGAGGGAGGGAGGGAGAGCAGGAGGGAGGAAGGAAGGAAGGAAGGAAGGCAGGAGGGAGGGAGGGAAGGAGGGAGGGAGGGAAGGAGGGAGGGAGGGAAGGAGGGAGGGAGGGAAGGAGGGAGGGAGGGAGAGCAGGAGGAAGGAAGGAAGGAAGGTAGGAGGGAGGGAGGGAAGGAAGTAAGGAAGGTGGGAGGGAGGGAGGGA	GGAGCAGGGA	AGGAAGGAAG
gi|224384746|gb|CM000685.1| Homo sapiens chromosome X; GRCh37 primary reference assembly	2	18.5	5839175	TATATATATATATACATATATATATATATATATATAT	AAGTATTTTT	TAGACATGTA
gi|224384746|gb|CM000685.1| Homo sapiens chromosome X; GRCh37 primary reference assembly	2	26	5859222	GTGTGTGTGTGTGTGTGTGTGTGTGTGTGTGTGTGTGTGTGTGTGTGTGTGT	ATGCTAGGGG	TGAAAGACAG
gi|224384746|gb|CM000685.1| Homo sapiens chromosome X; GRCh37 primary reference assembly	4	16	5879023	ATTTATTTATTCATTTACTTATTTATTTACTTTATTTTATTTTTATTTATTTATTTATTTATTT	CGGGGGGAGA	GAGACGGAGT
gi|224384746|gb|CM000685.1| Homo sapiens chromosome X; GRCh37 primary reference assembly	3	12.7	5928550	TTATTTTATTATTATTATTATTATTATTATTATTATT	AAAGTTCTTT	TTAGACGAAG
gi|224384746|gb|CM000685.1| Homo sapiens chromosome X; GRCh37 primary reference assembly	4	26.8	5939044	TCTCTCTCTCTCTCTCTCTCTCTCTCTCTCTCTCTCTCTCTCTCTCCCTCCCTCCCTCCCTCCCTCCCTCCCTCCCTCTCTCTCTCTCTCCCCCTCTCCCTCTCTCT	TTCCTTCTTT	TTCTTTCTTT
gi|224384746|gb|CM000685.1| Homo sapiens chromosome X; GRCh37 primary reference assembly	2	17	5954652	CACACACACACACACACACACACACACACACACA	GTGGCTGGCG	GCCCAAATAA
gi|224384746|gb|CM000685.1| Homo sapiens chromosome X; GRCh37 primary reference assembly	2	23	5960727	TATATATATATATATATATATATATATATATATATATATATATATA	ATAGAGGTTT	CACACACACG
gi|224384746|gb|CM000685.1| Homo sapiens chromosome X; GRCh37 primary reference assembly	5	5.2	5967038	TAAAATAAAATAAAATAAAATAAAAT	TCCCAGAACT	TTTAAAAAAG
gi|224384746|gb|CM000685.1| Homo sapiens chromosome X; GRCh37 primary reference assembly	5	9.6	5967269	AGGGGAGGGGAGGGGAGGGGAGGGGAGGGGAGGGGAGGGGAGGGGAGG	AGGCCAGGAA	AAAAAAACAG
gi|224384746|gb|CM000685.1| Homo sapiens chromosome X; GRCh37 primary reference assembly	4	73.3	5968565	TCTATCTATCATCTATCCATGTATCCATATCTGTCTATGCATCTATGTATCTATCTGCCTTTCTATCATTTATCTATCCATCTCTATCTACCTATATCTATCATCTCTATCCATGTATCTATCCATCGATCTATCATCTATCCACCTATTCATATCTATCTATTTATCTATCTATTCTTACACATATATCATCTATCTACCTTTCTATCTATCCATCTCCATCATCTATTCACCCATGTCTGTCTGTCTGTCCATCTATCTATCTATCTATCTATCTATCTATCTAACTATCTAT	TCTACCCATC	ATCTATCAAC
gi|224384746|gb|CM000685.1| Homo sapiens chromosome X; GRCh37 primary reference assembly	2	29	5995312	TGTGTGTGTGTGTGTGTGTGTGTGTCTGTGTGTGTGTGTGGTGTGTGTGTGTGTGTG	AATTTTATTT	ACAGGGTCTC
gi|224384746|gb|CM000685.1| Homo sapiens chromosome X; GRCh37 primary reference assembly	2	24	6013144	GTGTGTGTGTGTGTGTGTGTGTGTGTGTGTGTGTGTGTGTGTGTGTGT	ACGTGCGTGC	AATTATGGCA
gi|224384746|gb|CM000685.1| Homo sapiens chromosome X; GRCh37 primary reference assembly	1	27	6034332	AAAAAAAAAAAAAAAAAAAAAAAAAAA	AGACTCTGTC	CACTGTGAAA
gi|224384746|gb|CM000685.1| Homo sapiens chromosome X; GRCh37 primary reference assembly	1	42	6034433	TTTTTTTTTTTTTTTTTTTTTTTTTTTTTTTTTTTTTTTTTT	CCTTTCTTTC	GAGACAGCGT
gi|224384746|gb|CM000685.1| Homo sapiens chromosome X; GRCh37 primary reference assembly	1	25	6111450	AAAAAAAAAAAAAAAAAAAAAAAAA	ACTCCGTCTC	TGCCTCCCTG
gi|224384746|gb|CM000685.1| Homo sapiens chromosome X; GRCh37 primary reference assembly	1	30	6114593	AAAAAAAAAAAAAAAAAAAAAAAAAAAAAA	ACTCTGTCTC	GTGTCTCATG
gi|224384746|gb|CM000685.1| Homo sapiens chromosome X; GRCh37 primary reference assembly	2	16.5	6128284	TGTGTGTGTGTGTGTGTGTGTGTGTGTGTGTGT	TGCGCCCGTT	ATGTATGTAA
gi|224384746|gb|CM000685.1| Homo sapiens chromosome X; GRCh37 primary reference assembly	2	19.5	6164375	CACACACACACACACACACACACACACACACACACACAC	CTCTCTCGTG	CCATCCCACA
gi|224384746|gb|CM000685.1| Homo sapiens chromosome X; GRCh37 primary reference assembly	1	52	6234746	TTTTTCTTTTCTTTTCTTTTCTTTTCTTTTTTTTTTTTTTTTTTTTTTTTTT	TCTCTCTTTC	GACAGGGTCT
gi|224384746|gb|CM000685.1| Homo sapiens chromosome X; GRCh37 primary reference assembly	2	27	6246793	ACACACACACACACACCCACACACACACACACACACACACACACACACACACAC	AGGGGAGCAG	TTCAAGAAAT
gi|224384746|gb|CM000685.1| Homo sapiens chromosome X; GRCh37 primary reference assembly	6	6.5	6252854	AGAGGGAGAGACAGAGAGAGAGAGAGAGAGAGAGAGAGA	AGACCAAGAA	AAGGAGATGA
gi|224384746|gb|CM000685.1| Homo sapiens chromosome X; GRCh37 primary reference assembly	2	13	6287291	ATATATATATATATATATATATATAT	AAAAAAAAAA	GTAAATGGTT
gi|224384746|gb|CM000685.1| Homo sapiens chromosome X; GRCh37 primary reference assembly	6	10.5	6310154	TTTCTTTTTCTTTTTCTTTTTCTTTTTCTTTTTCTTTTCTTTTCTTTTCTTTTTTTTTT	TCGCACTTAG	TTCTGATGGA
gi|224384746|gb|CM000685.1| Homo sapiens chromosome X; GRCh37 primary reference assembly	4	6.8	6318819	AAACAAACAAACAAACAAACAAACAAA	GTCTCGAAAA	ACTATTTGTT
gi|224384746|gb|CM000685.1| Homo sapiens chromosome X; GRCh37 primary reference assembly	6	20.3	6318965	TCCTCCTCCTCCTCCTTCTTCCTCTTCCTCTTCCTCTTCTTCTTCTTTTTCTTCTTCTTCCTCTTCTTCTTCCTTCTTCTTCTTCTTCTTCTTCTTCCTCCTCCTCCTCTTCCTCTTCCTCTTC	CTCCCCTTCC	TTCCTCTTCT
gi|224384746|gb|CM000685.1| Homo sapiens chromosome X; GRCh37 primary reference assembly	3	42.7	6318979	CTTCTTCCTCTTCCTCTTCCTCTTCTTCTTCTTTTTCTTCTTCTTCCTCTTCTTCTTCCTTCTTCTTCTTCTTCTTCTTCTTCCTCCTCCTCCTCTTCCTCTTCCTCTTCTTCCTCTTCTTCTTCTTCT	CCTCCTCCTC	AGGACAGTGG
gi|224384746|gb|CM000685.1| Homo sapiens chromosome X; GRCh37 primary reference assembly	4	10	6348494	TTTATTTATTTATTTATTTATTTATTTATTTATTTATTTA	TTGTGTTCTT	ACGAAGCATA
gi|224384746|gb|CM000685.1| Homo sapiens chromosome X; GRCh37 primary reference assembly	1	38	6365791	AAAAAAAAAAAAAAAAAAAAAAAAAAAAAAAAAAAAAA	GCCTCTACCG	GGCCAGGCAT
gi|224384746|gb|CM000685.1| Homo sapiens chromosome X; GRCh37 primary reference assembly	6	132.7	6390750	TGATGATGATAATGATGATTGTGATGATGATGGTGATGATGGTGATGATGATGATTGTGATGATGATCGTGATGATGATGATGATAATTGTGATGATGATGGTGGTGATGGTGATGATGATGATGGTAATGATTGTGATAATGTTAATGGTAATGGTGATGATGATGATGATGGTGATAGCAATGATCATGATGATGGTGATAATAATGATGATGGTGATGTTTGTGATGATGGTAGTAATGATGGTGATGGTGATCATGGGTGATGATAATTGTGATAATGATAGTGGTGATGGTGATAATAATGGTGATGGCAATAATGATGATAATGGTGATGATGGTGATGGTATGATGGTGATAATGATGATGATTGTGATGATGGTGGTGATGGTGATGATGG…	AATACACTAG	AGTGATGGGG
gi|224384746|gb|CM000685.1| Homo sapiens chromosome X; GRCh37 primary reference assembly	1	34	6436367	TTTTTCTTTTTTTTTTTTTTTTTTTTTTTTTTTT	CGATAGTTAG	GTTTGAGACG
gi|224384746|gb|CM000685.1| Homo sapiens chromosome X; GRCh37 primary reference assembly	4	15.8	6444169	GAAGGAAAGAAGAAGGAAGGAAGGAAGGAAGGAAGGAAGGAAGGAAGGAAGGAAGGAAGGAA	AAGAAAAAAA	AAGAAAAAAT
gi|224384746|gb|CM000685.1| Homo sapiens chromosome X; GRCh37 primary reference assembly	4	15.3	6444316	GAAGGAAGGAAGGAAGGAAGGAAGGAAGGAAGGAAGGAAGGAAGGAAGAAAGGAAGGAAGG	AAACAAAGAA	GATAAGAAAT
gi|224384746|gb|CM000685.1| Homo sapiens chromosome X; GRCh37 primary reference assembly	5	10.8	6444483	AAAAGAAAAGAAAAGAAAGGAAAGGAAAAGAAAAAAAAAGAAAAGAAAGGAAAA	GAAGGAAGGA	AATTGCAGTG
gi|224384746|gb|CM000685.1| Homo sapiens chromosome X; GRCh37 primary reference assembly	4	14.3	6444624	AGGAAGGAAGGAAGGAAGGAAGGAAGGAAGGAAGGAAGGAAGGAAGGAAGGAAGGAA	AGAAAGAAAG	AAGAAAAGAA
gi|224384746|gb|CM000685.1| Homo sapiens chromosome X; GRCh37 primary reference assembly	1	28	6471479	AAAAAAAAAAAAAAAAAAAAAAAAAAAA	TGAAAAATGT	GGGCCGGGCA
gi|224384746|gb|CM000685.1| Homo sapiens chromosome X; GRCh37 primary reference assembly	1	28	6528956	AAAAAAAAAAAAAAAAAAAAAAAAAAAA	ACCCTGTCAC	TCAATCAACA
gi|224384746|gb|CM000685.1| Homo sapiens chromosome X; GRCh37 primary reference assembly	4	158	6539596	AAGGAAGGAAGGAAGGAGGAGAAAGAAAGGAAGAGGAAGGAAGAAAGGAAGGAGGGGAAGAGGAAGGGAGGGAGGGAAGGAAAAAAGGAGGAAGGGAAAGAAGGAGGAAGGGAGGATGGGAGGAAGTGAAGAAAAGAAGGAAGGAGGGAAGGAAGGAAAGAAGAAGGGAGGGAAGGAAGGAAGGAATGGAGGGAAGGAAGGAAGGAAAGAAGGGAGGGAAGGAAGAAAGGAAGGAAGAAGGAAGGAAGGATGGGAGGGAGGAAAGGTGGGAGGGAAGGAAGGAGGGAGGGAGGGAAGAAAGGAAGGAGGGAGGGAAGGAAGTAAGGAAGGAAGGGAGGGAGGGAAGGAAGGAAGGAGGGAAGGAAGGAGGGATGGAGGAAAGGAAGGAAGGAAGGAAGG…	AAAAGAGAGA	GAGAGAGAAA
gi|224384746|gb|CM000685.1| Homo sapiens chromosome X; GRCh37 primary reference assembly	4	27	6649759	AAGGAAAGAAGAAAAGAAGGAGGGAAGGAAGGAAGGGAGGGAGGGAGGGAGGGAGGGAGGGAAAAGGGAAGGAGGGAAGGGACGGCGGAAGGAAGGAAGGAAGGAAGG	ATGTCCACCA	CCATTAAAAC
gi|224384746|gb|CM000685.1| Homo sapiens chromosome X; GRCh37 primary reference assembly	4	18	6650594	GAGGGAGGGAGGTAGGGAGGGAGAGAGGGAGGGAGGGAGGAAGGAGAAGGGAAGGGAAGGAGGGAGGGAGGGAGG	GAGAGAGAAA	AAGAGAGGAA
gi|224384746|gb|CM000685.1| Homo sapiens chromosome X; GRCh37 primary reference assembly	4	7.3	6679062	TGTTTGTTTGTTTGTTTGTTTGTTTGTTT	AGAAAGTTAG	TTTCCAGGAC
gi|224384746|gb|CM000685.1| Homo sapiens chromosome X; GRCh37 primary reference assembly	5	49.4	6720930	AAAATAACATAACATAACATAACATAACATAACATAACATAAAATAATAAAATAAAATAAAATAAAATAAAATAAAATAAAATAAAAATATAAAATAAAATAAAATAAAATAAAATAAAATAAAATAAAATAAAATATAAAATAAAATATAAAATAAAATATAAAATAAAATATAAAATAAAATAAAATAAAATAAAATAAAATAAAATAAAATAAAATAAAATAAAATAAAACAAAATAAAATAAAATAA	TTTTGTCTCA	CTAGAGCTGG
gi|224384746|gb|CM000685.1| Homo sapiens chromosome X; GRCh37 primary reference assembly	2	19.5	6794681	TGTGTGTGTGTGTGTGTGTGTGTGTGTGTGTGTTTGTGT	TAAAATGTTA	ACACACATAT
gi|224384746|gb|CM000685.1| Homo sapiens chromosome X; GRCh37 primary reference assembly	6	4.7	6806691	AAAACAAAAACAAAAACAAAAACAAAAA	ACTCCATCTC	AAGGAGGAAA
gi|224384746|gb|CM000685.1| Homo sapiens chromosome X; GRCh37 primary reference assembly	2	29	6834233	ACACACACACACACACACACACACACACACACACACACACACACACACACACACACAC	TGCTTTTTCT	CCTGGGGAAC
gi|224384746|gb|CM000685.1| Homo sapiens chromosome X; GRCh37 primary reference assembly	1	39	6837900	AAAAAAAAAAAAAAAAAAAAAAAAAAAAAAAAAAAAAAA	ACTCCATCTC	GAATGTCTGG
gi|224384746|gb|CM000685.1| Homo sapiens chromosome X; GRCh37 primary reference assembly	4	14.5	6898135	CTTCTTTCCTTCCTTCCTTCCTTCCTTTCCTTTCTTTCCTCTCCTCTCCTCTCCTCCCTTCCT	TTCTCTTCTT	CTCCCCTCCC
gi|224384746|gb|CM000685.1| Homo sapiens chromosome X; GRCh37 primary reference assembly	5	10.6	6898171	TCCTCTCCTCTCCTCTCCTCCCTTCCTCTCCCCTCCCCTCCCTCCCTCC	TTCCTTTCTT	CTTCTTCCTT
gi|224384746|gb|CM000685.1| Homo sapiens chromosome X; GRCh37 primary reference assembly	1	25	7093221	AAAAAAAAAAAAAAAAAAAAAAAAA	CTGAGCTGGT	GCCAGATGCA
gi|224384746|gb|CM000685.1| Homo sapiens chromosome X; GRCh37 primary reference assembly	2	17	7095489	ATATATATATATTATATATGTATATATATATAT	TTAATTTAAA	TTTTTTTTGG
gi|224384746|gb|CM000685.1| Homo sapiens chromosome X; GRCh37 primary reference assembly	2	75	7120899	CTCTCTCTCTTTATCTCTCTGTCTCTCTCCCTCTCTATCTCTATCTCTGTGTGTCTCTCTGTGTCTATCTCTCTCTATCCATCTCTGTCTCTCGCTCTCTATCCACGTCCCTGTCTCTCTGTGTCTCTCTCCCTCTCTTCATCTCTCTCT	AAAGAGTTCC	TTCTTTCCCT
gi|224384746|gb|CM000685.1| Homo sapiens chromosome X; GRCh37 primary reference assembly	6	12.7	7123623	TTTTCTTTTTCTTTTTCTTTTTCTTTTCTTTTCTTTCGTTTTCTTTTCTTTTCTTTTTTCTTTTTTTTTTTTTTT	AATTATTTGG	GAGACAGTTT
gi|224384746|gb|CM000685.1| Homo sapiens chromosome X; GRCh37 primary reference assembly	1	37	7267358	TTTTTTTTTTTTTTTTTTTTTTTTTTTTTTTTTTTTT	ATTTAATTCC	GAGACAGAGT
gi|224384746|gb|CM000685.1| Homo sapiens chromosome X; GRCh37 primary reference assembly	4	6.8	7294649	TTTGTTTGTTTGTTTGTTTGTTTGTTT	TCTTTGTTGT	TTGAGACAAG
gi|224384746|gb|CM000685.1| Homo sapiens chromosome X; GRCh37 primary reference assembly	1	25	7397695	AAAAAAAAAAAAAAAAAAAAAAAAA	ACTGTCTCTT	GTTAGTGTGT
gi|224384746|gb|CM000685.1| Homo sapiens chromosome X; GRCh37 primary reference assembly	4	13	7405475	TCTATCTATCTATCTATCTATCTATCTATCTATCTATCTATCTATCCATCTA	AAATTTTCTT	CACACAATGT
gi|224384746|gb|CM000685.1| Homo sapiens chromosome X; GRCh37 primary reference assembly	1	30	7407514	TTTTTTTTTTTTTTTTTTTTTTTTTTTTTT	AGCATTCTTC	GAGACAGAGT
gi|224384746|gb|CM000685.1| Homo sapiens chromosome X; GRCh37 primary reference assembly	2	21.5	7419932	ATATATATAATATATATGTTTATATATAATATATATATATA	ACCTATGGAA	AGAGCTGTAA
gi|224384746|gb|CM000685.1| Homo sapiens chromosome X; GRCh37 primary reference assembly	2	23.5	7466116	ATATATATATATATATATATATATATATATATATATATATATATATA	GTATATCCTA	CACACTACAT
gi|224384746|gb|CM000685.1| Homo sapiens chromosome X; GRCh37 primary reference assembly	6	5.2	7473775	TTTTATTTTTTATTTTTATTTTTATTTTTATT	CAATTCTTCC	ATACTTTAAG
gi|224384746|gb|CM000685.1| Homo sapiens chromosome X; GRCh37 primary reference assembly	4	11.8	7500931	TCTATCTATCTATCTATCTATCTATCTATCTATCTATCTATCTATCT	GCCAAAGAAC	GTCATATATA
gi|224384746|gb|CM000685.1| Homo sapiens chromosome X; GRCh37 primary reference assembly	4	15.8	7501391	TATCTATCTATCTATCTATCTATCTATCTATCTATCTATCATCTATCTATCTATCTAATCTAT	TCACTCACTG	TGAAAAAGAG
gi|224384746|gb|CM000685.1| Homo sapiens chromosome X; GRCh37 primary reference assembly	4	174.8	7540302	CCTTCCTTCCTCCCTTCCTCTCTTTCTTCCTTCCTCCTTTTCTTCCCACCCTCCCTTCCTGCTCTCCTCTCCTCCCTTCCTTGCTTCCTTTCTCCTCCCTCCCTTCCTGTCTCCCTCCCTGCTTTCTTTCCTTCCTTCCTCCCTACCTCCTTCTCTCCCTTCCTTCCTCCTTCCCTCCCTGCCTTCCTTCTTTTCCTTCCTTCCTTCCTCCCTTCCTCTTCCTCTCCCTCCATCCCCCTCTTCCTCCTTTCCTTCTTTCCTCCCTTCCCCTCCCTCCCTCCCTTCCTTCCTTCTTTCCTCACTCCCTCCCTTTTCCTCCCCTCCCTTCTTCTGTCCTTCCCTCCCTCCCTTCCTTAATCCCTTCCTTCCATCCTCCTCCCTCCTTCTCTCCCTTCCTGC…	TTTCTATCTC	CATTCTGTTT
gi|224384746|gb|CM000685.1| Homo sapiens chromosome X; GRCh37 primary reference assembly	2	30	7571789	TGTGGTGTGTGTGTGTGTGTGTGTGTCTGTGTGTCTGTGTGTCTGTGTGTGTGTGTGTG	GCTGCTGCAA	ACTGTTTTGG
gi|224384746|gb|CM000685.1| Homo sapiens chromosome X; GRCh37 primary reference assembly	4	80.5	7812214	GGGAGGGAGGGAGGGAGGGAGGAAGAGGTGGTGTGTGGGGAGGGAGGGAGGGAGGAAGAGGTGGTGTGTGGGGAGGGAGGGAGGAAGAGGAGGTGTGTGGGGAGGGAGGGAGGGAGGAAGAGGTGGTGTGTGGGGAGGGAGGGAGGAAGAGGTGGTGTGTGGGGAGGGAGGGAGGGAGGAAGAGGTGGTGTGTGGGGAGGGAGGGAGGGAGGAAGAGGTGTGTGGGGAGGGAGGGAGGGAGGAAGAGGTGGTGTGTGGGGAGGGAGGGAGGGAGGAAGAGGTGTGTGGGGAGGGAGGGAGGGAGGGAGAGGAGGTGTGTGGGGAGGGAGGGAGG	TCTGATGGTG	AAGAGGTGTG
gi|224384746|gb|CM000685.1| Homo sapiens chromosome X; GRCh37 primary reference assembly	1	63	7858377	AAAAAAAAAAAAAAAAAAAAAAAAAAAAAAATAAATAAATAAATAAATAAATAAAAATAAAAA	ACTCCGTCTC	TTAGCAGGGT
gi|224384746|gb|CM000685.1| Homo sapiens chromosome X; GRCh37 primary reference assembly	2	15.5	7943287	TGTGTGTGTGTGTGTGTGTGTGTGTGTGTGT	AAGTCCCCTT	ATGTATATAT
gi|224384746|gb|CM000685.1| Homo sapiens chromosome X; GRCh37 primary reference assembly	2	15.5	7960220	TCTCTCTCTCTCTCTCTCTCTCTCTCTCTCT	ATATATGCAT	GTGTGTGTGT
gi|224384746|gb|CM000685.1| Homo sapiens chromosome X; GRCh37 primary reference assembly	4	182.3	7994867	TCCATCCATCCATCCATCCATCCATCCATCCACCCACCTACTCATCTTTCCATCTACCCACTCACTCATCCTTCCATTCATCCACCCACCCACCCACTCATCCTTCCACCCATCCATCCACCCAGCCACTTATCCTTCTATCCCTCCATCCACCCACTCATCCATCCATCCATCTGTTCACCCACCCACTCATCCTTCCTTCCACCATCCATGCATCTACCCACCCATCTATCCATCCATCCATCTATCTATCCACCCACCCACTCATCTTTCCATCTACCCACTCACTCATCCTTCCAACCATCCACCTACTCATCCTTCCACCCATCCATCCACCAACCCACTTATCCTTCTATCCACCCACCCACCCACTCATCCATCCATCCATCCATCTATTCA…	CACTCATTCC	TCTTTCATTA
gi|224384746|gb|CM000685.1| Homo sapiens chromosome X; GRCh37 primary reference assembly	4	11	8026553	TTTCTTTCTTTCATTCTTTTCTTTCTTTCTTTCTTCTTTCTTTC	CTTCCTTCCT	GAGATGGAGT
gi|224384746|gb|CM000685.1| Homo sapiens chromosome X; GRCh37 primary reference assembly	2	25	8064898	GTGTGTGTGTGTGTGTGTGTGTGTGTGTGTGTGTGTGTGTGTGTGTGTGT	CGCAGTCCAG	ATATATATTT
gi|224384746|gb|CM000685.1| Homo sapiens chromosome X; GRCh37 primary reference assembly	2	17.5	8106184	TCTCTCTCTCTCTCTCTCTCTCTCTGTCTGTCTCT	GAAGAAGATT	TTCCCCACCC
gi|224384746|gb|CM000685.1| Homo sapiens chromosome X; GRCh37 primary reference assembly	2	23	8129633	CACACACACACACACACACACACACACACACACACACACACACACA	GATGTGCGCG	TTCATGTGCT
gi|224384746|gb|CM000685.1| Homo sapiens chromosome X; GRCh37 primary reference assembly	6	8	8240548	CAAAGACAAAAAAACAAACAAAAACAAAAACAAAACAAAACAAAAA	TTGTATCAGG	AACCCAAAAG
gi|224384746|gb|CM000685.1| Homo sapiens chromosome X; GRCh37 primary reference assembly	2	99.5	8248749	TATATATATACAGATGTATATATACACAGATGTATATATATACAGATGTATATATACACAGATGTATATATATACAGATGTATATATATACACAGATGTATATATATACAGATGTATATATATACAGATGTATATATATACACAGATGTATATATATATATACAGATTATATATATATACACAGATGTATATATATAT	TACACAGATG	CGAGAGAGAG
gi|224384746|gb|CM000685.1| Homo sapiens chromosome X; GRCh37 primary reference assembly	4	38.8	8270493	AAAGAAAGAAAGAAAAGAAAGAAAGAAAGAGAGAAAGAGAGAGAGAGAGAGAAAGAGAAAGAAGGAAGAAAGAAAGAAAAGAAAGAAAGAAAGAAAGAAAGAAAGAAAGAAAGAAAGAAAGAAAGAAAGAAAGAGGAAGAAAGAAAGAAAAAAGAAA	AAAAAAAAAA	AACATGTTCT
gi|224384746|gb|CM000685.1| Homo sapiens chromosome X; GRCh37 primary reference assembly	2	33.5	8339004	CACACACACACACACACACACACATACACACACACGCACACACACACACATACACACACACAAACAC	ATATCAAGTG	GTGCATCCTT
gi|224384746|gb|CM000685.1| Homo sapiens chromosome X; GRCh37 primary reference assembly	1	30	8347221	AAAAAAAAAAAAAAAAAAAAAAAAAAAAAA	ACGACATCTC	GAGACAGAGA
gi|224384746|gb|CM000685.1| Homo sapiens chromosome X; GRCh37 primary reference assembly	1	25	8375394	TTTTTTTTTTTTTTTTTTTTTTTTT	TTTTCCTTTC	GAGACGGAGT
gi|224384746|gb|CM000685.1| Homo sapiens chromosome X; GRCh37 primary reference assembly	4	22.3	8379223	ATCTATCCATCTATCTATCTAGATCTATTCTACCTATCATCTATCTATCCATCTATTCATCCATACATCTATTCATCTATCCATCTATCTA	ACATCTATTC	GAACTATTTC
gi|224384746|gb|CM000685.1| Homo sapiens chromosome X; GRCh37 primary reference assembly	2	185.5	8395443	ATATATATATATAATATATTATATATATATAAAATATATATATATAATATATTATATATATAAAATATGTATATAATATATATATAATATGTATAATATAGATATAAATATATAATATATAAGATATAATATATATATATTATATATATAATATATAATATATTATATATATTATATATAATATATAATATATAATATATTATATATATAAAATATATATAATATATAAAATGTATATATAATATATAAAATACACATAATATATAAAATTTAAAATATATATAAAATATAAAATATATATAAAAATATATATAATATATATATAAAATATATATATA	CTGTCTCCAA	CACTCATATG
gi|224384746|gb|CM000685.1| Homo sapiens chromosome X; GRCh37 primary reference assembly	4	137.5	8434581	GGGAGGGAGGGAGGGAGGGGGGAAGAGGTGGTGTGTGGGGAGGGAGGGAGGAAGAGGAGGTGTGTGGGGAGGGAGGGAGGAAGAGGAGGTGTGTGGGGAGGGAGGGAGGGAGGGAGGAAGAGGTGGTGTGTGGGGAGGGAGGGAGGAAGAGGTGGTGTGTGGGGAGGGAGGGAGGAAGAGGTGTGTGGGGAGGGAGGGAGGAAGAGGAGGTGTGTGGGGAGGGAGGGAGGAAGAGGAGGTGTGTGGGGAGGGAGGGAGGAAGAGGAGGTGTGTGGGGAGGGAGGGAGGAAGAGGTGGTGTGTGGGGAGGGAGGGAGGGAGGAAGAGGAGGTGTGTGGGGAGGGAGGGAGGGAGGAAGAGGTGTGTGGGGAGGGAGGGAGGGAGGAAGAGGTGTGTGGGG…	TCTGATGGTG	AAGAGGTGGT
gi|224384746|gb|CM000685.1| Homo sapiens chromosome X; GRCh37 primary reference assembly	1	32	8440813	AAAAAAAAAAAAAAAAAAAAAAAAAAAAAAAA	TGAAAATACT	GAGGAGGCGT
gi|224384746|gb|CM000685.1| Homo sapiens chromosome X; GRCh37 primary reference assembly	4	32	8454590	AAAGAAGAAAGAAAGAGAAAGAAAGAAGAAGGAAAGAAAGAAAGAGAGAGAGAGAGAGAGAGAAAGAAAGAAGAAAGAAAGAAAGAAAGAAAGAAAGAAAGAAAGAAAGAAAGAAAGAAAGAAAG	AAAAAAATAA	GAACTCATTG
gi|224384746|gb|CM000685.1| Homo sapiens chromosome X; GRCh37 primary reference assembly	4	22.5	8466855	GAAAGAAAGAAAGAGAAAAGAAAGGAGAGTAGAGGAAGAAATGAAGAAAGAAAAAAAGGAAGAAGAAAGAAAGAAAGAGAAAAGAAAGA	AGGGGGGAAG	GAGAGGGGGG
gi|224384746|gb|CM000685.1| Homo sapiens chromosome X; GRCh37 primary reference assembly	4	74.3	8466990	AAAGAAGGAAAGAAACAGAGAAAGAGAGAGAGAGAAAGAGAAAAGAAAGAAAGGAAAGAAAGGAAAGAGAGTAGAGGAAGAAATGAAGAAAGAAAAAAGGAAGAAGAAGGAAAGAAAGAAAGAGAAAGGAAAGCGAGAGGGGGGAGGGAGAGAGGGAAGGAAAGGAAAAATGAAGAAAGAGAGAAAAGAAGGAAAGAAAGAGAGAGAGAGAAAGAAAAGAAAGAAAGAAAAGAAAGAAGAAAGAAAGAAAAAAGAAAGAAAGAAAGAAAGAAAGAAGGAAAGAAAAAGAAGAAAGAAAGA	TGAAGAGAGA	GAAAGTCTTG
gi|224384746|gb|CM000685.1| Homo sapiens chromosome X; GRCh37 primary reference assembly	2	17	8493996	ACACACACACACACACACACACACACACACACAC	ACATTTTTAG	GTGGATTTTT
gi|224384746|gb|CM000685.1| Homo sapiens chromosome X; GRCh37 primary reference assembly	1	28	8504230	TTTTTTTTTTTTTTTTTTTTTTTTTTTT	AATCCGAAGC	AAAAGGTGAG
gi|224384746|gb|CM000685.1| Homo sapiens chromosome X; GRCh37 primary reference assembly	1	29	8578048	AAAAAAAAAAAAAAAAAAAAAAAAAAAAA	ACTCCATCTC	CAACAACCTT
gi|224384746|gb|CM000685.1| Homo sapiens chromosome X; GRCh37 primary reference assembly	5	7.8	8583584	AAAAAAAAAAAAAAAAAGAAAAGAAAAGAAAAGAAAA	ACCCTGTCTC	TTGTCTATGT
gi|224384746|gb|CM000685.1| Homo sapiens chromosome X; GRCh37 primary reference assembly	1	45	8587112	AAAAAAAAAAAAAAAAAAAAAAAAAAAAAAAGAAAGAAAAGAAAA	AACCTCTCTC	GAACAGTGAT
gi|224384746|gb|CM000685.1| Homo sapiens chromosome X; GRCh37 primary reference assembly	2	15	8650396	CACACACACACACACACACACACATACACA	AGAATTTCAC	AAAGGGACTG
gi|224384746|gb|CM000685.1| Homo sapiens chromosome X; GRCh37 primary reference assembly	2	29.5	8785056	ACACACACACATACACACACACACACACACACACACACACACACACACGCACGCACACA	TCTAGGGCAT	TACAGAGACA
gi|224384746|gb|CM000685.1| Homo sapiens chromosome X; GRCh37 primary reference assembly	2	14	8875803	ACACACACACACACACACACACACACAC	ACATTAACAA	CATCCCCACC
gi|224384746|gb|CM000685.1| Homo sapiens chromosome X; GRCh37 primary reference assembly	1	25	8883664	TTTTTTTTTTTTTTTTTTTTTTTTT	GTCTTCTCTC	GAGACAGAGC
gi|224384746|gb|CM000685.1| Homo sapiens chromosome X; GRCh37 primary reference assembly	2	21.5	8980954	ATATATATATATATATAATATCATATATATATATATATATATA	AAGAACCAGA	ATGAGCTCAA
gi|224384746|gb|CM000685.1| Homo sapiens chromosome X; GRCh37 primary reference assembly	3	8.7	8981019	CATCATCATCATCATCATCATCATCA	AACTCAGTAG	CCTGTGTGTA
gi|224384746|gb|CM000685.1| Homo sapiens chromosome X; GRCh37 primary reference assembly	3	60.7	9050346	GAAGAAGGAGAAGAAGAAGAAGAAGAAGAAGAAGAAGAAGAAGAAGAAGAAGAAGAAGAAGAAGAAGAAGAAGAAGAAGAAGGAAGAAGAAGAAGAAGAAGAAGGAAGAAGAAGAAGAAGAAGAAGAAGAAGAAGAAGAAGAAGAAGAAGAAGAAGAAGAAGAAGAAGAAGAAGAAGAAGAAGA	AGAGAAAAAG	GGAGGAGGAG
gi|224384746|gb|CM000685.1| Homo sapiens chromosome X; GRCh37 primary reference assembly	2	25.5	9057597	GAGAGAGAGAGAGAGAGAGAGAGAGAGAGAGAGAGAGAGAGAGAGAGAGAG	TGAGGAACTG	GCAGGCCATG
gi|224384746|gb|CM000685.1| Homo sapiens chromosome X; GRCh37 primary reference assembly	2	18.5	9090301	ACACACACACACACACACACACACACACACACACACA	TCAAATATAT	TATCACATCC
gi|224384746|gb|CM000685.1| Homo sapiens chromosome X; GRCh37 primary reference assembly	1	36	9161542	TTTTTTTTTTTTTTTTTTTTTTTTTTTTTTTTTTTT	GTCGTTTTCC	GAGACAGGGT
gi|224384746|gb|CM000685.1| Homo sapiens chromosome X; GRCh37 primary reference assembly	4	27	9238993	AAAGAAAGAAAGAAAGAAAGAAAGAAAGAAAGAAAGAAAGAAAGAAAGAAAAGAAAGAAAGAAAGAAGGAAAGAAGGAAGGAAAGAAGGAAAGAAGGAAAGAAGGAAAG	GAAGGAAGGA	GGAAAGGAAA
gi|224384746|gb|CM000685.1| Homo sapiens chromosome X; GRCh37 primary reference assembly	4	47.8	9272611	AAAGAGAAGAGAAGAGAAGAGAAGAGAAAAAGAAAAGAAAAGAAAAGAAAGAAGGAAGGAAGGAAGGAAGGAAGGAAGGAAGGAAGGAAGGAAGGAAGGAAGGAAAGAAAGAAAGAAAGAAAGAAAGAAAGAAAGAAAGAAAGAAAGAAAGAAAGAAAGAAAGAAAAGGAAGGAAAGGAAGGAAAGGAAAGAAAGGAAAGAAA	TCAAAGAAGA	ACTTAATAGA
gi|224384746|gb|CM000685.1| Homo sapiens chromosome X; GRCh37 primary reference assembly	4	53.3	9280918	GGAAGGAGGGAGAGAAGGAAGGAAGGGAAGGAGGGAAGGAAGGAAGGGAAGGAAAAGAAGGGAAGGAAGGAAAGGAAGGGAAGGGGAGGGAGAGAGGGAGGGAGGGAAGGAAATGAAGGAAAGAGGGAAGGAGGGAAGGAAGGAAGGGAGGGAGGGAGGGAGGGAGGGAGGGAAGGAGGGAAGGAGGGAAGGAGGGAAGGGAGGGAAAGGAGGGAAGGAAGGAAG	AGGGAAGAAG	AAAATAGGTT
gi|224384746|gb|CM000685.1| Homo sapiens chromosome X; GRCh37 primary reference assembly	2	20	9284708	CTCTCTCTCTCTCTACTCTCTCTCTCTCTCTCTCTCTCTCT	ATCCTTCCAC	GTCACTCACT
gi|224384746|gb|CM000685.1| Homo sapiens chromosome X; GRCh37 primary reference assembly	1	27	9292059	TTTTTTTTTTTTTTTTTTTTTTTTTTT	ACACAACCAC	GAGACAGAGT
gi|224384746|gb|CM000685.1| Homo sapiens chromosome X; GRCh37 primary reference assembly	4	8.3	9412124	ATTTATTTATTTATTTATTTATTTATTTATTTA	CTCTTCCTTC	AGACAGGGTC
gi|224384746|gb|CM000685.1| Homo sapiens chromosome X; GRCh37 primary reference assembly	4	6.8	9428310	TTTCTTTCTTTCTTTCTTTCTTTCTTT	TTTCTTTTGT	TTTAAGAGAC
gi|224384746|gb|CM000685.1| Homo sapiens chromosome X; GRCh37 primary reference assembly	2	19.5	9459341	TATATTTATATATATATATATATATATATATATATATAT	ACTTGGCCAG	TTTTTTTTTT
gi|224384746|gb|CM000685.1| Homo sapiens chromosome X; GRCh37 primary reference assembly	2	30	9460879	GTGTGTGTGTGTGTGTGTGTGTGTGTGTGTGTGTGTGTGTGTGTGTGTGTGTGTGTGTGT	GGGCTAGAGG	AGGGGAGGAA
gi|224384746|gb|CM000685.1| Homo sapiens chromosome X; GRCh37 primary reference assembly	2	30	9499395	GTGTGTGTGTGTGTGTGTGTGTGTGTGTGTGTGTGTGTGTGTGTGTGTTGGTGTGTGT	AACCTGGAGG	TGGTGGTGGG
gi|224384746|gb|CM000685.1| Homo sapiens chromosome X; GRCh37 primary reference assembly	1	33	9514844	TTTTTTTTTTTTTTTTTTTTTTTTTTTTTTTTT	TTATTCTTAA	GAGACGGAGT
gi|224384746|gb|CM000685.1| Homo sapiens chromosome X; GRCh37 primary reference assembly	2	79	9536633	GTGTGCTGTGTGTGTGTGTGTGTGGTGTGCTGTATGTCTGTCTGTGCAAGGTGCTATGTGTATGTCGTGTCTGTGCAGTGTGCTGTGTGTGTGTCTGATGTGCTGTGTGTGTTGTGTCTATCTGCAGTGTGCTGTGTGTGTGTCTGTGTTGTGTGCTGTTTGTGT	TATCTGTGCA	TGTCTCTATC
gi|224384746|gb|CM000685.1| Homo sapiens chromosome X; GRCh37 primary reference assembly	1	34	9538702	TTTTTTTTTTCTTTTTGTTTTTTTTTTTTTTTTT	GGTTTCCAGA	GAGATGGAGT
gi|224384746|gb|CM000685.1| Homo sapiens chromosome X; GRCh37 primary reference assembly	1	25	9542500	AAAAAAAAAAAAAAAAAAAAAAAAA	GTCTCAAATG	GTACTTGTTG
gi|224384746|gb|CM000685.1| Homo sapiens chromosome X; GRCh37 primary reference assembly	2	19	9577377	GTGTGTGTGTGTGTGTGTGTGTGTGTGTGTGTGTGTGT	TTTCTTCCAG	TGCCCCAGCA
gi|224384746|gb|CM000685.1| Homo sapiens chromosome X; GRCh37 primary reference assembly	1	27	9669610	AAAAAAAAAAAAAAAAAAAAAAAAAAA	TTGATGAGCT	GAAGAAGAAA
gi|224384746|gb|CM000685.1| Homo sapiens chromosome X; GRCh37 primary reference assembly	1	31	9696680	AAAAAAAAAAAAAAAAAAAAAAAAAAAAAAA	CCTATCTCTT	GGCATGATTG
gi|224384746|gb|CM000685.1| Homo sapiens chromosome X; GRCh37 primary reference assembly	1	28	9767198	TTTTTTTTTTTTTTTTTTTTTTTTTTTT	AGTTTAATTC	GAGATGGAGT
gi|224384746|gb|CM000685.1| Homo sapiens chromosome X; GRCh37 primary reference assembly	6	42.8	9791028	CTTCTTCTTCTTCTTCTTCTTCTTCTTCTCCTTCTCCTTCTCCTCCTCCTCCTCCTCCTCCTCCTCCTCCTCCTCCTCCTCCTCCTCCCTTCTCCCTTCTCCTCCTCCTTCTCCCTTCTCCTTCTCCTTCTCCCTTCTCCTTCTCCCTTCTCCTTCTCCTTCTTCCTTCTTCTTCTTTTCTTCTTCTTCTTCTTCTCCTCCTCCTCCTCCTTCTCCTCTTCCTCCTCCTCCTCCTCCTCCTCCTCCTTCTTCTCTTCTTCTTCT	AATAATAATT	TCATATTTTT
gi|224384746|gb|CM000685.1| Homo sapiens chromosome X; GRCh37 primary reference assembly	1	34	9798625	TTTTTTTTTTTTTTTTTTTTTTTTTTTTTTTTTT	CCCTGGTTTC	GAGACAGAGT
gi|224384746|gb|CM000685.1| Homo sapiens chromosome X; GRCh37 primary reference assembly	4	10	9832868	AAATAAATAAATAAATAAAAATAAATAAATAAAAAAT	CCGTCTCAAA	TAGCCAGGTG
gi|224384746|gb|CM000685.1| Homo sapiens chromosome X; GRCh37 primary reference assembly	1	30	9843121	AAAAAAAAAAAAAAAAAAAAAAAAAAAAAA	ACCCTGTCTC	GGGGAGGAAG
gi|224384746|gb|CM000685.1| Homo sapiens chromosome X; GRCh37 primary reference assembly	1	37	9852393	TTTTTTTTTTCTTTTCTTTTTTTTTTTTTTTTTTTTT	ACACTCGTGA	AGTTTGAGGG
gi|224384746|gb|CM000685.1| Homo sapiens chromosome X; GRCh37 primary reference assembly	1	26	9887365	TTTTTTTTTTTTTTTTTTTTTTTTTT	AGGAGGTTGC	GAGATGAAGT
gi|224384746|gb|CM000685.1| Homo sapiens chromosome X; GRCh37 primary reference assembly	4	6.8	9925838	ATAAATAAATAAATAAATAAATAAATA	ACGCCCTGTC	GTTTTTTCAA
gi|224384746|gb|CM000685.1| Homo sapiens chromosome X; GRCh37 primary reference assembly	4	18.5	9932320	CCTTCCTTCCTTCCTTCCTTCCTTCCTTCCTTCCTTCCTTCCTTCCTTCCTTCCTTCCTTCCTTCCTTCCTTCC	CCTCCCTCCC	ACTCACAATG
gi|224384746|gb|CM000685.1| Homo sapiens chromosome X; GRCh37 primary reference assembly	3	11	9983344	GGCGGCCGGCAGCGGCGGCGGCGGCGGCGGCGGC	GGAACGGAGG	TCCCGGGCTG
gi|224384746|gb|CM000685.1| Homo sapiens chromosome X; GRCh37 primary reference assembly	1	37	10053161	TTTTTTTTTTTTTTTTTTTTTTTTTTTTTTTTTTTTT	TGAATTTCAG	GGTTTGGAAT
gi|224384746|gb|CM000685.1| Homo sapiens chromosome X; GRCh37 primary reference assembly	5	6.6	10104450	TTTGCTTTGTTTTTGTTTTGTTTTGTTTTGTTTT	GAGGGTTTCG	TTTCATTTTA
gi|224384746|gb|CM000685.1| Homo sapiens chromosome X; GRCh37 primary reference assembly	2	58	10143896	CTCTCTCTCTCTCTCTCCCACCCTCTCTCTCTCTTTCTCTCTCTCTCTCCCTCCCTCCCTCTCTCTCTCTCTCCCCCTCCCTCCCTCTCCCTCTCTCTCTCTCTCTCTCTCTCTCT	TCACAGAAAC	GTGTGTGTGT
gi|224384746|gb|CM000685.1| Homo sapiens chromosome X; GRCh37 primary reference assembly	1	27	10148808	AAAAAAAAAAAAAAAAAAAAAAAAAAA	ACTCCATCTC	GAAAGAAAGA
gi|224384746|gb|CM000685.1| Homo sapiens chromosome X; GRCh37 primary reference assembly	1	32	10170679	AAAAAAAAAAAAAAAAAAAAAAAAAAAAAAAA	ACCCTGCCTC	GAGTGAATAC
gi|224384746|gb|CM000685.1| Homo sapiens chromosome X; GRCh37 primary reference assembly	4	6.8	10177308	CCTCCCTCCCTCCCTCCCTCCCTCCCT	TTCTTTTCCT	TCCTTCCCTT
gi|224384746|gb|CM000685.1| Homo sapiens chromosome X; GRCh37 primary reference assembly	5	15.2	10177310	TCCCTCCCTCCCTCCCTCCCTCCCTTCCTTCCCTTCCTTCCCTTCTCTTCCCTCCCCTTCCCTTCCCTT	CTTTTCCTCC	TTCCCTTTTC
gi|224384746|gb|CM000685.1| Homo sapiens chromosome X; GRCh37 primary reference assembly	1	39	10207554	TTTTTTTTTTTTTTTTTTTTTTTTTTTTTTTTTTTTTTT	CAGGAGAATC	GAGATGGAGT
gi|224384746|gb|CM000685.1| Homo sapiens chromosome X; GRCh37 primary reference assembly	3	27.3	10279534	CTCCTCCTCTTCCTCCTCCTCCTCCCCCTCCTCTCCTCCTCCTCTCCTCCTCCTCCTCCTTCTGTCCTCCTCCTCCTCC	AAGAAAGTAG	CTCTCCCTCT
gi|224384746|gb|CM000685.1| Homo sapiens chromosome X; GRCh37 primary reference assembly	6	23.3	10279561	CTCCTCTCCTCCTCCTCTCCTCCTCCTCCTCCTTCTGTCCTCCTCCTCCTCCCTCTCCCTCTCCTTCTCTTTCTCTTTCTCCTTCTTCTTCTCTTCTTCCTTCTTTCTTTCTTCTTCTCCTTCTCCCTCTTCTTCTCTTTCT	CCTCCTCCCC	TTCTTCTTCC
gi|224384746|gb|CM000685.1| Homo sapiens chromosome X; GRCh37 primary reference assembly	3	24	10279637	TTCTCCTTCTTCTTCTCTTCTTCCTTCTTTCTTTCTTCTTCTCCTTCTCCCTCTTCTTCTCTTTCTTTCTTCTTC	CTCTTTCTCT	CTCCTCCTTT
gi|224384746|gb|CM000685.1| Homo sapiens chromosome X; GRCh37 primary reference assembly	1	27	10379216	TTTTTTTTTTTTTTTTTTTTTTTTTTT	GATTTTATTC	GAGACGGAGT
gi|224384746|gb|CM000685.1| Homo sapiens chromosome X; GRCh37 primary reference assembly	2	14	10433228	TATATATATATATATATATATATATATA	TCTGAAATTT	CACACACACA
gi|224384746|gb|CM000685.1| Homo sapiens chromosome X; GRCh37 primary reference assembly	2	25	10484601	TGTGTGTGTGTGTGTGTGTGTGTGTGTGTGTGTGTGTGTGTGTGTGTGTG	ACTCTGCTCT	CGCGCGCGCA
gi|224384746|gb|CM000685.1| Homo sapiens chromosome X; GRCh37 primary reference assembly	2	15	10548148	ACACATACACACACACACACACACACACAC	TATCATTAAA	TGTAAAGTGT
gi|224384746|gb|CM000685.1| Homo sapiens chromosome X; GRCh37 primary reference assembly	4	9.3	10631550	TTTGTTTTTTTGTTTGTTTTTTGTTTGTTTGTTTGT	ATATCCTGCA	ATTTAGACAG
gi|224384746|gb|CM000685.1| Homo sapiens chromosome X; GRCh37 primary reference assembly	4	8.8	10698134	AAATAAATAAATGAATAAATAAATAAATAAATAAA	AAAAAAAAAA	ATTCTTATAT
gi|224384746|gb|CM000685.1| Homo sapiens chromosome X; GRCh37 primary reference assembly	5	10.6	10805625	TCCCCTCCCCTCCCCTCCCCTCCCCTCCCCTCCCCTCCCCTCCCCTCCCCTCC	CTTTTCTCTT	TCTCTTCTCT
gi|224384746|gb|CM000685.1| Homo sapiens chromosome X; GRCh37 primary reference assembly	4	19.3	10862346	AAAGAAAGAAAAGAAAAGAAAGAAAGAAAGAAAGAAAGAAAGAAAGAAAGAAAGAAAGAAAGAAAGAAAGAAAGAAAGA	ACACACACAC	GGGCATTTGT
gi|224384746|gb|CM000685.1| Homo sapiens chromosome X; GRCh37 primary reference assembly	1	28	10931369	TTTTTTTTTTTTTTTTTTTTTTTTTTTT	CAATTTGGTC	GTGCAGTTTG
gi|224384746|gb|CM000685.1| Homo sapiens chromosome X; GRCh37 primary reference assembly	1	46	11096691	AAAAAAAAAAAAAAAAAAAAAAAAAAAAAAAAAAAAAAAAAAAAAA	ACTCCGTCTC	CTTCTAACTC
gi|224384746|gb|CM000685.1| Homo sapiens chromosome X; GRCh37 primary reference assembly	4	45.8	11192627	TTCTTTCTTTCTTTCCTTCCTTCCTTCCTTCCTTCCTTCCTTCCTTCCTTCCTTCCTTCCTTCCTTCCTTTCTTTCTTTCTTTCTTTTTCTTTCTTTCTTTCTTTCTTTCTCTTTCTTTTCTTTCTTTCTTTCTTTCTTTCTTTCTTTCTTTCTTTCTTTCTTTCTTTCTTTCTTTCTTTC	CCCAAGGCCA	ATTCATTTAT
gi|224384746|gb|CM000685.1| Homo sapiens chromosome X; GRCh37 primary reference assembly	2	28.5	11220110	TGTGTGTGTGTGTGTGTGTGTGTGTGTGTGTGTGTGTGTGTGTGTGTGTGTGTGTGT	CATCTGGATC	AGCCTGGTCC
gi|224384746|gb|CM000685.1| Homo sapiens chromosome X; GRCh37 primary reference assembly	2	31.5	11284131	GTGTGTTTGTATGCGTGTGTGCCTGTGTGTGTGTGTGTGTGTGTGTGTGTGTGTGTGTGTGTG	GAGTGAGTGC	AGAGAGAGAG
gi|224384746|gb|CM000685.1| Homo sapiens chromosome X; GRCh37 primary reference assembly	2	20.5	11284193	GAGAGAGAGAGAGAGAGAGAGAGGGTGAGAGAGAGAGAGAG	GTGTGTGTGT	TTGGGGAGGA
gi|224384746|gb|CM000685.1| Homo sapiens chromosome X; GRCh37 primary reference assembly	2	22.5	11338887	ACACACACACACACACACACACACACACACACACACACACACACA	ATATCTCTTT	GGTGTATAAT
gi|224384746|gb|CM000685.1| Homo sapiens chromosome X; GRCh37 primary reference assembly	1	50	11362799	AAAAAAAAAAAAAAAAAAAAAAAAAAGAAAAGAAAGAAAAGAAAAGAAAA	ACTCCATCAC	GAATACTGTT
gi|224384746|gb|CM000685.1| Homo sapiens chromosome X; GRCh37 primary reference assembly	3	23.3	11484045	CTCCTCCTCCTCCTCCTCTTCCTCCTCCTCCTCTTCCTTCTCCTCCTCCTCTTCCTCTTCCTCCTCCTCC	ACGAGTATGT	ATGAGAACAG
gi|224384746|gb|CM000685.1| Homo sapiens chromosome X; GRCh37 primary reference assembly	2	23.5	11538252	TATATATATATATATATATATATATATATATATATATATATATATAT	GAATTGATTT	TACTTTAAGT
gi|224384746|gb|CM000685.1| Homo sapiens chromosome X; GRCh37 primary reference assembly	1	48	11678651	AAAAAAAAAAAAAAAAAAAAAAAAAAAAAAAAAAAAAAAAAAAAAAAA	TCTCTCTCTC	CCCAACAGGT
gi|224384746|gb|CM000685.1| Homo sapiens chromosome X; GRCh37 primary reference assembly	1	25	11736051	AAAAAAAAAAAAAAAAAAAAAAAAA	ACTCCATCTC	GCAAAGCTGA
gi|224384746|gb|CM000685.1| Homo sapiens chromosome X; GRCh37 primary reference assembly	1	25	11798353	AAAAAAAAAAAAAAAAAAAAAAAAA	ACCCTATCTC	GAGGTGAGAG
gi|224384746|gb|CM000685.1| Homo sapiens chromosome X; GRCh37 primary reference assembly	4	18.3	11798614	CTTCTTTCCTTCTTTCCTTCCCTCCTTCCTTCCTTCTTCCTTCCTTCCTTCCTTCCATCCTTCCTTCCTTCC	CATGGGATTT	CCTCTGTCTC
gi|224384746|gb|CM000685.1| Homo sapiens chromosome X; GRCh37 primary reference assembly	1	47	11953369	TTTTTTTTTTTTTTAATGTGTTTTTTTTTTTTTTTTTTTTTTTTTTT	TGTTTTGTTG	ATTATACTCT
gi|224384746|gb|CM000685.1| Homo sapiens chromosome X; GRCh37 primary reference assembly	1	28	11996441	AAAAAAAAAAAAAAAAAAAAAAAAAAAA	ACTCCATCTC	GTTCCCTGGC
gi|224384746|gb|CM000685.1| Homo sapiens chromosome X; GRCh37 primary reference assembly	2	16.5	12148222	AGAGAGAGAGAGAGAGAGAGAGAGAGAGAGAGA	AGCCAGCGGA	AGGTGGAGGC
gi|224384746|gb|CM000685.1| Homo sapiens chromosome X; GRCh37 primary reference assembly	1	26	12181582	AAAAAAAAAAAAAAAAAAAAAAAAAA	GACCCTTTGT	TAGAGTGGCT
gi|224384746|gb|CM000685.1| Homo sapiens chromosome X; GRCh37 primary reference assembly	4	24.8	12211891	AAGGAAGGAAGGAAGGAAGGAAGGAAGGAAGGAAGGAAGGAAGGAAGGAAGGAAGGAGGGAAGGAAGAAAGAAAAGAAAGAAAAAGGAAGGAAGGAAG	GAAAGAAAGA	AGAGAGAGAA
gi|224384746|gb|CM000685.1| Homo sapiens chromosome X; GRCh37 primary reference assembly	2	21.5	12245931	AGAGAAAGAGAGGGAGAGAGAGAGAGAGAGAGAGAGAGAGAGA	AAGAAAAAAA	ATGGCTTCTG
gi|224384746|gb|CM000685.1| Homo sapiens chromosome X; GRCh37 primary reference assembly	6	10.7	12260040	AGGAGAAGGAGAAGGAGGGGAAGGGGAAGGGGAGGAGGAGGAGGAGGAGGAAGAGGAAGAGGA	AAGAAGAAGA	AGAAGAAGAA
gi|224384746|gb|CM000685.1| Homo sapiens chromosome X; GRCh37 primary reference assembly	1	34	12261910	TTTTTTTTTTTTTTTTTTTTTTTTTTTTTTTTTT	TCTAAAGGGC	GAGGCAAAGC
gi|224384746|gb|CM000685.1| Homo sapiens chromosome X; GRCh37 primary reference assembly	1	43	12284252	AAAAAAAAAAAAAAAAAAAAAAAAAAAAAGAGAAAACAAAAAA	ACTCCGTCTC	TGAACAGGCC
gi|224384746|gb|CM000685.1| Homo sapiens chromosome X; GRCh37 primary reference assembly	3	10.7	12298367	AATAATAATAATAATAATAATAATAATAATAA	GCTGCTTTAA	AACCAAGTTT
gi|224384746|gb|CM000685.1| Homo sapiens chromosome X; GRCh37 primary reference assembly	1	30	12330359	TTTTTTTTTTTTTTTTTTTTTTTTTTTTTT	GCTCCATTAC	GGAGATGGAG
gi|224384746|gb|CM000685.1| Homo sapiens chromosome X; GRCh37 primary reference assembly	5	22	12400592	TAGCATAGCATAGCATAGCATAGCATAGCATAGCATAGCATAGCATAGCATAGCATAGAGCATAGCATAGCATAGCATAGCATAGCATAGCATAGCATAGCATAGCAAGCA	GTGACTCTCC	ATAATTGTTT
gi|224384746|gb|CM000685.1| Homo sapiens chromosome X; GRCh37 primary reference assembly	2	16.5	12406938	ATATATATATATATATATATATATATATATATA	AGAAAATGTG	CACACAATGG
gi|224384746|gb|CM000685.1| Homo sapiens chromosome X; GRCh37 primary reference assembly	1	30	12446017	TTTTTTTTTTTTTTTTTTTTTTTTTTTTTT	CTTTTTTCTC	GAGACGGAGT
gi|224384746|gb|CM000685.1| Homo sapiens chromosome X; GRCh37 primary reference assembly	1	45	12578862	TTTTTTTTTTTTTTTTTTTTTTTTTTTTTTTTTTTTTTTTTTTTT	TCCCCTCATC	GAGACGGAGT
gi|224384746|gb|CM000685.1| Homo sapiens chromosome X; GRCh37 primary reference assembly	2	17.5	12581359	ACACACACACACACACACACACACACACACACACA	GTAAGTGTGT	TACCAGACCT
gi|224384746|gb|CM000685.1| Homo sapiens chromosome X; GRCh37 primary reference assembly	2	14	12582948	GAGAGAGAGAGAGAGAGAGAGAGAGAGA	GGAAATGCTT	ATGTATCAGA
gi|224384746|gb|CM000685.1| Homo sapiens chromosome X; GRCh37 primary reference assembly	4	40	12640046	AGAAAGAAAGAAAGAAAGAGAGAGAGAGAGAAAGAAAGAAAGAGAAAGAAAGAAAGAAAGAAAGAAAGAAAGAAAGAAAGAAAGAAAGAAAGGAAGGAAGGAAGGAAGGAAGGAAGGAAGGAAGGAAGGAAGGAAAGAAGGAAAGAAAGAAGGAAAGAA	AAAGGAAGGG	GAAGAAAAGA
gi|224384746|gb|CM000685.1| Homo sapiens chromosome X; GRCh37 primary reference assembly	4	38.3	12641237	AAGAAAGAAAGAAAGAGAGAGAGAGAGAAAGAAAGAAAGAGAAAGAAAGAAAGAAAGAAAGAAAGAAAGAAAGAAAGAAAGAAAGAAAGGAAGGAAGGAAGGAAGGAAGGAAGGAAGGAAGGAAGGAAAGAAGGAAAGAAAGAAGGAAAGAA	GGAAGGGAGG	GAAGAAAAGA
gi|224384746|gb|CM000685.1| Homo sapiens chromosome X; GRCh37 primary reference assembly	1	27	12652944	TTTTTTTTTTTTTTTTTTTTTTTTTTT	TCCATCTCTC	GAGACAGAGT
gi|224384746|gb|CM000685.1| Homo sapiens chromosome X; GRCh37 primary reference assembly	1	27	12777429	TTTTTTTTTTTTTTTTTTTTTTTTTTT	AATCAGTATC	CAGAAAAAAA
gi|224384746|gb|CM000685.1| Homo sapiens chromosome X; GRCh37 primary reference assembly	1	35	12803512	TTTTTTCTTTTTTTTTTTTTTTTTTTTTTTTTTTT	GACTATCTTC	GGAGGCAGAG
gi|224384746|gb|CM000685.1| Homo sapiens chromosome X; GRCh37 primary reference assembly	4	11.5	12846842	CTTCCTTTCCTTCCTTCCTTCCTTCCTTCCTTCCTTCCTTCCTTCCT	TTTTCTTTTT	CTCTCTCTCT
gi|224384746|gb|CM000685.1| Homo sapiens chromosome X; GRCh37 primary reference assembly	3	11.3	12899348	AATAATAATAATAATAATAATAATAATAATAATA	CTCAGTCTCA	GTCTATAATT
gi|224384746|gb|CM000685.1| Homo sapiens chromosome X; GRCh37 primary reference assembly	4	12.8	12915981	CATCCATCCATCTATCCATCCATCCATCCATCCATCCATCCATCCATCCAT	TGATTGCATT	TCAGTCAGTC
gi|224384746|gb|CM000685.1| Homo sapiens chromosome X; GRCh37 primary reference assembly	2	16	12976638	ATATATATATATATATATATATATATACATAT	ACAAAAAAAC	TTACATATAG
gi|224384746|gb|CM000685.1| Homo sapiens chromosome X; GRCh37 primary reference assembly	2	19.5	12977165	ACACACACACACACACACACACACACACACACATACACA	ATATATATAT	GGGATATATA
gi|224384746|gb|CM000685.1| Homo sapiens chromosome X; GRCh37 primary reference assembly	6	16.3	12980678	TCCCTCTCCCTCTCCCTCTCCCTTTCCCTCTCCCCTCTTTCCACGGTCTCCCTCTCCCTCTCTTTCCACGGTCTCCCTCTCCCTCTCTTTGTCTCCCTCTCCCTCTC	CACACAAAAG	TTTCCACGGT
gi|224384746|gb|CM000685.1| Homo sapiens chromosome X; GRCh37 primary reference assembly	1	28	13022338	TTTTTTTTTTTTTTTTTTTTTTTTTTTT	GTTGCAATAA	GCGACGGAGT
gi|224384746|gb|CM000685.1| Homo sapiens chromosome X; GRCh37 primary reference assembly	1	27	13114396	TTTTTTTTTTTTTTTTTTTTTTTTTTT	GCTCCGCATA	GAGATGGAGT
gi|224384746|gb|CM000685.1| Homo sapiens chromosome X; GRCh37 primary reference assembly	1	30	13134366	TTTTTTTTTTTTTTTTTTTTTTTTTTTTTT	CTTCTTCTTC	GAGACAGGGT
gi|224384746|gb|CM000685.1| Homo sapiens chromosome X; GRCh37 primary reference assembly	1	28	13164328	AAAAAAAAAAAAAAAAAAAAAAAAAAAA	GACTCTGTCT	GAATGGCATA
gi|224384746|gb|CM000685.1| Homo sapiens chromosome X; GRCh37 primary reference assembly	4	11	13225423	GTTTGTTTTTTTGTTTGTTTGTTTGTTTTTTGTTTTTTGTTT	TCCCCAGCTG	TTTTTTTAGC
gi|224384746|gb|CM000685.1| Homo sapiens chromosome X; GRCh37 primary reference assembly	1	28	13246502	AAAAAAAAAAAAAAAAAAAAAAAAAAAA	ACTCCTTCTC	GGTAAATTGT
gi|224384746|gb|CM000685.1| Homo sapiens chromosome X; GRCh37 primary reference assembly	1	33	13270132	AAAAAAAAAAAAAAAAAAAAACAAAAAAAAAAA	ATCCATATCT	CCCTGCAGAA
gi|224384746|gb|CM000685.1| Homo sapiens chromosome X; GRCh37 primary reference assembly	6	7.7	13315731	TTTGTTTTTGTTTGTTTGTTTGTTTGTTTTTGTTTTTGTTTTTTGTTTTTG	CACCATAATA	AGATGGAGTC
gi|224384746|gb|CM000685.1| Homo sapiens chromosome X; GRCh37 primary reference assembly	1	25	13398278	AAAAAAAAAAAAAAAAAAAAAAAAA	ACTCCGTCTC	CTGAAATCTT
gi|224384746|gb|CM000685.1| Homo sapiens chromosome X; GRCh37 primary reference assembly	1	32	13400139	TTTTTTTTTTTTTTTTTTTTTTTTTTTTTTTT	CAGTTTGATC	CAGATAGAGT
gi|224384746|gb|CM000685.1| Homo sapiens chromosome X; GRCh37 primary reference assembly	2	22	13406861	CACACACACACACACACACACACACACACACACACACACACACA	TCTCTCTCTG	GAGAGAGACA
gi|224384746|gb|CM000685.1| Homo sapiens chromosome X; GRCh37 primary reference assembly	5	17.2	13435812	TCTTTTCTTTTCTTTTTTCTTTTCTTTCTGTCTCTTTCCTCCTTCCTTTCTTTTCTTTTCTTTTTCTTTTTCTTTTTTTTTTTTTTTT	TTAGTTGACG	TTTGGAGAAA
gi|224384746|gb|CM000685.1| Homo sapiens chromosome X; GRCh37 primary reference assembly	4	10.5	13440761	GAGGGAGGGAGGGAGGGAGGGAGGCAGGGAAGGAGAGAGGGA	AAGAGAGAGA	AAGAAGGAAA
gi|224384746|gb|CM000685.1| Homo sapiens chromosome X; GRCh37 primary reference assembly	1	30	13444290	AAAAAAAAAAAAAAAAAAAAAAAAAAAAAA	ACTCTGTCTC	CCAGAATAAA
gi|224384746|gb|CM000685.1| Homo sapiens chromosome X; GRCh37 primary reference assembly	4	6.8	13466822	AAACAAACAAACAAACAAACAAACAAA	TGTGTGGGGA	AACAAAAAAC
gi|224384746|gb|CM000685.1| Homo sapiens chromosome X; GRCh37 primary reference assembly	5	7.6	13471322	AAACAAAACAAAACAAAACAAAACAAAACAAAACAAAA	ACTCCATCTC	GGTATGGAGC
gi|224384746|gb|CM000685.1| Homo sapiens chromosome X; GRCh37 primary reference assembly	2	140.5	13472124	ATATATATATATATAATGTGTATATATATGTATAATATATATATAATGTGTATATATGTATAATGTATATATAATGTATATACATATATAAATATATATAATGTGTATATAATGTATATACATATATATAATGTATATATAATGTGTATATAGTGTATATACATATATATAATTATATATAATGTATATACATATATAAATATATATATGTATATACATTATATATAATGTATATACATATATAATTATATATAATGTATATATA	CAGAGAAACG	ATTTAATTTG
gi|224384746|gb|CM000685.1| Homo sapiens chromosome X; GRCh37 primary reference assembly	4	12.8	13529852	TTTATTTATTTATTTATTTATTTATTTATTTATTTATTTATTTATTTATTT	AAATAATTCT	CAGACAGGGT
gi|224384746|gb|CM000685.1| Homo sapiens chromosome X; GRCh37 primary reference assembly	1	42	13661691	AAAAAAAAAAAAAAAAAAAAAAAAAAAAGAAAGAAAAGAAAA	TCCGTCTCAC	GATAGTTCAG
gi|224384746|gb|CM000685.1| Homo sapiens chromosome X; GRCh37 primary reference assembly	1	28	13667312	AAAAAAAAAAAAAAAAAAAAAAAAAAAA	CTGACTCTCC	CAATAAATAG
gi|224384746|gb|CM000685.1| Homo sapiens chromosome X; GRCh37 primary reference assembly	1	43	13684069	TTTTTTTTTTTTTTTTTTTTTTTTTTTTTTTTTTTTTTTTTTT	AGGGTAAAGA	AGACAGGTTC
gi|224384746|gb|CM000685.1| Homo sapiens chromosome X; GRCh37 primary reference assembly	5	10.8	13889187	AAAACAAAAACAAAAACAAAACAAAACAAAACAAAACAAAACAAAACAAAAAAAA	CCCTATCTCT	AAGAAGTTAG
gi|224384746|gb|CM000685.1| Homo sapiens chromosome X; GRCh37 primary reference assembly	6	6	13892829	CAAAAACAAACAAACAAAAGACAAAAACAAAAACAAAAA	ACTCCATCTC	AACACAGACT
gi|224384746|gb|CM000685.1| Homo sapiens chromosome X; GRCh37 primary reference assembly	1	27	13895944	AAAAAAAAAAAAAAAAAAAAAAAAAAA	AGACTCTGCC	TTCACCATAT
gi|224384746|gb|CM000685.1| Homo sapiens chromosome X; GRCh37 primary reference assembly	1	26	13917525	AAAAAAAAAAAAAAAAAAAAAAAAAA	ACTCTGTCTC	GATTGCATAG
gi|224384746|gb|CM000685.1| Homo sapiens chromosome X; GRCh37 primary reference assembly	2	19.5	13961073	TGTGTGTGTGTGTGTGTGTGTGTGTGTGTGTATGTGTGT	TAGTTATTTC	CGTGAAAACA
gi|224384746|gb|CM000685.1| Homo sapiens chromosome X; GRCh37 primary reference assembly	1	27	14029636	TTTTTTTTTTTTTTTTTTTTTTTTTTT	TATGGCTCTC	GGTCTATCTG
gi|224384746|gb|CM000685.1| Homo sapiens chromosome X; GRCh37 primary reference assembly	2	25	14039934	TATATATATATATATATATATATATATATAGTATATATATACTGATATATATA	AATGTGTGTG	CTGAGGCTGG
gi|224384746|gb|CM000685.1| Homo sapiens chromosome X; GRCh37 primary reference assembly	4	6.8	14103236	TTTATTTATTTATTTATTTATTTATTT	CTCACATCTT	TTATTATACT
gi|224384746|gb|CM000685.1| Homo sapiens chromosome X; GRCh37 primary reference assembly	2	251	14240854	ATATATATTTTATATAGATATAGTCTATATATTTTATATAGATATAGTATATCTATATATTTATATAGATATACTATATATTTATTTTATAGTATATATTTATATTTATATATCTATATATTTATATAGATATACTATATATATTTTATATAGATATACTATATCTATATATTTATATAGATATAGTATATCTATCTATTTTATATAGATCTATCTATTTTATATAGATAGATCTATTTTATATAGATCTATCTATTTTATATAGATAGATCTATTTTATATAGATAGATCTATCTATTTTATATAGATAGATCTATTTTATATAGATAGATCTATCTATTTTATATAGATAGATCTATATATTTTATATATATATTTTATATAGATCTATATATTTTA…	TGTTTAAAAA	TATTTCTCTG
gi|224384746|gb|CM000685.1| Homo sapiens chromosome X; GRCh37 primary reference assembly	2	13	14317573	TATATATATATATATATATATATATA	TTTATCTAAG	CACACACACA
gi|224384746|gb|CM000685.1| Homo sapiens chromosome X; GRCh37 primary reference assembly	5	6.8	14320199	TTTTATTTTATTTTATTTATTTTATTTTTTTT	CTTCAATCTT	TTTAATTGAT
gi|224384746|gb|CM000685.1| Homo sapiens chromosome X; GRCh37 primary reference assembly	1	28	14324855	AAAAAAAAAAAAAAAAAAAAAAAAAAAA	TCTGTCTCAC	GATGTATAAT
gi|224384746|gb|CM000685.1| Homo sapiens chromosome X; GRCh37 primary reference assembly	2	23	14361011	GAGAGAGAGAGAGAGAGAGAGAGAAGAAGAGAAGAGAAGAGA	ACACATGCAC	AAGGAAGGGA
gi|224384746|gb|CM000685.1| Homo sapiens chromosome X; GRCh37 primary reference assembly	4	6.8	14365151	TTTATTTATTTATTTATTTATTTATTT	TAGTTTTATT	TTTTGAGATG
gi|224384746|gb|CM000685.1| Homo sapiens chromosome X; GRCh37 primary reference assembly	4	7.8	14397132	CCCTTCCTCCCTCCCTCCCTCCCTCCCTCCC	AAAAAATGAA	ACCAAAAGTC
gi|224384746|gb|CM000685.1| Homo sapiens chromosome X; GRCh37 primary reference assembly	1	25	14561359	AAAAAAAAAAAAAAAAAAAAAAAAA	TGTCATCTGC	GGACTTAGAA
gi|224384746|gb|CM000685.1| Homo sapiens chromosome X; GRCh37 primary reference assembly	1	31	14575225	TTTTTTTTTTTTTTTTTTTTTTTTTTTTTTT	AAAGTATTTC	GAGACGGAGT
gi|224384746|gb|CM000685.1| Homo sapiens chromosome X; GRCh37 primary reference assembly	1	30	14577542	TTTTTTTTTTTTTTTTTTTTTTTTTTTTTT	GGGCCATTTC	GAGATGGAGT
gi|224384746|gb|CM000685.1| Homo sapiens chromosome X; GRCh37 primary reference assembly	3	9.3	14697223	CACCACCACCACCACCACCACCACCACC	TCAACATACA	CTGACACACA
gi|224384746|gb|CM000685.1| Homo sapiens chromosome X; GRCh37 primary reference assembly	2	27	14709394	TGTGTGTGTGTGTGTGTGTGTGTGTGTGTGTGTGTGTGTGTGTGTGTGTGTGTG	AAATATTGAC	CGCGCGTGCG
gi|224384746|gb|CM000685.1| Homo sapiens chromosome X; GRCh37 primary reference assembly	2	24.5	14771103	ACACACACACACACACACACACACACACACACACACACACACACACACA	TCTCTCTCTG	TTAGTTTTTC
gi|224384746|gb|CM000685.1| Homo sapiens chromosome X; GRCh37 primary reference assembly	1	28	14793283	TTTTTTTTTTTTTTTTTTTTTTTTTTTT	TTCTCTAATG	ACTTTGGTAC
gi|224384746|gb|CM000685.1| Homo sapiens chromosome X; GRCh37 primary reference assembly	6	5	14819161	GAAGCAGAAGCAGAAGCAGAAGCAGAAGCA	AGAAATTACC	CCACATTGAT
gi|224384746|gb|CM000685.1| Homo sapiens chromosome X; GRCh37 primary reference assembly	3	13	14852926	TCATCATCAAAATCATCATCATCATCATCATCTTCATCA	TTCAGTTTCC	GCAACAAGTT
gi|224384746|gb|CM000685.1| Homo sapiens chromosome X; GRCh37 primary reference assembly	2	27	14906318	ACACACACACGCACACACACACACACACACACACACACACACACACACACACAC	GAGAATATAT	CTTTTTATAA
gi|224384746|gb|CM000685.1| Homo sapiens chromosome X; GRCh37 primary reference assembly	1	29	14951509	TTTTTTTTTTTTTTTTTTTTTTTTTTTTT	GTACTGTTTG	GAGATAGACT
gi|224384746|gb|CM000685.1| Homo sapiens chromosome X; GRCh37 primary reference assembly	2	27	15045102	TCTCTCTCTCTCTCTCTCTCTCTCTCTCTCTCTCTCTCTCTCTCTCTCTCTCTC	CATATATACT	CTATTGGCTC
gi|224384746|gb|CM000685.1| Homo sapiens chromosome X; GRCh37 primary reference assembly	1	30	15054606	AAAAAAAAAAAGAAAAAAAAAAAAAAAAAA	GACTTGTCTC	GAACACCCGA
gi|224384746|gb|CM000685.1| Homo sapiens chromosome X; GRCh37 primary reference assembly	2	17.5	15089165	GTGTGTGTGTGTGTGTGTGTGTGTGTGTGTGTGTG	GGTCTGTGGA	CATGCGCATA
gi|224384746|gb|CM000685.1| Homo sapiens chromosome X; GRCh37 primary reference assembly	2	20.5	15154217	ACACACACACACACACACACACACACACACACACACACACA	AAAAAATTAA	GTGAGATACC
gi|224384746|gb|CM000685.1| Homo sapiens chromosome X; GRCh37 primary reference assembly	2	27	15154603	ATATATATATATATATATATATATATATATATATATATATATATATATATATAT	AAAATGTGGG	CACTCGGCCA
gi|224384746|gb|CM000685.1| Homo sapiens chromosome X; GRCh37 primary reference assembly	2	12.5	15169205	TGTGTGTGTGTGTGTGTGTGTGTGT	TCCCACTGTA	ATGTATATAT
gi|224384746|gb|CM000685.1| Homo sapiens chromosome X; GRCh37 primary reference assembly	1	25	15199950	TTTTTTTTTTTTTTTTTTTTTTTTT	CTTCTAATTC	AGACGGAGTC
gi|224384746|gb|CM000685.1| Homo sapiens chromosome X; GRCh37 primary reference assembly	4	8.8	15213075	TTTGCTTGTTTGTTTGTTTGTTTGTTTGTTTGTTT	TCGTTGGGTT	TGAACAGCTA
gi|224384746|gb|CM000685.1| Homo sapiens chromosome X; GRCh37 primary reference assembly	2	20.5	15220337	ACACACACACACACACACACACACACACACACATACACACA	CTGCCAATCT	GAGAGAGATG
gi|224384746|gb|CM000685.1| Homo sapiens chromosome X; GRCh37 primary reference assembly	1	50	15228843	TTTTTTCTTTTTCTTTTTCTTTTTTTTTTTTTTTTTTTTTTTTTTTTTTT	ATTGTATTTC	GAGATGGAGT
gi|224384746|gb|CM000685.1| Homo sapiens chromosome X; GRCh37 primary reference assembly	3	10.3	15268330	TCCTCCTCCTCCTCCTCCTCCTCCTCATCCT	ATCATCATCA	TGTTACAAAT
gi|224384746|gb|CM000685.1| Homo sapiens chromosome X; GRCh37 primary reference assembly	4	10.3	15334566	TGTATGTATGTATGTATGCATGTATGCACGTATGTATGTAT	ACCCTAAAGC	TTAGTTTTAA
gi|224384746|gb|CM000685.1| Homo sapiens chromosome X; GRCh37 primary reference assembly	1	37	15369150	TTTTTTTTTTTTTTTTTTTTTTTTTTTTTTTTTTTTT	TGCCCAGCTA	AGTAGTAGTA
gi|224384746|gb|CM000685.1| Homo sapiens chromosome X; GRCh37 primary reference assembly	5	6.8	15379974	TTTTGTTTTGTTTTGTTTTGTTTTTTTGTTTT	TTCTTTGTTT	TTAAGATGGA
gi|224384746|gb|CM000685.1| Homo sapiens chromosome X; GRCh37 primary reference assembly	2	20.5	15416792	GTGTGTGTGTGTGTGTGTGTGTGTGTGTGTGTGTGTGTGTG	AGGAGGGAGG	AAATTACCAG
gi|224384746|gb|CM000685.1| Homo sapiens chromosome X; GRCh37 primary reference assembly	1	27	15463944	TTTTTTTTTTTTTTTTTTTTTTTTTTT	AAGATATTTC	GAGACGGAGT
gi|224384746|gb|CM000685.1| Homo sapiens chromosome X; GRCh37 primary reference assembly	2	45	15516659	CTCTCTCTCTCTCTCTCTCTCTCTCTCTCTCTCTCTCTCTCCCTCTCTCTCTCTCTCTCTCCTTCCCCCTTTCTCTCTCTCTCTCTCT	TTCTTTCTTC	GACAATGGAT
gi|224384746|gb|CM000685.1| Homo sapiens chromosome X; GRCh37 primary reference assembly	5	5.2	15530475	ATTTTATTTTATTTTATTTTATTTTA	ATGGAGGAAG	CTTAAGTTTT
gi|224384746|gb|CM000685.1| Homo sapiens chromosome X; GRCh37 primary reference assembly	2	18.5	15545371	ATATATATATATATATATATATATATATATATATATA	ACACACACAA	CACACACACA
gi|224384746|gb|CM000685.1| Homo sapiens chromosome X; GRCh37 primary reference assembly	5	8	15577994	CAAAACAGAACAGAATAAAACAAAACAAAACAAAACAAAA	GACTCCGTCT	AAATGTGGTG
gi|224384746|gb|CM000685.1| Homo sapiens chromosome X; GRCh37 primary reference assembly	1	40	15729859	TTTTTTTTTTTTTTTTTTTTTTTTTTTTTTTTTTTTTTTT	ACCATTCTAC	GAGATGGAGT
gi|224384746|gb|CM000685.1| Homo sapiens chromosome X; GRCh37 primary reference assembly	5	6	15752136	TTTTGTTTTGTTTTGTTTTGTTTTGTTTTG	CAAAGTGTCT	AGACGAAGTC
gi|224384746|gb|CM000685.1| Homo sapiens chromosome X; GRCh37 primary reference assembly	1	25	15791526	TTTTTTTTTTTTTTTTTTTTTTTTT	GCCCTGCTAA	GGGACAGAGT
gi|224384746|gb|CM000685.1| Homo sapiens chromosome X; GRCh37 primary reference assembly	4	6.8	16050111	AAATAAATAAATAAATAAATAAATAAA	ACTCCATCTC	AATAAAGTAG
gi|224384746|gb|CM000685.1| Homo sapiens chromosome X; GRCh37 primary reference assembly	5	12.6	16129029	TTTCTTTTCTCTTCTTTCTTTCTTTTCTTTTCTTTTCTTTTTTCTTTTCTTTTTTTTTTTT	GTCTTAGGAA	TTTGAGACAG
gi|224384746|gb|CM000685.1| Homo sapiens chromosome X; GRCh37 primary reference assembly	2	18.5	16212943	TGTGTGTGTGTGTGTGTGTGTGTGTGTGTGTGTGTGT	CATCCAGGTT	TTCTGTAGTC
gi|224384746|gb|CM000685.1| Homo sapiens chromosome X; GRCh37 primary reference assembly	2	18.5	16219293	TGTGTGTGTGTGTGTGTGTGTGTGTGTGTGTGTGTGT	AGAGAAGACC	ATCTAAAGGC
gi|224384746|gb|CM000685.1| Homo sapiens chromosome X; GRCh37 primary reference assembly	1	40	16279210	AAAAAAAAAAAAAAAAAAAAAAAAAAAAAAAAAAAAAAAA	CTCCGTCTCC	GAAATTAAAG
gi|224384746|gb|CM000685.1| Homo sapiens chromosome X; GRCh37 primary reference assembly	1	28	16285398	AAAAAAAAAAAAAAAAAAAAAAAAAAAA	GACTCTGTCT	GGATGTTTGC
gi|224384746|gb|CM000685.1| Homo sapiens chromosome X; GRCh37 primary reference assembly	2	15.5	16334281	CACACACACACACACACACACACACACACAC	CTCTAACAAG	CCCTGGAAAA
gi|224384746|gb|CM000685.1| Homo sapiens chromosome X; GRCh37 primary reference assembly	1	45	16428173	AAAAAAAAAAAAAAAAAAAAAAAAAAAAAAAAAAAAAAAATAAAA	AGAGTATAAT	CAATGATTAT
gi|224384746|gb|CM000685.1| Homo sapiens chromosome X; GRCh37 primary reference assembly	1	35	16431140	AAAAAAAAAAAAAAAAAAAAAAAAAAAAAAAAAAA	TGGATATGGC	GTGGGGGTGA
gi|224384746|gb|CM000685.1| Homo sapiens chromosome X; GRCh37 primary reference assembly	4	37.8	16475752	AGGGAGAGAGGGAGGGAGGGAGAAAGGGAAAGGAGGGAAGGAAGGAAGGAAGGAAGGGAGGGAGGGAGGGAAAAGGAAGGAAGGAGGGAGGGAGGGAAGGATGGAGGGAGGGAAGGAAGGAAAGAAGGGAGGGGGGAGGGAGGGATGGAGGGAGG	AGAAGAAGGA	AACGAAGGGA
gi|224384746|gb|CM000685.1| Homo sapiens chromosome X; GRCh37 primary reference assembly	4	11.8	16480018	AGGGAGGAAGGGAGGGAGGGAGGGAAAGGGGGAGGGAGGGATGGAGG	ATGTAAAGGA	AAGGAAACTA
gi|224384746|gb|CM000685.1| Homo sapiens chromosome X; GRCh37 primary reference assembly	4	24.3	16532248	GGAGGGAAGGAAGGGAGGGAAGGAGGAAGGGGGGAGGGAAGGGGGGAGGGAAGGAGGAAGGGAGGAAGGACGGCAGGAAGGGAGGGATGGAGGGAGG	GGAAGGAGAA	AGAGAATGAG
gi|224384746|gb|CM000685.1| Homo sapiens chromosome X; GRCh37 primary reference assembly	1	26	16580126	TTTTTTTTTTTTTTTTTTTTTTTTTT	GATTTTAATC	GAGACAGAGT
gi|224384746|gb|CM000685.1| Homo sapiens chromosome X; GRCh37 primary reference assembly	2	27	16580534	ATATATATATATATACATATTTATATATATATATATATATATATATATATATAT	CTGTAAAAAA	GAGACAGGGA
gi|224384746|gb|CM000685.1| Homo sapiens chromosome X; GRCh37 primary reference assembly	1	28	16583924	AAAAAAAAAAAAAAAAAAAAAAAAAAAA	TCTGTCTCAG	GAGCATGGTG
gi|224384746|gb|CM000685.1| Homo sapiens chromosome X; GRCh37 primary reference assembly	4	12	16786668	AAATAAATAAATAAATAAAAATAAAAAATAAAAAAATAAAGAAAT	CTCTGTCTCA	TATGGTTCTG
gi|224384746|gb|CM000685.1| Homo sapiens chromosome X; GRCh37 primary reference assembly	6	7.4	16794733	TTTCTTTTTCTTTTTTCTTTCTTTTTTCTTTTTTTTTTTTTTTTTT	TGCTGATTTC	GAGTCTCACT
gi|224384746|gb|CM000685.1| Homo sapiens chromosome X; GRCh37 primary reference assembly	1	28	16830815	TTTTTTTTTTTTTTTTTTTTTTTTTTTT	GCGGCCAGCC	GAGGTGGAGT
gi|224384746|gb|CM000685.1| Homo sapiens chromosome X; GRCh37 primary reference assembly	2	28	16848954	GTGTGTGTGTGTGTGTGTGTGTGTGTGTGTGTGTGTGTGTGTGTGTGTGTGTGTGT	CCGTAATTCC	ATAGAGACAG
gi|224384746|gb|CM000685.1| Homo sapiens chromosome X; GRCh37 primary reference assembly	1	34	16884647	AAAAAAAAAAAAAAAAAAAAAAAAAAAAAAAAAA	AGACTGTCTC	GAAAGAAAGA
gi|224384746|gb|CM000685.1| Homo sapiens chromosome X; GRCh37 primary reference assembly	4	7.8	16909292	TTTATTTATTTATTTATTTATTTATTTATTT	CATTGCATGC	TAACACCACT
gi|224384746|gb|CM000685.1| Homo sapiens chromosome X; GRCh37 primary reference assembly	4	8	16910470	TAAATAAATAAATAAATAAATAAATAAATAAA	GTATATATAT	AAGCTCTCAC
gi|224384746|gb|CM000685.1| Homo sapiens chromosome X; GRCh37 primary reference assembly	1	25	16912543	TTTTTTTTTTTTTTTTTTTTTTTTT	CATTTCTTTC	GCCATTTTGA
gi|224384746|gb|CM000685.1| Homo sapiens chromosome X; GRCh37 primary reference assembly	4	9	16931602	TCCTTCCTTCCTTCTTTCCTTCCTTCCTTCCTTCCT	TCTTTCTCTC	CCCTCCCTCC
gi|224384746|gb|CM000685.1| Homo sapiens chromosome X; GRCh37 primary reference assembly	4	10	16931635	CCTCCCTCCCTCCCTCCCTCCCTCCCTCCCTCCCTCCCTC	TTCCTTCCTT	TTTCTTTCTT
gi|224384746|gb|CM000685.1| Homo sapiens chromosome X; GRCh37 primary reference assembly	2	30	16969624	ACACACACACACACACACACACACACACACACACACACACACACACACACACACACACAC	AACCCCATCT	CCCCGCTACC
gi|224384746|gb|CM000685.1| Homo sapiens chromosome X; GRCh37 primary reference assembly	6	14.8	16987842	GAGAGGGAGAGGGAGACCGTGGGGAGAGGGAGACCGAGAGGGAGAGGGAGAGAGGGAGAGGGAGAGAGGGAGAGGGAGAGAGGGAGAGGGAGAG	ACCGTGGAAA	ATTTGGTTTT
gi|224384746|gb|CM000685.1| Homo sapiens chromosome X; GRCh37 primary reference assembly	2	21.5	17029181	TGTGTGTGTGTGTGTGTGTGTGTGTGTGTGTGTGTGTGTGTGT	TTGCTTAAAC	AGTTACAGTA
gi|224384746|gb|CM000685.1| Homo sapiens chromosome X; GRCh37 primary reference assembly	1	34	17034871	TTTTTCTTTTTTCTTTTTTTTTTTTTTTTTTTTT	TCATGAAATA	GCAAATATTC
gi|224384746|gb|CM000685.1| Homo sapiens chromosome X; GRCh37 primary reference assembly	4	20.8	17068239	TTTCTTCTTTCTTTCTTCCTTTCTTCCTTTCTTTCTTTCTTTCTTTCTTTCTTTCTTTCTTTCTTTCTTTCTTTCTTTCTTT	CTTTTCTATG	TTTTTTTTTT
gi|224384746|gb|CM000685.1| Homo sapiens chromosome X; GRCh37 primary reference assembly	2	14.5	17082047	ACACACACACACACACACACACACACACA	TTTTACTGTT	GTCTCTCTCG
gi|224384746|gb|CM000685.1| Homo sapiens chromosome X; GRCh37 primary reference assembly	2	39.5	17359039	TATATATATGTATTTATTTATATTATATAGATGCATATATATATATATATATATATATATATATATATATATATATAT	CAGGAATAAG	GTTAGTTGCA
gi|224384746|gb|CM000685.1| Homo sapiens chromosome X; GRCh37 primary reference assembly	1	49	17443646	AAAAAAAAAAAAAAAAAAAAAAAAAAAAAAAAAAAAAAAAAAAAAAAAA	CTTCTCAGCC	GAAAGAAAGA
gi|224384746|gb|CM000685.1| Homo sapiens chromosome X; GRCh37 primary reference assembly	1	26	17451320	TTTTTTTTTTTTTTTTTTTTTTTTTT	GCCCGGCTAC	GTATTTTTAG
gi|224384746|gb|CM000685.1| Homo sapiens chromosome X; GRCh37 primary reference assembly	1	27	17458382	AAAAAAAAAAAAAAAAAAAAAAAAAAA	ACTCAGTCTT	GGAAACCAGT
gi|224384746|gb|CM000685.1| Homo sapiens chromosome X; GRCh37 primary reference assembly	3	8.7	17507602	TTGTTGTTGTTGTTGTTGTTGTTGTT	TTGTTTTTCT	TGAGATGGAG
gi|224384746|gb|CM000685.1| Homo sapiens chromosome X; GRCh37 primary reference assembly	4	9.5	17527330	ATTTATTTATTTATTTATTTATTTATTTATTTATTTAT	GTTACAAGTA	GAGACAGAGT
gi|224384746|gb|CM000685.1| Homo sapiens chromosome X; GRCh37 primary reference assembly	2	23	17579696	CACACACACACACACACACACACACACACACACACACACACACACA	CGCGCGCGCG	TCATGCCTTC
gi|224384746|gb|CM000685.1| Homo sapiens chromosome X; GRCh37 primary reference assembly	2	20	17622349	CACACACACACACACACACACACACACACACACACACACA	ATTAATAGAT	TTAATGTGGT
gi|224384746|gb|CM000685.1| Homo sapiens chromosome X; GRCh37 primary reference assembly	1	28	17683439	TTTTTTTTTTTTTTTTTTTTTTTTTTTT	TACCTATAGA	GAGACGGAGT
gi|224384746|gb|CM000685.1| Homo sapiens chromosome X; GRCh37 primary reference assembly	2	30.5	17691298	ACACACACACACACACACACACACACACACACACACACACACACACACACACACACACACA	GGAAGATGAA	AGAAAGCTCG
gi|224384746|gb|CM000685.1| Homo sapiens chromosome X; GRCh37 primary reference assembly	3	8.7	17696099	TTGTTGTTGTTGTTGTTGTTGTTGTT	TTTTGAGGTT	TGTAGAGATG
gi|224384746|gb|CM000685.1| Homo sapiens chromosome X; GRCh37 primary reference assembly	2	15	17696414	GAGAGAGAGAGAGAGAGAGAGAGACAGAGA	GTGTGTGTGT	ATTAGTCTGT
gi|224384746|gb|CM000685.1| Homo sapiens chromosome X; GRCh37 primary reference assembly	4	221.8	17736485	AAGGAAGAAAGGAAGAGAGGGAAGAAGAAGGAAGGAAGGGAAGGAAAAAGGAAGGAGAGAAGGAAGAAAGGAAGGAAGGAGAGAAGGAAGAAAGGAAAGAAGGAGAGAAGGAAGAAAGGAAGGAAGGGAGGGAAGGAAAAAGGAAGAAGGGAAGGAAGGGAGGGAAGGAAAAAAGGAAGGAGGGAAGGAAGAAAGGAAGGAAGGAGGGAAAGAAGAAACGGAGGGAGGAAAGAAAGAAGGAAGGAAGAAATTAGGAAGGAGGGAAGGAAAAAAGGAAGGAAGAAGGAAGGAAGGGAAGTAGGAAAGGAAGAAGGAAAGCAAAAAGGAAGAAGGAAGGGAGGGAGGCAAGGAGGGAGAGAGGGAAGGAAGAAGGAAGGAAAGAGGGAGGGAAGAAGGAAG…	GGAGGGAGGA	TTATCCCAGT
gi|224384746|gb|CM000685.1| Homo sapiens chromosome X; GRCh37 primary reference assembly	2	22.5	17741847	GTGTGTGTGTGTGTGTGTGTGTGTGTGTGTGTGTGTGTGTGTGTG	AGCAAAAGAG	CGCGCGCGTG
gi|224384746|gb|CM000685.1| Homo sapiens chromosome X; GRCh37 primary reference assembly	1	28	17749345	TTTTTTTTTTTTTTTTTTTTTTTTTTTT	AGTTTCTTCC	GAGGCAGAGT
gi|224384746|gb|CM000685.1| Homo sapiens chromosome X; GRCh37 primary reference assembly	1	26	17755543	CCCCCCCCCCCCCCCCCCCCCCCCCC	GGTAGTCCCG	AACCGCGAGT
gi|224384746|gb|CM000685.1| Homo sapiens chromosome X; GRCh37 primary reference assembly	3	42.3	17919992	AAGAAGAAGAAGAAAAGAAGAGGGAGAAGAAGAAGAGGAAGAGGAAGAGGAAGAAGAAGAAGAAGAGGAAGAGGAAGAAGAAGAAGAAGAGGAAGAGGAAGAGGAAGAAGAAGAAGAAGAAGAAGA	CTGTCTCAAA	GGAGGAAGCA
gi|224384746|gb|CM000685.1| Homo sapiens chromosome X; GRCh37 primary reference assembly	1	27	18095411	AAAAAAAAAAAAAAAAAAAAAAAAAAA	ACTCCATTTC	GAATGGGGGT
gi|224384746|gb|CM000685.1| Homo sapiens chromosome X; GRCh37 primary reference assembly	3	47.7	18118848	GAAGAAGAAAGAAGAAGAAGAAGAGGAAGAGGAAGAGGAAGAAGAGGAAGAGGAAGAAGAAGATGAAGAAGAAGAAGAAAGAAGAAGAAGAAGAAGAAGAAGAAGAAGAAGAAGAAGAAGAAGAAGAAGAAGAAGAAGAAGAAGA	AATAAAACAG	CGACGACAGC
gi|224384746|gb|CM000685.1| Homo sapiens chromosome X; GRCh37 primary reference assembly	5	5.6	18129029	AAATTAAATTAAATTAAATTAAATTAAA	TATAATAAAA	AACAAACAAA
gi|224384746|gb|CM000685.1| Homo sapiens chromosome X; GRCh37 primary reference assembly	4	23.8	18169731	TTGTTTGGTTGTTTTTTGTTTGTTGGTTTGGTTTGGTTTGTGTGTGTGTGTGTGTGTGTGTTTGTTTTTTTTGTTTTGTTTTGTTTTTTGTTTTTTG	TGCAGGGTGC	CTTGCTTATT
gi|224384746|gb|CM000685.1| Homo sapiens chromosome X; GRCh37 primary reference assembly	4	8.5	18214018	GAGGAAGGGAGGGAGGGAGGGAGGGAGGGAGGGA	GAAAGAGACA	AGGAAATGTT
gi|224384746|gb|CM000685.1| Homo sapiens chromosome X; GRCh37 primary reference assembly	1	35	18219517	AAAAAAAAAAAAAAAAAAAAACAAAAAAAAAAAAA	ACTCCATCTC	CTGGTGGATC
gi|224384746|gb|CM000685.1| Homo sapiens chromosome X; GRCh37 primary reference assembly	2	22.5	18242127	ATATATATATATATATATATATATATATATATATATATATATATA	AAACAAAAGC	CCATTAAAGA
gi|224384746|gb|CM000685.1| Homo sapiens chromosome X; GRCh37 primary reference assembly	4	9.8	18294604	ACATACATACATACGTATACATACATTGACATACATACATACA	GTATGTATTG	CACCTATGTT
gi|224384746|gb|CM000685.1| Homo sapiens chromosome X; GRCh37 primary reference assembly	1	25	18399342	TTTTTTTTTTTTTTTTTTTTTTTTT	ATATTCAAGG	GAGACAGGGT
gi|224384746|gb|CM000685.1| Homo sapiens chromosome X; GRCh37 primary reference assembly	5	10.2	18412128	TATTTTATTTTATTTTGTTTTATTTTATTTTATTTATTTTTATTTTTTTT	TGGCACCCTA	TTCTGAGCCG
gi|224384746|gb|CM000685.1| Homo sapiens chromosome X; GRCh37 primary reference assembly	2	58.5	18436769	TATATATATATATATATATACACACATATATATGTATACACATATATATGTGTGTATATATATATACACACACATATATATGTATATACATATATATGTGTGTATACATATATATAT	TGTGTGTGTG	GTGTACACAT
gi|224384746|gb|CM000685.1| Homo sapiens chromosome X; GRCh37 primary reference assembly	2	13.5	18436982	ACACACACACACACACACACACACACA	ATATATGTAT	AAATTTGCCA
gi|224384746|gb|CM000685.1| Homo sapiens chromosome X; GRCh37 primary reference assembly	4	6.8	18450196	TTTCTTTCTTTCTTTCTTTCTTTCTTT	ACCTGGCTAA	TTTTTTTTTT
gi|224384746|gb|CM000685.1| Homo sapiens chromosome X; GRCh37 primary reference assembly	1	35	18536509	TTTTTTTTTTTTTTTTTTTTTTTTTTTTTTTTTTT	TCTTTTCTTA	GTGACAGAGT
gi|224384746|gb|CM000685.1| Homo sapiens chromosome X; GRCh37 primary reference assembly	2	25.5	18571573	TGTGTGTGTGTGCGTGTGTGTGTGTGTGTGTGTGTGTGTGTGTGTGTGTGT	TGAAGGCAGT	TTTGGAGACA
gi|224384746|gb|CM000685.1| Homo sapiens chromosome X; GRCh37 primary reference assembly	1	25	18681153	TTTTTTTTTTTTTTTTTTTTTTTTT	GAACAATGAC	GAGACGGAGT
gi|224384746|gb|CM000685.1| Homo sapiens chromosome X; GRCh37 primary reference assembly	1	25	18681457	TTTTTTTTTTTTTTTTTTTTTTTTT	TGTGCCTGGC	GAGACAGGGT
gi|224384746|gb|CM000685.1| Homo sapiens chromosome X; GRCh37 primary reference assembly	1	26	18690421	TTTTTTTTTTTTTTTTTTTTTTTTTT	CTTTTCGTTC	GAGATGGAGT
gi|224384746|gb|CM000685.1| Homo sapiens chromosome X; GRCh37 primary reference assembly	3	9.3	18698324	TGCTGCTGCTGCTGCTGCTGCTGCTGCT	TCGGGGCCTT	CTCAGCCTCG
gi|224384746|gb|CM000685.1| Homo sapiens chromosome X; GRCh37 primary reference assembly	1	28	18724938	TTTTTTTTTTTTTTTTTTTTTTTTTTTT	TCAAACCTCC	GAGATGGAGT
gi|224384746|gb|CM000685.1| Homo sapiens chromosome X; GRCh37 primary reference assembly	1	41	18784184	AAAAAAAAAAAAAAAAAAAGAAAAAAGAAAAAAGAAAAAAA	ACTCTGTCTC	GAAGCTGGAA
gi|224384746|gb|CM000685.1| Homo sapiens chromosome X; GRCh37 primary reference assembly	4	9.3	18794328	TGGTTGGTTGGTTGGTTGGTTGGTTGGTTGGTTGGTT	CCTTTCTTTG	TGTTTTAGAC
gi|224384746|gb|CM000685.1| Homo sapiens chromosome X; GRCh37 primary reference assembly	2	17	18828195	TGTGTGTGTGTGTGTGTGTGTGTGTGTGTGTGTG	AAAAATCCTC	GACATATATC
gi|224384746|gb|CM000685.1| Homo sapiens chromosome X; GRCh37 primary reference assembly	2	14.5	18829706	TATATATATATATATATATATATATATAT	ACTTATTCAG	TTTTTTTTTT
gi|224384746|gb|CM000685.1| Homo sapiens chromosome X; GRCh37 primary reference assembly	2	18.5	18835187	TGTGTGTGTGTGTGTGTGTGTGTGTGTGTGTGTGTGT	CATTTTGCCA	ACATGCACAA
gi|224384746|gb|CM000685.1| Homo sapiens chromosome X; GRCh37 primary reference assembly	2	23	18839877	GAGAGAGAGAGAGAGAGAGAGAGAGAGAGAGAGAGAGAGAGAGAGA	AAACCATGGC	AAACAAATAA
gi|224384746|gb|CM000685.1| Homo sapiens chromosome X; GRCh37 primary reference assembly	1	32	18849012	AAAAAAAAAAAAAAAAAAAAAAAAAAAAAAAA	TTCTTCTGTG	CAGTTAAACA
gi|224384746|gb|CM000685.1| Homo sapiens chromosome X; GRCh37 primary reference assembly	1	27	18856882	TTTTTTTTTTTTTTTTTTTTTTTTTTT	GTTTAAGTCC	GAGACAGGGT
gi|224384746|gb|CM000685.1| Homo sapiens chromosome X; GRCh37 primary reference assembly	6	5.7	18858576	TTTTAATTTTAATTTTAATTTTATTTTATTTT	TATTGAGTGG	TGAGACAGTC
gi|224384746|gb|CM000685.1| Homo sapiens chromosome X; GRCh37 primary reference assembly	2	29.5	18875831	TATATATATATAATATATATATTATAATATATTTTATATATATATATATATATAT	AAAATGGGAT	TTTTTTTTTG
gi|224384746|gb|CM000685.1| Homo sapiens chromosome X; GRCh37 primary reference assembly	1	59	19100191	AAAAAAAAAAAAAAAAAAAAAAAAAGAAAAGAAAGAAAGAAAGAAAAGAAAAGAAAAAA	ACCCTGTCTC	GAAAGAAATA
gi|224384746|gb|CM000685.1| Homo sapiens chromosome X; GRCh37 primary reference assembly	4	10.8	19100213	AAAGAAAAGAAAGAAAGAAAGAAAAGAAAAGAAAAAAGAAAGAAA	AAAAAAAAAA	TAGGAAGCGT
gi|224384746|gb|CM000685.1| Homo sapiens chromosome X; GRCh37 primary reference assembly	5	6.6	19173779	AAATAAAATAAAATAAAATAAAATAAAAATAAAA	ACTCCATCTC	CAGTACCTAC
gi|224384746|gb|CM000685.1| Homo sapiens chromosome X; GRCh37 primary reference assembly	1	48	19176457	AAAAAAAAAAAAAAAAAAAAAAAGAAAAGAAAAAGAAAAGAAAAAAAA	ACTCCGCCTC	GAGACAAGAA
gi|224384746|gb|CM000685.1| Homo sapiens chromosome X; GRCh37 primary reference assembly	1	26	19189844	AAAAAAAAAAAAAAAAAAAAAAAAAA	ACTCTGTCTC	GAAAGAAAGA
gi|224384746|gb|CM000685.1| Homo sapiens chromosome X; GRCh37 primary reference assembly	4	11.5	19195287	GAGGGAGGAAGGGAGAGAGGGAGAGAGGGAGGGAGGGAGGGAGGGA	ATAGGCATCT	AGAAGGAAGG
gi|224384746|gb|CM000685.1| Homo sapiens chromosome X; GRCh37 primary reference assembly	4	18	19195330	GGAAGAAGGAAGGAAGGAAGGAAGGAAGGAAGGAAGGAAGGAAGGAAGGAAGGAAGGAAGGAAGGAAGGAA	AGGGAGGGAG	AAAGAGTTTT
gi|224384746|gb|CM000685.1| Homo sapiens chromosome X; GRCh37 primary reference assembly	1	39	19237412	AAAAAAAAAAAAAAAAAAAAAAAAAAAAAAAAAAAAAAA	CCCTGCTTGT	TTAGCTGGGC
gi|224384746|gb|CM000685.1| Homo sapiens chromosome X; GRCh37 primary reference assembly	1	56	19254889	AAAAAAAAAAAAAAAAAAAAAAAAAAAAAAAAAAAAAAAAAAAAAAAAAAAAAAAA	ACTCTGTCTC	GCTGCTATCC
gi|224384746|gb|CM000685.1| Homo sapiens chromosome X; GRCh37 primary reference assembly	1	40	19352550	TTTTTTTTTTTTTTTTTTTTTTTTTTTTTTTTTTTTTTTT	GTAGGGCAGA	GAGACAGGTT
gi|224384746|gb|CM000685.1| Homo sapiens chromosome X; GRCh37 primary reference assembly	1	46	19412908	TTTTTTTTTTTTTTTTTTTTTTTTTTTTTTTTTTTTTTTTTTTTTT	GGTCTGTTGC	AAAAAGAGTG
gi|224384746|gb|CM000685.1| Homo sapiens chromosome X; GRCh37 primary reference assembly	2	15	19431232	ACACACACACACACACACACACACACACAC	ATGTTTTTAT	TCCCCCACCC
gi|224384746|gb|CM000685.1| Homo sapiens chromosome X; GRCh37 primary reference assembly	2	49	19442354	ATATATATACATATATATACACATATATATACACACATATATACACACATATATATACACATATATATACACACATATATATACATATATATATATAT	ATGTACACAC	TTTTTTATGC
gi|224384746|gb|CM000685.1| Homo sapiens chromosome X; GRCh37 primary reference assembly	2	31	19447879	AGAGAGAGAGAGAGAGAGAGAGAGAGAGAGAGAGAGAGAGAGAGAGAGAGAGAGAGAGAGAG	TATGAAAGGA	GAAGCAGTTA
gi|224384746|gb|CM000685.1| Homo sapiens chromosome X; GRCh37 primary reference assembly	5	74.6	19470175	AGAGAAGAGAAGAGAAGAGAAGAGAAGAGAAGAGAAGAGAAGAGAAGAGAAGAGAAGAGAAGAGAAGAGAAGAGAAGAGAAGAGAAGAGAAGAGAAGAGAAGAGAAGAGAAGAGAAGAGAAGAGAAGAGAAGAGAAGAGAAGAGAAGAGAAGAGAAGAGAAGAGAAGAGAAGAGAAGAGAAGAGAAGAGAAGAGAAGAGAAGAGAAGAGAAGAGAAGAGAAGAGAAGAGAAGAGAAGAGAAGAGAAGAGAAGAGAAGAGAAGAGAAGAGAAGAGAAGAGAAGAGAAGAGAAGAGAAAGAGAAGAGAAGAGAAGAGAAGAGAGAAAAGAAAAGAGAAAAGAAAAGAAAAGAAAAGAAAAGAAAAGAAGAAAGA	GGATTCTGTC	AAAAGAAAAA
gi|224384746|gb|CM000685.1| Homo sapiens chromosome X; GRCh37 primary reference assembly	2	17.5	19483949	GTGTGTGTGTGTGTGTGTGTGTGTGTGTGTGTGTG	GTGTGTAGGG	ATAAGTGGGG
gi|224384746|gb|CM000685.1| Homo sapiens chromosome X; GRCh37 primary reference assembly	3	14.7	19490345	AATAATAATAATAATAATAATAATAATAATAATAATAATAATAA	CTGTCTCAAA	AGAAATTTCT
gi|224384746|gb|CM000685.1| Homo sapiens chromosome X; GRCh37 primary reference assembly	2	22.5	19508259	ACACACACACACACACACACACACACACACACACACACACACACA	TAGGCATTAT	TACATACAAA
gi|224384746|gb|CM000685.1| Homo sapiens chromosome X; GRCh37 primary reference assembly	2	18.5	19538793	TGTGTGTGTGTGTGTGTGTGTGTGTGTGTGTGTGTGT	TATATATATA	ACACACAAGG
gi|224384746|gb|CM000685.1| Homo sapiens chromosome X; GRCh37 primary reference assembly	1	37	19540102	TTTTTGTTTTTTTTTTTTTTTTTTTTTTTTTTTTTTT	CCCCCACTCG	ACAGAGTCTC
gi|224384746|gb|CM000685.1| Homo sapiens chromosome X; GRCh37 primary reference assembly	1	25	19577393	AAAAAAAAAAAAAAAAAAAAAAAAA	CTGTCTCACC	GTAGATTAAA
gi|224384746|gb|CM000685.1| Homo sapiens chromosome X; GRCh37 primary reference assembly	2	104	19602256	ATATATATTTATATATAATATATTTATATATATTTATATATAATATATTTATATTTATAAATATATGTCAATATATATTTATATTTATAAATATATATAAATATATGTATATAAATATACAAAATACATATTTATATATATATAAATATATTTATATTTATATTTATAAATATGTATTTATAAATATAAATACACATATATATAT	CATATTAATA	TTATGGAGGA
gi|224384746|gb|CM000685.1| Homo sapiens chromosome X; GRCh37 primary reference assembly	1	25	19636504	AAAAAAAAAAAAAAAAAAAAAAAAA	ACTCTGTCTC	CAGTTTCTAT
gi|224384746|gb|CM000685.1| Homo sapiens chromosome X; GRCh37 primary reference assembly	5	6	19637393	CAAAACAAAACAAAACGAAACAAAACAAAA	GACTCTGTCT	ACCAAAAAAC
gi|224384746|gb|CM000685.1| Homo sapiens chromosome X; GRCh37 primary reference assembly	2	20	19687054	ATATATATATATATATATATATATATATATATATATATAT	ATTGAGGGTA	TTTTTGAGAC
gi|224384746|gb|CM000685.1| Homo sapiens chromosome X; GRCh37 primary reference assembly	2	23	19710743	GTGTGTGTGTGTGTGTGTGTGTGTGTGTGTGTGTGTGTGTGTGTGT	ATATACATAC	ATGTATATAT
gi|224384746|gb|CM000685.1| Homo sapiens chromosome X; GRCh37 primary reference assembly	1	25	19757133	AAAAAAAAAAAAAAAAAAAAAAAAA	TGCCTCCAAG	GACTTATATG
gi|224384746|gb|CM000685.1| Homo sapiens chromosome X; GRCh37 primary reference assembly	2	38	19778128	TCTCTCTCTCTCTCCTCTCTCTCTCTCTCTCCCTCTCTCTCTCTCTCTCTCTCTCTCTCTCTCTCTCTCTCTCTC	TCAGTCTCGG	GACACACACA
gi|224384746|gb|CM000685.1| Homo sapiens chromosome X; GRCh37 primary reference assembly	4	13	19778516	ATACATACATACATACATACATACATACATACATACATACATACATACATAC	AAATAAATAA	TGGAAGGTAC
gi|224384746|gb|CM000685.1| Homo sapiens chromosome X; GRCh37 primary reference assembly	1	28	19783105	TTTTTTTTTTTTTTTTTTTTTTTTTTTT	TTTGCAGTTC	AAGTAGAGAC
gi|224384746|gb|CM000685.1| Homo sapiens chromosome X; GRCh37 primary reference assembly	1	28	19794651	TTTTTTTTTTTTTTTTTTTTTTTTTTTT	GACAACCTGG	AGAGAGAGAC
gi|224384746|gb|CM000685.1| Homo sapiens chromosome X; GRCh37 primary reference assembly	1	27	19861127	TTTTTTTTTTTTTTTTTTTTTTTTTTT	GTGCATCAAC	GAGACGGAGT
gi|224384746|gb|CM000685.1| Homo sapiens chromosome X; GRCh37 primary reference assembly	1	49	19905720	AAAAAAAAAAAAAAAAAAAAAAAAAAAAAAAAAAAAAAAAAAAAAAAAA	GGAAATTGCG	CAGCGCCGCC
gi|224384746|gb|CM000685.1| Homo sapiens chromosome X; GRCh37 primary reference assembly	2	19.5	19925138	ACACACACACACACACACACACACACACACACACACACA	AAAATGTGGT	ATGGAATACT
gi|224384746|gb|CM000685.1| Homo sapiens chromosome X; GRCh37 primary reference assembly	5	9.6	19926467	AAAAAAAAAAAAAAAAAAGAAAAGAAAAGAAAAGAAAAGAAAGAAA	ACTCTGTCTC	GAATGGAGGC
gi|224384746|gb|CM000685.1| Homo sapiens chromosome X; GRCh37 primary reference assembly	2	15.5	20012853	TATATATATATATATATATATATATATATAT	TGTATGTATG	TTCTTTTGAC
gi|224384746|gb|CM000685.1| Homo sapiens chromosome X; GRCh37 primary reference assembly	4	18.3	20013711	GAAAGAAAGAAAGAAAGAAAGAAAGAAAGAAAGAAAGAAAGAAAGAAAGAAAGAAAGAAAGAAAGAAAGAAAG	GCAAGACTCT	GAGGGAGGGA
gi|224384746|gb|CM000685.1| Homo sapiens chromosome X; GRCh37 primary reference assembly	4	31.3	20013783	GGAGGGAGGGAGGGAGGGAGGGAGGGAGGGAGGGAGGGAGGGAGGGAAGGAAGGAAGGAAGGAAGGAGGGAGGGAAGGAGGGAGGGAAGGAGGGAGGGAAGGAGGGAGGGAAGGAAGGAAGGAGG	AAGAAAGAAA	AAGGAAGGAA
gi|224384746|gb|CM000685.1| Homo sapiens chromosome X; GRCh37 primary reference assembly	4	25	20013827	GGAAGGAAGGAAGGAAGGAAGGAGGGAGGGAAGGAGGGAGGGAAGGAGGGAGGGAAGGAGGGAGGGAAGGAAGGAAGGAGGAAGGAAGGAAGGAAGGAA	AGGGAGGGAG	AGAAAGAAAG
gi|224384746|gb|CM000685.1| Homo sapiens chromosome X; GRCh37 primary reference assembly	4	12	20013923	GAAAGAAAGAAAGAGAAAGAAAGAAAGAAAGAAAAAGAAAGAAA	AGGAAGGAAG	CTAACTCTAG
gi|224384746|gb|CM000685.1| Homo sapiens chromosome X; GRCh37 primary reference assembly	1	25	20027782	AAAAAAAAAAAAAAAAAAAAAAAAA	ATTCCATCTC	GAATCTAAAA
gi|224384746|gb|CM000685.1| Homo sapiens chromosome X; GRCh37 primary reference assembly	5	10.4	20049410	AAAATAAAATAAAATAAAATAAAATAAAATAAAATAAAATAAAATAAAATAA	ACCATCTCGA	TGTCAAGGTC
gi|224384746|gb|CM000685.1| Homo sapiens chromosome X; GRCh37 primary reference assembly	1	37	20106587	TTTTTTTTTTTTTTTTTTTTTTTTTTTTTTTTTTTTT	TAATTTTCAG	GCAGAGACAG
gi|224384746|gb|CM000685.1| Homo sapiens chromosome X; GRCh37 primary reference assembly	4	7.8	20113329	TTTGTTTGTTTGTTTGTTTGTTTGTTTGTTT	ATTTTAAGGT	TTCAATCAGG
gi|224384746|gb|CM000685.1| Homo sapiens chromosome X; GRCh37 primary reference assembly	1	56	20114200	AAAAAAAAAAAAAAAAAAAAAAAAAGGAAAAAAGAAAAAAAGAAAAGAAAAGAAAA	ACTCTTCCTC	GAAATTCTGG
gi|224384746|gb|CM000685.1| Homo sapiens chromosome X; GRCh37 primary reference assembly	1	28	20140488	AAAAAAAAAAAAAAAAAAAAAAAAAAAA	ACTTCGTCTC	TTTATGCTAA
gi|224384746|gb|CM000685.1| Homo sapiens chromosome X; GRCh37 primary reference assembly	1	30	20273908	AAAAAAAAAAAAAAAAAAAAAAAAAAAAAA	ATTTCGTCTC	GGAATTAGGC
gi|224384746|gb|CM000685.1| Homo sapiens chromosome X; GRCh37 primary reference assembly	3	24.3	20284837	CGGCAGCGGCGGCGGCGGCGGCGGCGGCGGCAGCGGCAGCGGCAGCGGCAGCAGCAGCAGCAGCGGCGGCGGC	CCGAGCCCCA	CCCAGAGAGG
gi|224384746|gb|CM000685.1| Homo sapiens chromosome X; GRCh37 primary reference assembly	6	10.8	20284845	GCGGCGGCGGCGGCGGCGGCGGCAGCGGCAGCGGCAGCGGCAGCAGCAGCAGCAGCGGCGGCGGC	CACGGCAGCG	CCCAGAGAGG
gi|224384746|gb|CM000685.1| Homo sapiens chromosome X; GRCh37 primary reference assembly	4	7	20287751	AAACAAACAAACAAACAAACAAACAAAC	TCTGTCTCAA	CAGTTAAAGT
gi|224384746|gb|CM000685.1| Homo sapiens chromosome X; GRCh37 primary reference assembly	1	30	20337808	TTTTTTTTTTTTTTTTTTTTTTTTTTTTTT	GCAGACATCC	CCTGAGACAG
gi|224384746|gb|CM000685.1| Homo sapiens chromosome X; GRCh37 primary reference assembly	1	35	20397164	TTTTTTTTTTTTTTTTTTTTTTTTTTTTTTTTTTT	CTTCTTTGCC	GAGACAAAGT
gi|224384746|gb|CM000685.1| Homo sapiens chromosome X; GRCh37 primary reference assembly	5	15.8	20501066	CCCTCCCCTCCCCTCCCCTAACTTCCCTCTCCTCCCCTCCCCTCCCCTAACTTCCCTCTCCTCCCCTCCCCTCCCCT	TCCCTAACTT	AACTTCCCTC
gi|224384746|gb|CM000685.1| Homo sapiens chromosome X; GRCh37 primary reference assembly	1	33	20524489	AAAAAAAAAAAAAAAAAAAAAAAAAAAAAAAAA	ACTCCGTCTC	TTGGCCAACA
gi|224384746|gb|CM000685.1| Homo sapiens chromosome X; GRCh37 primary reference assembly	2	26	20543425	TATATATATATATATATATATATATATATATATATATATATATATATATATA	GGCTTCCACC	AAATGCAACA
gi|224384746|gb|CM000685.1| Homo sapiens chromosome X; GRCh37 primary reference assembly	4	18.8	20565913	GAGGGAGTGAGGGAGTGAGGGAGTTAGGAGTGAGGGAGTGAGGGAGTTAGGAGGGAGGGAGGGAGGGAGGGAG	TGGGGAGAGA	AGAGAAAGAG
gi|224384746|gb|CM000685.1| Homo sapiens chromosome X; GRCh37 primary reference assembly	1	25	20905111	TTTTTTTTTTTTTTTTTTTTTTTTT	CATGTCTAAG	GGCAAGACCC
gi|224384746|gb|CM000685.1| Homo sapiens chromosome X; GRCh37 primary reference assembly	1	26	21026398	AAAAAAAAAAAAAAAAAAAAAAAAAA	TAGCAAAACT	CACCAAGGAG
gi|224384746|gb|CM000685.1| Homo sapiens chromosome X; GRCh37 primary reference assembly	1	26	21140673	AAAAAAAAAAAAAAAAAAAAAAAAAA	CCTGTTTCTC	GATAACTGCT
gi|224384746|gb|CM000685.1| Homo sapiens chromosome X; GRCh37 primary reference assembly	6	25.7	21218969	ATATATATATACATATATATGTATATGTATATGTATATGTGTATATATATATTTGTATATATATGTATATATATATACAAATACATATACACATATACATATACATATATACATATACACATATACATATATATATATATGCACATATATATAT	ACTCCCCTTC	TCCATTAGTT
gi|224384746|gb|CM000685.1| Homo sapiens chromosome X; GRCh37 primary reference assembly	3	12.7	21392713	GCAGCAGCAGCAGCAGCAGCAGCAGCAGCAGCAGCAGC	AGCGGCGGAG	CGCCGCCGCC
gi|224384746|gb|CM000685.1| Homo sapiens chromosome X; GRCh37 primary reference assembly	2	19.5	21433952	ACACACACACACACACACACACACACACACACACACACA	ATACATATAT	TATATATATA
gi|224384746|gb|CM000685.1| Homo sapiens chromosome X; GRCh37 primary reference assembly	2	14	21833802	CTCTCTCTCTCTCTCTCTCTCTCTCTCT	CACACAGACC	TCCCAATGGG
gi|224384746|gb|CM000685.1| Homo sapiens chromosome X; GRCh37 primary reference assembly	1	26	21845593	AAAAAAAAAAAAAAAAAAAAAAAAAA	ACTCCATCTC	GGAGGTGGGG
gi|224384746|gb|CM000685.1| Homo sapiens chromosome X; GRCh37 primary reference assembly	4	25.3	21931621	AAAGAAAGAAGAAAGAGAGAAAGAGAGAAAGACAGACAGACAGAAAGAAAGAAAGAAAGAAAGAAAGAAAGAAAGAAAGAAAGAAAGAAAGAAAGAAAGA	CCTGTCTCAA	GGAGGGAGGG
gi|224384746|gb|CM000685.1| Homo sapiens chromosome X; GRCh37 primary reference assembly	2	23	21935380	ATATATATATATATATATATATATATATATATATATATATATATAT	ATTGCATTAC	CACATATTCT
gi|224384746|gb|CM000685.1| Homo sapiens chromosome X; GRCh37 primary reference assembly	1	39	21960003	AAAAAAAAAAAAAAAAAAAAAAAAAAAAAAAAAAAAAAA	ACCCTGTCTC	CCCGACCAGA
gi|224384746|gb|CM000685.1| Homo sapiens chromosome X; GRCh37 primary reference assembly	5	11.8	21983866	AAAATAAAATAAAATAAAATAAAATAATAAATAAATAAAAAAAAACAAATAAATAAAA	ACTCTGTCTC	ATTAGTTGGG
gi|224384746|gb|CM000685.1| Homo sapiens chromosome X; GRCh37 primary reference assembly	1	30	22006781	AAAAAAAAAAAAAAAAAAAAAAAAAAAAAA	ACTCTGTCTC	GGAGTCAGGT
gi|224384746|gb|CM000685.1| Homo sapiens chromosome X; GRCh37 primary reference assembly	1	46	22013778	TTTTTCTTTTTCTTTCTTTCTTTTTTTTTTTTTTTTTTTTTTTTTT	GAATGTCTAC	GAGACAGTCT
gi|224384746|gb|CM000685.1| Homo sapiens chromosome X; GRCh37 primary reference assembly	3	13	22048100	GTTGTTTGTTGTTTGTTGTTGTTGTTGTCGTTGTTGTTGTT	GCTGAAGCTG	TTGAGATGGG
gi|224384746|gb|CM000685.1| Homo sapiens chromosome X; GRCh37 primary reference assembly	4	9.8	22062834	AAATAAATAAATAAATAAATAAATAATAAAAAATAAA	CTGTCTCAAA	AAAGTAGCAG
gi|224384746|gb|CM000685.1| Homo sapiens chromosome X; GRCh37 primary reference assembly	1	41	22073293	AAAAAAAAAAAAAAAAAAAAAAAAAAAAAAAAAAAAAAAAA	ACTCCAGCTC	CAGACCTAGT
gi|224384746|gb|CM000685.1| Homo sapiens chromosome X; GRCh37 primary reference assembly	1	27	22091754	TTTTTTTTTTTTTTTTTTTTTTTTTTT	TGTGCTATAG	GGAAACACAC
gi|224384746|gb|CM000685.1| Homo sapiens chromosome X; GRCh37 primary reference assembly	1	26	22136458	AAAAAAAAAAAAAAAAAAAAAAAAAA	AAACAGCACC	GCCTCGGTGA
gi|224384746|gb|CM000685.1| Homo sapiens chromosome X; GRCh37 primary reference assembly	1	33	22248347	TTTTTTTTTTTTTTTTTTTTTTTTTTTTTTTTT	ATATGGGCTC	GGTTCCATAT
gi|224384746|gb|CM000685.1| Homo sapiens chromosome X; GRCh37 primary reference assembly	1	40	22290078	TTTTTTTTTTTTTTTTTTTTTTTTTTTTTTTTTTTTTTTT	TTCACTCCTG	GAGACAGAGT
gi|224384746|gb|CM000685.1| Homo sapiens chromosome X; GRCh37 primary reference assembly	1	29	22299417	TTTTTTTTTTTTTTTTTTTTTTTTTTTTT	ATGGTCTCTC	GAGACGGAGT
gi|224384746|gb|CM000685.1| Homo sapiens chromosome X; GRCh37 primary reference assembly	1	31	22305335	AAAAAAAAAAAAAAAAAAAAAAAAAAAAAAA	ACTCTGTCTC	GAGAAAAGAA
gi|224384746|gb|CM000685.1| Homo sapiens chromosome X; GRCh37 primary reference assembly	3	23.3	22332265	GAGGAGGAGGAGGAGGGAGGAGGAGAGGAGGGAGGAGGAGGAGGAGGAGGAGGAGGAGGAGGAGGAGGAGG	TTGACCACCA	CATTTTTCTG
gi|224384746|gb|CM000685.1| Homo sapiens chromosome X; GRCh37 primary reference assembly	1	38	22346872	TTTTTTTTTTTTTTTTTTTTTTTTTTTTTTTTTTTTTT	GATTTGTTAA	GAGATGGAGT
gi|224384746|gb|CM000685.1| Homo sapiens chromosome X; GRCh37 primary reference assembly	1	39	22362680	TTTTTTTTTTTTTTTTTTTTTTTTTTTTTTTTTTTTTTT	CTTCCTGGAC	AGAGCCTGTG
gi|224384746|gb|CM000685.1| Homo sapiens chromosome X; GRCh37 primary reference assembly	1	30	22493095	AAAAAAAAAAAAAAAAAAAAAAAAAAAAAA	ACCCTGTCTC	GAGGTTGAGC
gi|224384746|gb|CM000685.1| Homo sapiens chromosome X; GRCh37 primary reference assembly	5	6.6	22682746	AGGGCAGGGCAGGGCAGGGCAGGGCAGGGCAGG	AAAAAAAAGA	AGGGAGGAAG
gi|224384746|gb|CM000685.1| Homo sapiens chromosome X; GRCh37 primary reference assembly	4	18.8	22682786	AAGAAAGAAAGGAAAGAAAGGAAAGAAAGGAAAGAAAGAAAGAAAGAAAGAAAGAAAGAAAGAAAGAAAGAAAGAAAG	AGGAGGGAGG	GAAGGAAGCA
gi|224384746|gb|CM000685.1| Homo sapiens chromosome X; GRCh37 primary reference assembly	4	7.5	22682869	AAGCAAGCAAGCAAGCAAGCAAGCAAGCAA	GAAAGGAAGG	ATGAGAAAAA
gi|224384746|gb|CM000685.1| Homo sapiens chromosome X; GRCh37 primary reference assembly	1	27	22735291	TTTTTTTTTTTTTTTTTTTTTTTTTTT	AATAGCAATC	GAGACAAGGT
gi|224384746|gb|CM000685.1| Homo sapiens chromosome X; GRCh37 primary reference assembly	1	46	22814918	AAAAAAAAAAAAAAAAAAAAAAAAAAAAAAAAAAAAAAAAAAAAAA	CCGTTACTAT	GCTCCTGCCG
gi|224384746|gb|CM000685.1| Homo sapiens chromosome X; GRCh37 primary reference assembly	2	18.5	22844305	TATATATATATATGTGTATATATATATATATATATAT	CCATTATCAT	GTGTGTGTGT
gi|224384746|gb|CM000685.1| Homo sapiens chromosome X; GRCh37 primary reference assembly	2	22	22844381	TATATATATATATATATATATATATATATATATATATATATATA	TGTGTGTGTG	GCTTGTGTCA
gi|224384746|gb|CM000685.1| Homo sapiens chromosome X; GRCh37 primary reference assembly	4	10.3	22875419	TTCCTTCCTTCCTTCCTTCCTTCCTTCCTTCCTTCCTTCCT	TTTTCCTTTT	CCCTCCCTCC
gi|224384746|gb|CM000685.1| Homo sapiens chromosome X; GRCh37 primary reference assembly	2	624.5	22916694	TATATATTTATATATAATATATATAATTATATATAATATATAAAATTATATATTAATATATAATTATATATATTATATACATTATATAATTTTATCGCTATTATATATTTATATATTATATATTTTATCGATATTATATATTTATATATTATATATATTATCGATATTATATATTTATATTATATATATTATCGATATTATATATTTATAGATATATATTTTTATATATTATATATTTATAGATATATATTTTTATATATTATATATTTATAGATATATATTTATATATCTATAAATATATGTCTATAAATATATAACATATATTATGTGTAAATATACAATATGTATAATATATATTATGTATAAATATACAATATGTATAATATATATTATGTATAT…	TTTAATACAT	TCCTCCAAAT
gi|224384746|gb|CM000685.1| Homo sapiens chromosome X; GRCh37 primary reference assembly	4	20	23001625	ATCTATCTATCTATCTATCTATATCTATCTATCTATCTATCTATCTATCTATCTACCTACCTACCTACCTACCTATCT	CATATATGTA	GGGACTACAT
gi|224384746|gb|CM000685.1| Homo sapiens chromosome X; GRCh37 primary reference assembly	1	54	23016986	AAAAAAAAAAAAAAAAAAAAAGAAAGAAAGAAAAGAAAAAGAAAAAAAAGAAAA	ACCCCATCTC	CTTTGACAGA
gi|224384746|gb|CM000685.1| Homo sapiens chromosome X; GRCh37 primary reference assembly	1	26	23048310	TTTTTTTTTTTTTTTTTTTTTTTTTT	ATGGTTTTCG	AGAAGGAGTT
gi|224384746|gb|CM000685.1| Homo sapiens chromosome X; GRCh37 primary reference assembly	1	28	23072860	AAAAAAAAAAAAAAAAAAAAAAAAAAAA	GAATAAATGT	CTACACCTAG
gi|224384746|gb|CM000685.1| Homo sapiens chromosome X; GRCh37 primary reference assembly	1	38	23073239	AAAAAAAAAAAAAAAAAAAAAAAAAAAAAAAAAAAAAA	ACTCCGTCTC	TCCTAAGAGA
gi|224384746|gb|CM000685.1| Homo sapiens chromosome X; GRCh37 primary reference assembly	1	28	23094748	AAAAAAAAAAAAAAAAAAAAAAAAAAAA	ACTCCGTCTC	GACAAAAAGC
gi|224384746|gb|CM000685.1| Homo sapiens chromosome X; GRCh37 primary reference assembly	4	14.3	23144784	AAACAAAAAACAAAAAACAAAAAACAAACAAAACAAACAAACAAAAAAAAACA	CGGAGGGCAA	CCTAGGTCTA
gi|224384746|gb|CM000685.1| Homo sapiens chromosome X; GRCh37 primary reference assembly	4	14.8	23168599	TCCTTCCCTCCTTCCTTCTTTCCTTCCTCCCTTCCTCCCTCCCTCCCTTCCTTCCTTCC	TTCTTTTTTC	CTTTCCTTTT
gi|224384746|gb|CM000685.1| Homo sapiens chromosome X; GRCh37 primary reference assembly	1	25	23191340	AAAAAAAAAAAAAAAAAAAAAAAAA	AATCTGTCGC	GAGAGAGAGA
gi|224384746|gb|CM000685.1| Homo sapiens chromosome X; GRCh37 primary reference assembly	2	19.5	23243317	ACACACACACACACACACACACACACACACACACACACA	CTATCTCAAA	TACAAAAACT
gi|224384746|gb|CM000685.1| Homo sapiens chromosome X; GRCh37 primary reference assembly	1	42	23262651	AAAAAATAAAAAATAAAAAAAAAAAAATAAAAAAAAAAAAAA	AAAGTATAAT	TAAAGTCCTT
gi|224384746|gb|CM000685.1| Homo sapiens chromosome X; GRCh37 primary reference assembly	1	28	23282791	TTTTTTTTTTTTTTTTTTTTTTTTTTTT	TTTATTCTTC	GAGACGGAGT
gi|224384746|gb|CM000685.1| Homo sapiens chromosome X; GRCh37 primary reference assembly	3	23.3	23352868	CGCCGCCGCCGCCGTCGCCGCCGCCGCGGGCGCCGCTGCCGCCGCCGCCGCCGCCGCCGCCGCCGCCGCC	CTCAGGGTCT	CGAACCCGCG
gi|224384746|gb|CM000685.1| Homo sapiens chromosome X; GRCh37 primary reference assembly	2	22.5	23360384	TATATATATATATATATATATATATATATATATATATATATATAT	TGTTTCTCCC	TTTTTTTTTT
gi|224384746|gb|CM000685.1| Homo sapiens chromosome X; GRCh37 primary reference assembly	1	29	23368178	AAAAAAAAAAAAAAAAAAAAAAAAAAAAA	TAGTGCTGTT	GACCTGTGTG
gi|224384746|gb|CM000685.1| Homo sapiens chromosome X; GRCh37 primary reference assembly	5	7.2	23371706	CAAAACAAAACAAAACAAAACAAAAAAAAAAAAC	AACTCTGTCT	GTAAGCTAAG
gi|224384746|gb|CM000685.1| Homo sapiens chromosome X; GRCh37 primary reference assembly	2	12.5	23372614	ATATATATATATATATATATATATA	AAGTACACAA	AAGAAATCCT
gi|224384746|gb|CM000685.1| Homo sapiens chromosome X; GRCh37 primary reference assembly	4	9.8	23417766	ATTCATTTATTCTTCATTCATTCTTTCATTCATTCATT	GCCTACTTCT	TCTTTATTCT
gi|224384746|gb|CM000685.1| Homo sapiens chromosome X; GRCh37 primary reference assembly	2	25	23423785	ACACACACACACACACACACACACACACACACACACACACACACACACAC	TCTCTCTCTA	GCTGGCGGGT
gi|224384746|gb|CM000685.1| Homo sapiens chromosome X; GRCh37 primary reference assembly	1	29	23518086	TTTTTTTTTTTTTTTTTTTTTTTTTTTTT	TGTCTTCCTC	GAGAAGGAGT
gi|224384746|gb|CM000685.1| Homo sapiens chromosome X; GRCh37 primary reference assembly	3	8.3	23552014	ATAATAATAATAATAATAATAATAA	AACGTAAAGT	AAAGAATTTC
gi|224384746|gb|CM000685.1| Homo sapiens chromosome X; GRCh37 primary reference assembly	1	31	23573101	AAAAAAAAAAAAAAAAAAAAAAACAAAAAAA	ACTCCGTCTC	GCAGGAGCAC
gi|224384746|gb|CM000685.1| Homo sapiens chromosome X; GRCh37 primary reference assembly	4	16	23628491	AAAGAAAGAAAGAAAGAAAGAAAGAAAGAAAGAAAGAAAGAAAGAAAGAAAGAAAGAAAGAAAG	AAGGAAGGAA	CCAGCCTTGT
gi|224384746|gb|CM000685.1| Homo sapiens chromosome X; GRCh37 primary reference assembly	6	6	23683611	ATATATATATACATATACATATATATATACATATAC	CCCCATAAAT	CTACTATGTA
gi|224384746|gb|CM000685.1| Homo sapiens chromosome X; GRCh37 primary reference assembly	1	31	23694254	AAAAAAAAAAAAAAAAAAAAAAAAAAAAAAA	ACTCCATCTC	GATTCAGAAC
gi|224384746|gb|CM000685.1| Homo sapiens chromosome X; GRCh37 primary reference assembly	1	29	23700943	AAAAAAAAAAAAAAAAAAAAAAAAAAAAA	ACTAAAAATC	TATATATATA
gi|224384746|gb|CM000685.1| Homo sapiens chromosome X; GRCh37 primary reference assembly	2	12.5	23700971	ATATATATATATATATATATATATA	AAAAAAAAAA	AACTAATATA
gi|224384746|gb|CM000685.1| Homo sapiens chromosome X; GRCh37 primary reference assembly	2	23	23758835	ACACACACACACACACACACACACACACACACACACACACACACAC	CCCAATACAT	CGCACTGAGG
gi|224384746|gb|CM000685.1| Homo sapiens chromosome X; GRCh37 primary reference assembly	2	22	23760331	GAGAGAGAGAGAGAGAGAGAGAGGGAGAGAGAGAGAGAGAGAGA	GTGAGTGAGT	TATCCAGGAC
gi|224384746|gb|CM000685.1| Homo sapiens chromosome X; GRCh37 primary reference assembly	1	25	23764567	TTTTTTTTTTTTTTTTTTTTTTTTT	GGTCTTCTTC	GAGACAGAGT
gi|224384746|gb|CM000685.1| Homo sapiens chromosome X; GRCh37 primary reference assembly	4	7	23771945	CTTTCTTTCTTTCTTTCTTTCTTTCTTT	TCTAGTCCCA	TAAATGGAGT
gi|224384746|gb|CM000685.1| Homo sapiens chromosome X; GRCh37 primary reference assembly	4	29	23777758	AAGAAAGAAAGAAGAAAGAAAGAGGGAAGGAAAGAAAGAAAGTAGAAAGAAAAAAAGAAAGAAAGAAAGAAAGAAAGAAAGAAAGAGAGAAAGAAAGAGAGAGAGAAAGAAAGA	AGACTCCATC	GGGAGGGAGG
gi|224384746|gb|CM000685.1| Homo sapiens chromosome X; GRCh37 primary reference assembly	6	4.3	23781172	AAAAAGAAAAAGAAAAAGAAAAAGAA	CCATCTCAAA	TCACTGGTTT
gi|224384746|gb|CM000685.1| Homo sapiens chromosome X; GRCh37 primary reference assembly	5	8.8	23786936	TTTTCTTTTCTTTTCTTTTCTTTTCTTTTCTTTTTTTTTTTT	GAGGTTTCTT	TGAGACGGAG
gi|224384746|gb|CM000685.1| Homo sapiens chromosome X; GRCh37 primary reference assembly	1	27	23787951	AAAAAAAAAAAAAAAAAAAAAAAAAAA	ACTCCATCTC	CTAAATGAAA
gi|224384746|gb|CM000685.1| Homo sapiens chromosome X; GRCh37 primary reference assembly	1	26	23793379	AAAAAAAAAAAAAAAAAAAAAAAAAA	ACCCTGACTC	GGAGTAAACC
gi|224384746|gb|CM000685.1| Homo sapiens chromosome X; GRCh37 primary reference assembly	2	20	23798594	ATATATATATATATATATATATAATATATATATATATAT	AAAAAAAAAA	GTAATGTTGG
gi|224384746|gb|CM000685.1| Homo sapiens chromosome X; GRCh37 primary reference assembly	1	39	23799992	AAAAAAAAAAAAAAAAAAAAAAAAAAAAAAAAAAAAAAA	TATCTCTACC	CTTATCAAAG
gi|224384746|gb|CM000685.1| Homo sapiens chromosome X; GRCh37 primary reference assembly	4	6.3	23808335	TGTTTGTTTGTTTGTTTGTTTGTTT	ACTGGTGCCA	TGAGACAGAG
gi|224384746|gb|CM000685.1| Homo sapiens chromosome X; GRCh37 primary reference assembly	2	18	23826547	GTGTGCGTGTGTGTTTGTGTGTGTGTGTGTGTGTGT	AGATTGGACC	TTTGAGACAG
gi|224384746|gb|CM000685.1| Homo sapiens chromosome X; GRCh37 primary reference assembly	1	30	23842775	AAAAAAAAAAAAAAAAAAAAAAAAAAAAAA	ACTCCATCCC	TTCCTGTTTA
gi|224384746|gb|CM000685.1| Homo sapiens chromosome X; GRCh37 primary reference assembly	4	31.3	23880949	GGAGGGAAGGGAAGGGAGAAGGAGGGAGGGGAGGGAGGGATGCAGGGGATGGAAGGGGAGGGAGGAGGGAAGGGGAGGGAGAAGGAGGGAAGGGGAGAGAGGGAGGGGAGGGCAGGGAAGGGAGAAGGAGGGAGGGAGGGAGG	GAAGGAAGAA	AAAAGAAGAT
gi|224384746|gb|CM000685.1| Homo sapiens chromosome X; GRCh37 primary reference assembly	2	31.5	23903497	ATATATATATTATATATATATATAAATATATAACTATATCTATACATAACTATATATATATA	GCCTCGGCAA	GCAGAGACAG
gi|224384746|gb|CM000685.1| Homo sapiens chromosome X; GRCh37 primary reference assembly	4	10.3	23942415	TTTATTTTATTTATTTATTTATTTATTTATTTATTTATTTAT	CAATACTATC	GAGGTGGAGT
gi|224384746|gb|CM000685.1| Homo sapiens chromosome X; GRCh37 primary reference assembly	2	30.5	23990159	TATATATATATATATATATATATATACACGTGTGTGTGTATATATATATATATATATATAT	TGTGTATGTG	TTTTTTTTTT
gi|224384746|gb|CM000685.1| Homo sapiens chromosome X; GRCh37 primary reference assembly	1	38	23997669	AAAAAAAAAAAAAAAAAAAAAAAAAAAAAAAAAAAAAA	GACTGTCTCC	TATATATATA
gi|224384746|gb|CM000685.1| Homo sapiens chromosome X; GRCh37 primary reference assembly	1	27	24000778	AAAAAAAAAAAAAAAAAAAAAAAAAAA	CTCTTGTCTC	GAGTAACAGT
gi|224384746|gb|CM000685.1| Homo sapiens chromosome X; GRCh37 primary reference assembly	1	26	24059944	AAAAAAAAAAAAAAAAAAAAAAAAAA	CCCTTTCAAG	GAATGTAAGA
gi|224384746|gb|CM000685.1| Homo sapiens chromosome X; GRCh37 primary reference assembly	4	7.8	24066000	TTTATTTTTTATTTATTTATTTATTTATTT	CTCAAAAAGC	TTGAGATGGA
gi|224384746|gb|CM000685.1| Homo sapiens chromosome X; GRCh37 primary reference assembly	4	6.3	24075142	TATTTATTTATTTATTTATTTATTT	GCTTTAATTG	GCGACGGAGT
gi|224384746|gb|CM000685.1| Homo sapiens chromosome X; GRCh37 primary reference assembly	1	34	24076640	TTTTTTTTTCTTTCTTTTTTTTTTTTTTTTTTTT	AATGCATATA	GAGACAGTCT
gi|224384746|gb|CM000685.1| Homo sapiens chromosome X; GRCh37 primary reference assembly	4	21.5	24128587	TCTCTCTCTCTCTCTCTCTCTCTCTCTCTCTCCCTCCCTCCCTCCCTCCCTCTCTCTCTCTCTCTCTCTCTCTCTCTCTCTCTCTC	AAGGGACAGA	GACAGGTTCT
gi|224384746|gb|CM000685.1| Homo sapiens chromosome X; GRCh37 primary reference assembly	1	31	24181482	TTTTTTTTTTTTTTTTTTTTTTTTTTTTTTT	TTTTGTTAGG	GATACAGAGT
gi|224384746|gb|CM000685.1| Homo sapiens chromosome X; GRCh37 primary reference assembly	1	45	24264772	TTTTTTTTTTTTTTTTTTTTTTTTTTTTTTTTTTTTTTTTTTTTT	ACTTAAAATC	GAGATAGAGT
gi|224384746|gb|CM000685.1| Homo sapiens chromosome X; GRCh37 primary reference assembly	1	37	24292998	AAAAAAAAAAAAAAAAGAAAAGAAAAAAAAAAAAAAA	ACTCCGTCTC	GATGTAAAAT
gi|224384746|gb|CM000685.1| Homo sapiens chromosome X; GRCh37 primary reference assembly	1	25	24305611	TTTTTTTTTTTTTTTTTTTTTTTTT	CACTTTTTGC	GAGATGGAGT
gi|224384746|gb|CM000685.1| Homo sapiens chromosome X; GRCh37 primary reference assembly	1	92	24327795	AAAAAAAAAAAAATTAAAAAAAAAAATTAAAAAAAAAAAGAAAAAAATAATAAAAATAAAAAAAAAAAGAAAAAAAAAAAAAAAAAAAAAAA	AGAGTATAAT	CATCCAAAAA
gi|224384746|gb|CM000685.1| Homo sapiens chromosome X; GRCh37 primary reference assembly	6	6.7	24365422	CCCCCCCCCCACCCCCACCCCCACCCCCACCCCCACCCC	ATTTCCGCCG	GCCTCCGCCT
gi|224384746|gb|CM000685.1| Homo sapiens chromosome X; GRCh37 primary reference assembly	2	47.5	24378578	ACACACACACACACACACACACACACACACGTACACACATACACACACACTGACACACACACATACACACACACTGACACACACACATACACACA	ATGCATGTTG	GGTTCACAGC
gi|224384746|gb|CM000685.1| Homo sapiens chromosome X; GRCh37 primary reference assembly	1	26	24392154	AAAAAAAAAAAAAAAAAAAAAAAAAA	CGTCTCTCTC	TTAGCTAGGC
gi|224384746|gb|CM000685.1| Homo sapiens chromosome X; GRCh37 primary reference assembly	2	23	24394260	TGTGTGTGTGTGTGTGTGTGTGTGTGTGTGTGTGTGTGTGTGTGTG	GGAACAGATT	GTGGGGAGTG
gi|224384746|gb|CM000685.1| Homo sapiens chromosome X; GRCh37 primary reference assembly	1	44	24488805	AAAAAAAAAAAAAAAAAAAAAAAGAAGAAAAGAAAAAAAGAAAA	ACGGCATCTC	TTATCCTACT
gi|224384746|gb|CM000685.1| Homo sapiens chromosome X; GRCh37 primary reference assembly	1	26	24490793	TTTTTTTTTTTTTTTTTTTTTTTTTT	TCTTTCTTTC	GTGAGACGGA
gi|224384746|gb|CM000685.1| Homo sapiens chromosome X; GRCh37 primary reference assembly	1	26	24506122	AAAAAAAAAAAAAAAAAAAAAAAAAA	ACTCCATCTC	GACACTTATT
gi|224384746|gb|CM000685.1| Homo sapiens chromosome X; GRCh37 primary reference assembly	1	38	24559007	TTTTTTTTTTTTTTTTTTTTTTTTTTTTTTTTTTTTTT	CCTAGCTTCC	GAGACACAGT
gi|224384746|gb|CM000685.1| Homo sapiens chromosome X; GRCh37 primary reference assembly	6	15.2	24577493	AGAAAGAGAAAGAAAAAGAAAGAAAGAAAAAGAGGAAAGAAAAAGAGAAAGAAGAAAGAAAAAGAAAGAGAGAGAGAGAGAAAGAAAGAGAAAGA	GAAAGAAGGA	AAGTAAAAGA
gi|224384746|gb|CM000685.1| Homo sapiens chromosome X; GRCh37 primary reference assembly	2	19	24616602	ACACACACACACACACACACACACACTCACACACACAC	ATATATATAT	GTGTGCCAAT
gi|224384746|gb|CM000685.1| Homo sapiens chromosome X; GRCh37 primary reference assembly	1	28	24632068	AAAAAAAAAAAAAAAAAAAAAAAAAAAA	ACAACCTGTC	GAAAGAAAGA
gi|224384746|gb|CM000685.1| Homo sapiens chromosome X; GRCh37 primary reference assembly	4	10	24632093	AAAGAAAGAAAGAGAGAAAGAAAGAAAGAGAGAAAAGAAAG	AAAAAAAAAA	GCAGTTTTAA
gi|224384746|gb|CM000685.1| Homo sapiens chromosome X; GRCh37 primary reference assembly	2	17.5	24641482	ATATATATATATATATATATATATATATATATATA	TGAGATTTAC	ACTTTAAATT
gi|224384746|gb|CM000685.1| Homo sapiens chromosome X; GRCh37 primary reference assembly	1	31	24647677	AAAAAAAAAAAAAAAAAAAAAAAAAAAAAAA	ACCCTGTCTC	CAACACGTAT
gi|224384746|gb|CM000685.1| Homo sapiens chromosome X; GRCh37 primary reference assembly	4	6.3	24680286	AAACAAACAAACAAACAAACAAACA	ACTGTCTCAA	GGTATTGTGT
gi|224384746|gb|CM000685.1| Homo sapiens chromosome X; GRCh37 primary reference assembly	4	6.5	24689436	ATGAATGAATGAATGAATGAATGAAT	GAAATGAGGC	CAATCAATCA
gi|224384746|gb|CM000685.1| Homo sapiens chromosome X; GRCh37 primary reference assembly	2	25.5	24695575	TGTGTGTGTGTGTGTGTGTGTGTGTATGTGTGTGTGTGTGTGTGTGTGTGT	GAAGATGGGA	ATACACACAT
gi|224384746|gb|CM000685.1| Homo sapiens chromosome X; GRCh37 primary reference assembly	2	19.5	24708959	GTGTGTGTGTGTGTGTGTGTGTGTGTGTGTGTGTGTGTG	GTATTCCATG	AGATATATAC
gi|224384746|gb|CM000685.1| Homo sapiens chromosome X; GRCh37 primary reference assembly	1	56	24824171	TTTTTTTTTTTTTTTTTTTTTTTTTTTTTTTTTTTTTTTTTTTTTTTTTTTTTTTT	TGGTATGAGG	GAGAAGGTAG
gi|224384746|gb|CM000685.1| Homo sapiens chromosome X; GRCh37 primary reference assembly	1	27	24906718	TTTTTTTTTTTTTTTTTTTTTTTTTTT	TGTTTGCTTG	GACGGAGTCT
gi|224384746|gb|CM000685.1| Homo sapiens chromosome X; GRCh37 primary reference assembly	5	11.2	24990049	ATTTTATTTTATTTTATTTTATTTTATTTTATTTTATTTTATTTTATTTTATTTTA	GATGTGGAAG	GACCGAGTTT
gi|224384746|gb|CM000685.1| Homo sapiens chromosome X; GRCh37 primary reference assembly	3	14.7	25031771	GCCGCTGCCGCCGCCGCCGCCGCCGCCGCCGCCGCCGCTGCCGC	GGCCGTGGCG	ACCCTGAAGG
gi|224384746|gb|CM000685.1| Homo sapiens chromosome X; GRCh37 primary reference assembly	1	25	25052304	AAAAAAAAAAAAAAAAAAAAAAAAA	TTGTTTCTTT	GGCGGCCAGG
gi|224384746|gb|CM000685.1| Homo sapiens chromosome X; GRCh37 primary reference assembly	1	26	25058266	TTTTTTTTTTTTTTTTTTTTTTTTTT	GCTGGTTGAC	GTGACGGAAT
gi|224384746|gb|CM000685.1| Homo sapiens chromosome X; GRCh37 primary reference assembly	3	78.7	25087617	TTCTTCTTCTTCTTCTTCTTCTTCTTCTTCTTCTTCTTCTTCTTCTTCTTCTTCTTCTTCTTCTTCTTCTCCTTCTCCTTCTCCTTCTCCTTCTCCTTCTCCTCCTCCTCCTCCTCCTCCTCCTCCTCCTCCTCCTCCTCCTCCTCCTCCTCCTCCTTCTCCTTCTTCTTCTTCTTCTTCTTCTTCTTCTTCCTCTTCTTCTTCTTCCTCTTCTTCTTTTTCCTCTTCTTCTTCTT	CTCAAGTGTT	GTTTTGAGAC
gi|224384746|gb|CM000685.1| Homo sapiens chromosome X; GRCh37 primary reference assembly	2	16	25143461	GTGTGTGTGTGTGTGTGTGTGTGTGTGTGTGT	AAAGAGTAGG	AAATCCTACT
gi|224384746|gb|CM000685.1| Homo sapiens chromosome X; GRCh37 primary reference assembly	1	36	25184544	AAAAAAAAAAAAAAAAAAAAAAAAACAAAAAAAAAA	TGGACAGACC	CAACAACAAC
gi|224384746|gb|CM000685.1| Homo sapiens chromosome X; GRCh37 primary reference assembly	1	28	25197896	AAAAAAAAAAAAAAAAAAAAAAAAAAAA	ACATTGGAAC	GGCACCACTG
gi|224384746|gb|CM000685.1| Homo sapiens chromosome X; GRCh37 primary reference assembly	2	22	25228961	TATATATATATATACATATATTTATATTTATATATGTATATATA	TTTATATTTG	CACACACACA
gi|224384746|gb|CM000685.1| Homo sapiens chromosome X; GRCh37 primary reference assembly	2	90.5	25229131	ATATATATATATATCCACTATATATATATATCCACTATATATATATATCCACTATATATATATATCCACTATATATATATATACATATATATCCACTATATATATATATACATATATATCCACTATATATATATATACATATATATCCACTATATATATATATATATATATATATATATATATATATA	TATCCACTAC	CACACACACA
gi|224384746|gb|CM000685.1| Homo sapiens chromosome X; GRCh37 primary reference assembly	1	30	25498599	TTTTTTTTTTTTTTTTTTTTTTTTTTTTTT	ATCACACTTC	GACGGAGTCT
gi|224384746|gb|CM000685.1| Homo sapiens chromosome X; GRCh37 primary reference assembly	1	30	25749435	AAAAAAAAAAAAAAAAAAAAAAAAAAAAAA	ATGCTGTCTC	GAGTACACAG
gi|224384746|gb|CM000685.1| Homo sapiens chromosome X; GRCh37 primary reference assembly	2	120.5	25760151	ATATATATAATAATATATATTGTATATAATTACATATAGTCTATATAATATATATAATATAATATAATATATATTATATATAATTACATATAGTCTATATAATATATAATTATATATAATATATTATATATAATTATATATAATAAATATATATAATATAATTATGTATAATATATAAATACATATATAATATATATATAATTGATTATATATATA	ACCACATGTA	ATTAATGTGG
gi|224384746|gb|CM000685.1| Homo sapiens chromosome X; GRCh37 primary reference assembly	5	38	25866840	ATATATATATAATATATAAATGTATATATAATGTATATATATAATATAATATATATATTATAATATATTATAATATATATTATATATAATTTATATATATAAAATAATATAATATAATATATTATATTATATTATATATAATTTATGTATAAAATATATATAATATAATATAATATATTATATATA	ATATACATTT	TTTTACCAAA
gi|224384746|gb|CM000685.1| Homo sapiens chromosome X; GRCh37 primary reference assembly	5	7.2	25947948	TATTCTATTTTATTTTATTTTATTTTATTTTATTTT	ATTCAAGTCA	TTGAGACGGA
gi|224384746|gb|CM000685.1| Homo sapiens chromosome X; GRCh37 primary reference assembly	1	27	26050045	AAAAAAAAAAAAAAAAAAAAAAAAAAA	AATAGAAGTT	CCAGAGGAAG
gi|224384746|gb|CM000685.1| Homo sapiens chromosome X; GRCh37 primary reference assembly	2	17	26082637	ACACACACACACAAACACATACACACACACACAC	GAAAATACTT	GTGTGTGCAC
gi|224384746|gb|CM000685.1| Homo sapiens chromosome X; GRCh37 primary reference assembly	1	26	26084196	TTTTTTTTTTTTTTTTTTTTTTTTTT	ATTGTTAGAG	GGTATGTAAA
gi|224384746|gb|CM000685.1| Homo sapiens chromosome X; GRCh37 primary reference assembly	6	5.5	26193176	AAAATAAAATAAAAATAAAAATAAAAATAAAA	AAAATAACAT	GAGCAGTGGT
gi|224384746|gb|CM000685.1| Homo sapiens chromosome X; GRCh37 primary reference assembly	4	15.5	26230585	TAGATAGATAGATAGATAGATAGATAGATAGATAGATAGATAGATAAATGGATAGACAGATA	CAATAGGAGG	TTCTATTTGC
gi|224384746|gb|CM000685.1| Homo sapiens chromosome X; GRCh37 primary reference assembly	1	25	26231716	TTTTTTTTTTTTTTTTTTTTTTTTT	GAAGCAAGTC	GAGACGGAGT
gi|224384746|gb|CM000685.1| Homo sapiens chromosome X; GRCh37 primary reference assembly	3	10.7	26317513	ATAATGATAATAATAATAATAATAATAATAAT	AACTGAAAGT	TTAAAAAAAG
gi|224384746|gb|CM000685.1| Homo sapiens chromosome X; GRCh37 primary reference assembly	4	11	26592256	GGGAGGAAGGGAGGGAGGGAGGGAGGGAGGGAGGGAGGGAGGGA	AAGGAAGGAG	AAAATTCCGT
gi|224384746|gb|CM000685.1| Homo sapiens chromosome X; GRCh37 primary reference assembly	1	40	26640008	AAAAAAAAAAAAAAAAAAAAAAAAAAAAAAAAAAAAAAAA	ACTCCGTCTC	GGAAGATTAT
gi|224384746|gb|CM000685.1| Homo sapiens chromosome X; GRCh37 primary reference assembly	3	24	26685446	CTCCTCCTCCTCCTCCTCTTCTCCTCCTCCTCCTCTTCTCCTCCTCCTCCCCCTCTTCCTCCTCCTCCTC	CTCCTTTTTT	TTTTCTCTCA
gi|224384746|gb|CM000685.1| Homo sapiens chromosome X; GRCh37 primary reference assembly	2	29	26742048	TATATATATATATATATATATATATATATATATATATATATATATATATATATATATA	TACTGCATTT	AAATTAAAGA
gi|224384746|gb|CM000685.1| Homo sapiens chromosome X; GRCh37 primary reference assembly	1	25	26825274	AAAAAAAAAAAAAAAAAAAAAAAAA	TCCATCTCCC	TTATACTTAA
gi|224384746|gb|CM000685.1| Homo sapiens chromosome X; GRCh37 primary reference assembly	4	9.8	26825711	TATCTATCTATCTATCTATCTATCTATCTATCTATCTAT	GTTGAATAAT	ATATATGGAC
gi|224384746|gb|CM000685.1| Homo sapiens chromosome X; GRCh37 primary reference assembly	6	5.7	26855977	TTTTTCTTTTTCTTTTTCTTTTTTTTTTTACTTTT	GAAATGATGG	AAGTTTAGGG
gi|224384746|gb|CM000685.1| Homo sapiens chromosome X; GRCh37 primary reference assembly	2	18.5	26859530	TGTGTGTCTGTGTGTGTGTGTGTGTGTGTGTGTGTGT	ACCTTATATA	ATTACAGTTC
gi|224384746|gb|CM000685.1| Homo sapiens chromosome X; GRCh37 primary reference assembly	2	14.5	26859647	ACACACACACACACACACACACACACACA	CTAGCTACCT	GGCACACGTA
gi|224384746|gb|CM000685.1| Homo sapiens chromosome X; GRCh37 primary reference assembly	2	25.5	26869251	TATATACATACATACTATATATATATATATATATATATATATATATATATAT	CATTCAAACC	TCCCTTTTAT
gi|224384746|gb|CM000685.1| Homo sapiens chromosome X; GRCh37 primary reference assembly	3	12.3	26882389	TCTTCTTCTTCTTCTTCTTCTTCTTCTTCTTCTTCTT	ATCATCATTG	ATTATTATTA
gi|224384746|gb|CM000685.1| Homo sapiens chromosome X; GRCh37 primary reference assembly	4	7.8	26965433	CTTTCTTTCTTTCTTTCTTCTTTCTTTCTT	ATGCCTCCAG	CTTCTTCTTT
gi|224384746|gb|CM000685.1| Homo sapiens chromosome X; GRCh37 primary reference assembly	2	13	26999038	TATATATATATATATATATATATATA	GAACATATGG	CACACACACA
gi|224384746|gb|CM000685.1| Homo sapiens chromosome X; GRCh37 primary reference assembly	2	28.5	27017001	ATATATATATATATATATATATATATATATATATATATATATATATATATATATATA	AGAAAATGTG	CACATACACA
gi|224384746|gb|CM000685.1| Homo sapiens chromosome X; GRCh37 primary reference assembly	5	9.2	27042503	AATAATAATAAAAGAAAAGAAAAAGAAATAAAATAAAATAAAATAAA	CTTAAAGTGT	GAACACTAAT
gi|224384746|gb|CM000685.1| Homo sapiens chromosome X; GRCh37 primary reference assembly	1	38	27072547	AAAAAAAAAAAAAAAAAAAAAAAAAAGAAAAAGAAAAA	GCTCCATCTC	TTGGTAAGTC
gi|224384746|gb|CM000685.1| Homo sapiens chromosome X; GRCh37 primary reference assembly	2	13.5	27116520	ACACACACACACACACACACACACACA	ATATATATAT	AATTATCAAT
gi|224384746|gb|CM000685.1| Homo sapiens chromosome X; GRCh37 primary reference assembly	4	19.8	27132944	AGAAAGAGAGAGAGAGAGAGAGAGAGAGAGAGAGAAAGGAAGGAAGAAAGAAAGAAAGAAATAAAGAAAGAAAGAAAGA	AGAGAGAGAG	GAGGAAGGAA
gi|224384746|gb|CM000685.1| Homo sapiens chromosome X; GRCh37 primary reference assembly	4	47.5	27133024	AGGAAGGAAGGAAGGAAAGAAGGGGAGGGGAGGGAAGAGAGGGAAGGGAGGGAAGGGAAGGAAGGGAAAAAGAAAAAGAAAGAAAGAAAGAAGGAAGGAAGGAAAGAAAGAAGAAAGGAAAGGAAAGAAAGAAAAAAGAAAGAAAAAGAAAGGAAGAAAGGAAGGAAAGAAGGAAGGAAGGAAGGAAGGAAG	AAAGAAAGAG	AAAGAAAGAA
gi|224384746|gb|CM000685.1| Homo sapiens chromosome X; GRCh37 primary reference assembly	2	18.5	27136547	ACACACACACACACACACACACACACACACACACACA	GTTAGAAACT	TTTATGTATG
gi|224384746|gb|CM000685.1| Homo sapiens chromosome X; GRCh37 primary reference assembly	2	16.5	27199669	GTGTGTGTGTGTGTGTGTGTGTGTGTGTGTGTG	ATCTAATTCA	CGCATGCGAG
gi|224384746|gb|CM000685.1| Homo sapiens chromosome X; GRCh37 primary reference assembly	2	14	27227981	AGAGAGAGAGAGAGAGAGAGAGAGAGAG	TGTGTGTGTC	CACTGTACTA
gi|224384746|gb|CM000685.1| Homo sapiens chromosome X; GRCh37 primary reference assembly	4	11.5	27247574	TTATTTATTTATTTATTTATATTTATTTTTTTATTTATTTATTT	ACATTTTCTC	TTTTTGAGAC
gi|224384746|gb|CM000685.1| Homo sapiens chromosome X; GRCh37 primary reference assembly	2	30.5	27330351	ATATATATATATTATATTATATGTAATAAGACTATATATATTATATATATATATATA	GTATAAAACA	ATTGTATTTT
gi|224384746|gb|CM000685.1| Homo sapiens chromosome X; GRCh37 primary reference assembly	2	23	27351507	CACACACACACACACACGCACACACACGCACGCACACATACACACA	CTCTCTCTCT	AATATATATA
gi|224384746|gb|CM000685.1| Homo sapiens chromosome X; GRCh37 primary reference assembly	2	18.5	27363821	ACACACACACACACACACACACACATACACACACACA	ATATATATAT	AGATATATAT
gi|224384746|gb|CM000685.1| Homo sapiens chromosome X; GRCh37 primary reference assembly	3	9.7	27402100	TTATTATTATTATTATTATTATTATTATT	AAAAATTAAT	TTGGGATGTA
gi|224384746|gb|CM000685.1| Homo sapiens chromosome X; GRCh37 primary reference assembly	1	27	27482009	AAAAAAAAAAAAAAAAAAAAAAAAAAA	ACTTAGTCTC	GCGAGTCTCT
gi|224384746|gb|CM000685.1| Homo sapiens chromosome X; GRCh37 primary reference assembly	2	23	27506635	TGTGTGTGTGTGTGTGTGTGTGTGTGTGTGTGTGTGTGTGTGTGTG	AAATTACCTC	CGCTTTCATA
gi|224384746|gb|CM000685.1| Homo sapiens chromosome X; GRCh37 primary reference assembly	1	39	27511824	AAAAAAAAAAAAAAAAAGAAAAAAAAAAAGAAAAGAAAA	ACTCCATCTC	GGAAAGAAAA
gi|224384746|gb|CM000685.1| Homo sapiens chromosome X; GRCh37 primary reference assembly	1	31	27530897	AAAAAAAAAAAAAAAAAAAAAAAAAAAAAAA	AATCTTGAGC	CAAAGCTGGA
gi|224384746|gb|CM000685.1| Homo sapiens chromosome X; GRCh37 primary reference assembly	4	43	27551206	AAAGAAAGAAAGGAAGAAAGGAAGGAAGGAAGGGAAAGGAAGGAAGGAAGGAAGAAAGAGAGAGAGAGAGAGAGAGAGAAAGAAAGAAAGAAAGAAAGAAAGAAAGAAAGAAAGAAAGAAAGAAAGAAAGAAAGAAAGAAAGAAAGAGAAAGAAAGAAAGAAAGAAAGAAAG	AGAAAGTTAA	TCAAGCCTGG
gi|224384746|gb|CM000685.1| Homo sapiens chromosome X; GRCh37 primary reference assembly	2	45.5	27565938	CTCTCTCTCTCTCTCTCTCTCTCTTTCTCTCTCTCTCTCTCTCTCTCTCTTTCTCTCTCTCTCTCTCTCTTTCTCTCTCTCTCTCTCTCTC	TCCCCATTTG	CTGTTGCCAT
gi|224384746|gb|CM000685.1| Homo sapiens chromosome X; GRCh37 primary reference assembly	2	15.5	27606103	ATATATATATATATATATATATATATATATA	AAAAAAAAAA	ATTTCAAAGT
gi|224384746|gb|CM000685.1| Homo sapiens chromosome X; GRCh37 primary reference assembly	3	23.7	27765376	GAGGAGGGAGGGGAGGAGGAGGAAGAGGAGGAGGAGGAGGAGGAGGAGGAGGAGGAGGAGGAGGAGGAGGA	AGAGATACAA	AGAAGAACAG
gi|224384746|gb|CM000685.1| Homo sapiens chromosome X; GRCh37 primary reference assembly	5	14.6	27827602	CCCCCCCCCGCCCCGCCCGCCCCCCCCCCCGCCCGCCCCCCCCCCGCCGCCGGCCCCCGCCCCGCCCCGCCCCGCCC	CCCCGCCGGC	ACCGCCCCCA
gi|224384746|gb|CM000685.1| Homo sapiens chromosome X; GRCh37 primary reference assembly	4	6.8	27920905	TTTATTTATTTATTTATTTATTTATTT	TATTTTTATT	TTTGAGATTG
gi|224384746|gb|CM000685.1| Homo sapiens chromosome X; GRCh37 primary reference assembly	1	45	27979647	AAAAAAAAAAAAAAAAAAAAAAAAAAAAAAAAAAAAAAAAAAAAA	TGTCTCCACT	TGGCCAGGCG
gi|224384746|gb|CM000685.1| Homo sapiens chromosome X; GRCh37 primary reference assembly	1	27	28012761	TTTTTTTTTTTTTTTTTTTTTTTTTTT	TGTTTTTGTC	AGAGAGAGAC
gi|224384746|gb|CM000685.1| Homo sapiens chromosome X; GRCh37 primary reference assembly	2	27	28085605	ACACACACACACACACACACACACACACACACACACACACACACACACACACAC	CTGTGCTCCT	GATGCTTTTG
gi|224384746|gb|CM000685.1| Homo sapiens chromosome X; GRCh37 primary reference assembly	1	35	28099383	AAAAAAAAAAAAAAAAAAAAAAAAAAAAAAAAAAA	ACTCTGGCTC	TATATATATA
gi|224384746|gb|CM000685.1| Homo sapiens chromosome X; GRCh37 primary reference assembly	1	26	28184335	TTTTTTTTTTTTTTTTTTTTTTTTTT	ATTAATTTCC	GAGACAGAGT
gi|224384746|gb|CM000685.1| Homo sapiens chromosome X; GRCh37 primary reference assembly	4	21	28234075	TCCCTCCCTCCCTTCTTCCCTTCCCTTCCCTTCCTTCCTTCCTTCCTCCCTCTTTCCCTCCCTCCTTCCCCCCTCCCTCCTTCCC	GAATTTTCCT	CCCCCCCCGC
gi|224384746|gb|CM000685.1| Homo sapiens chromosome X; GRCh37 primary reference assembly	4	11.3	28247512	AAATAAATAAATAAATAAATAAATAAATAAATAAATAAATAAATA	AGCAAACTAA	CTGTGCTTTC
gi|224384746|gb|CM000685.1| Homo sapiens chromosome X; GRCh37 primary reference assembly	2	74	28248483	TATATATCTATACATATAATACAGATATTATATATCTATACATATAATACAGATATTATATATCTATACATATAATATAGATATTATATATCTATACATATATTTATAAATGTAGATATAAATATATCTGATATATGTATATA	ATACAGACAT	CCAACTTAAG
gi|224384746|gb|CM000685.1| Homo sapiens chromosome X; GRCh37 primary reference assembly	5	5.2	28301775	ATTAAATTAAATTAAATTAAATTAAA	ATTACTAGTT	ACCTATTTAT
gi|224384746|gb|CM000685.1| Homo sapiens chromosome X; GRCh37 primary reference assembly	2	21.5	28357307	AGAGAGAGAGAGAGAGAGAGAGAGAGAGAGAGAGAGAGAGAGA	TTCTTTGTGC	TCTATGGTGT
gi|224384746|gb|CM000685.1| Homo sapiens chromosome X; GRCh37 primary reference assembly	2	15	28472051	ACACACACACACACACACACACACACACAC	ATATATATAT	TGAATACTAA
gi|224384746|gb|CM000685.1| Homo sapiens chromosome X; GRCh37 primary reference assembly	2	31.5	28606324	TGTGTGTGTGTGTGTGTGTGTGTGTGTGTGTGTGTGTGTGTATGTGTGTGTGCGTGTGTGTGT	TGTGTTGATA	ATATGTATGT
gi|224384746|gb|CM000685.1| Homo sapiens chromosome X; GRCh37 primary reference assembly	2	16	28643855	GTGTGTGTGTGTGTGTGTGTGTGTGTGTGTGT	ATCAAAATGC	TTTACCAAGA
gi|224384746|gb|CM000685.1| Homo sapiens chromosome X; GRCh37 primary reference assembly	6	7.8	28700398	TTTTTTTTTGTTATTGTTTTTGTTTGTTTTTTTGTTTTTTGTTTTTG	TTCAATTCTG	AAATGGAGTC
gi|224384746|gb|CM000685.1| Homo sapiens chromosome X; GRCh37 primary reference assembly	5	14.2	28755164	CTTTTCTTTTCTTTTCTTTTCTTTTCTTTTCTTTTCTTTTCGTTTTGTTTCTTTTCTTTTCTCTTCTTTTC	TGAATATTTC	CTTCCTTCCT
gi|224384746|gb|CM000685.1| Homo sapiens chromosome X; GRCh37 primary reference assembly	4	16.5	28755232	TTCCTTCCTTCCTTCCTTCCTTCCTTCCTTCCTTCCTTCCTTCCTTCCTTCCTTCCTTCCTTCCTT	TTCTCTTCTT	TCTTTCCTTT
gi|224384746|gb|CM000685.1| Homo sapiens chromosome X; GRCh37 primary reference assembly	2	14.5	28780941	AGAGAGAGAGAGAGAGAGAGAGAGAGAGA	ACACACACAC	AGCTTGTTTC
gi|224384746|gb|CM000685.1| Homo sapiens chromosome X; GRCh37 primary reference assembly	2	17.5	28810934	ATATATATATATATATATATATATATATATATATA	AAAAAAAAAA	AAAAATAAGG
gi|224384746|gb|CM000685.1| Homo sapiens chromosome X; GRCh37 primary reference assembly	1	26	28891641	TTTTTTTTTTTTTTTTTTTTTTTTTT	TCTTTCTTTC	GAGACGGAGT
gi|224384746|gb|CM000685.1| Homo sapiens chromosome X; GRCh37 primary reference assembly	1	38	28999208	AAAAAAAAAAAAAAAAAAAAAAAAAAAAAAAAAAAAAA	ACCCTGTCTC	GGAAAGAAAG
gi|224384746|gb|CM000685.1| Homo sapiens chromosome X; GRCh37 primary reference assembly	1	47	29010607	AAAAAAAAAAAAGAAAAAAAAAAAAAAAGAAGAAAAAAAAAAGAAAA	ACTCTGTCTC	CTGCCAAGTA
gi|224384746|gb|CM000685.1| Homo sapiens chromosome X; GRCh37 primary reference assembly	1	25	29039333	AAAAAAAAAAAAAAAAAAAAAAAAA	CGTCTCAAGG	GAACAAAGAA
gi|224384746|gb|CM000685.1| Homo sapiens chromosome X; GRCh37 primary reference assembly	3	36.3	29064003	TCCTCCTCCTCCACCTCCTCCTCCTCCTCCTTCTTCCTCCTCCTCCTCCTCCTTCTTCCTCCTCCTCCTCCTCCTCCTCCTTCTTCTCCTCCTTCTTCCTCCTCCTCCTCCT	AAATTTTTCT	TCTTCTTCTT
gi|224384746|gb|CM000685.1| Homo sapiens chromosome X; GRCh37 primary reference assembly	3	12.7	29064113	CTTCTTCTTCTTGCTTCTTTTTCTTCTTCCTCTTCTTCT	CCTCCTCCTC	CCTCCTCCTC
gi|224384746|gb|CM000685.1| Homo sapiens chromosome X; GRCh37 primary reference assembly	4	33.8	29099042	TTTCTTTCTTTCTTTCTTTCTTTCTTTCTTTCTTTCTTTCTTTCTTTCTTTCTTTCTTTCTTTCTTTCTTTCTCTCTCTCTCTCTCTCTCTCTCTCTTTCTTTTCTTTTCTTTTCTTTTCTTTTCTTTTCTTTTCTTTCTTT	TTAAATATTT	TTTTTTGATG
gi|224384746|gb|CM000685.1| Homo sapiens chromosome X; GRCh37 primary reference assembly	2	13.5	29099112	TCTCTCTCTCTCTCTCTCTCTCTCTCT	TTTCTTTCTT	TTCTTTTCTT
gi|224384746|gb|CM000685.1| Homo sapiens chromosome X; GRCh37 primary reference assembly	5	10.6	29099138	TTTCTTTTCTTTTCTTTTCTTTTCTTTTCTTTTCTTTTCTTTCTTTTTTTT	TCTCTCTCTC	TGATGGAGTT
gi|224384746|gb|CM000685.1| Homo sapiens chromosome X; GRCh37 primary reference assembly	1	30	29112889	AAAAAAAAAAAAAAAAAAAAAAAAAAAAAA	ACTCCATCTC	GAAACATCTA
gi|224384746|gb|CM000685.1| Homo sapiens chromosome X; GRCh37 primary reference assembly	1	25	29193963	AAAAAAAAAAAAAAAAAAAAAAAAA	ACTCTGTCTC	GATTCCAGTG
gi|224384746|gb|CM000685.1| Homo sapiens chromosome X; GRCh37 primary reference assembly	2	20.5	29235895	CACACACACACACACACACACACACACACACACACACACAC	CTCTCTCTCT	TTACTTGTAT
gi|224384746|gb|CM000685.1| Homo sapiens chromosome X; GRCh37 primary reference assembly	2	23	29246296	CACACACACACACACACACACACACACACACACACACACACACACA	CACACGCGTG	ACTGTGACCA
gi|224384746|gb|CM000685.1| Homo sapiens chromosome X; GRCh37 primary reference assembly	2	20.5	29246450	GTGTGTGTGTGTGTGTGTGTGTGTGTGTGTGTGTGTGTGTG	GTTTTGCCTA	AGACAGAGTC
gi|224384746|gb|CM000685.1| Homo sapiens chromosome X; GRCh37 primary reference assembly	1	31	29248622	AAAAAAAAAAAAAAAAAAAAAAAAAAAAAAA	TCCCTTTACC	CCTTGTTGTC
gi|224384746|gb|CM000685.1| Homo sapiens chromosome X; GRCh37 primary reference assembly	1	60	29254628	TTTTTTTTTTTTTCCTTTCTTTTTCTTTTTTTTTCTTTTTTTTTTTTTTTTTTTTTTTTT	ATTCCTTCTC	GAGATGGAGT
gi|224384746|gb|CM000685.1| Homo sapiens chromosome X; GRCh37 primary reference assembly	1	63	29328211	AAAAAAAAAAAAAAAAAAAAAAAAAAAAAAAAAAAAGAAAGGAAAAAAAAAAAAACAAAAAAA	ACTCCGTCTC	GGGTAAGTCG
gi|224384746|gb|CM000685.1| Homo sapiens chromosome X; GRCh37 primary reference assembly	4	15.8	29337260	TATCTGTCTATCTGTCTGTCTATCTATCTATCTATCTATCTATCTATCTATCTATCTATCTAT	ATACGTATGA	AGTTGAGACA
gi|224384746|gb|CM000685.1| Homo sapiens chromosome X; GRCh37 primary reference assembly	2	35.5	29341831	TATATATATATATATATATATATATATATATATATATATATATATATATATATATATATATATATATATAT	CTGAATTTTT	CCCCTTCTTC
gi|224384746|gb|CM000685.1| Homo sapiens chromosome X; GRCh37 primary reference assembly	2	22	29354422	GTGTGTGTGTGTGTGTGTGTGTGTGTGTGTGTGTGTGTGTGTGT	CCGTTTTGGG	ATATCTATGT
gi|224384746|gb|CM000685.1| Homo sapiens chromosome X; GRCh37 primary reference assembly	1	33	29384671	TTTTTTTTTTTTTTTTTTTTTTTTTTTTTTTTT	GATAGGTCAA	GAGACAGAGT
gi|224384746|gb|CM000685.1| Homo sapiens chromosome X; GRCh37 primary reference assembly	1	38	29399609	AAAAAAAAAAAAAAAAAAAAAAAAAAAAAAAAAAAAAA	TCATCTCTAC	CTTAGCTGGA
gi|224384746|gb|CM000685.1| Homo sapiens chromosome X; GRCh37 primary reference assembly	2	21.5	29467856	ACACACACACACACACACACACACACACACACACACACACACA	ACATATGCAT	GAGAGAGAGA
gi|224384746|gb|CM000685.1| Homo sapiens chromosome X; GRCh37 primary reference assembly	1	25	29504730	AAAAAAAAAAAAAAAAAAAAAAAAA	AGTGCTATAC	GCTCGTGGTC
gi|224384746|gb|CM000685.1| Homo sapiens chromosome X; GRCh37 primary reference assembly	6	10.8	29524535	CTTCTTCTTCTCCTTCTCCTTCTCCTCCTCCTCCTCCTCCTCCTCCTCCTTCTCATTCTTCTTCT	ATTTTCTCTT	TCTTTGTGCG
gi|224384746|gb|CM000685.1| Homo sapiens chromosome X; GRCh37 primary reference assembly	4	14.3	29525353	TTTCTTTCTTTCTTTCTTTTTTCCTTCCTTCCTTCCTTCTTTCCTTCCTTTCTTTCT	TATTTTATTT	CTCTCCTTCC
gi|224384746|gb|CM000685.1| Homo sapiens chromosome X; GRCh37 primary reference assembly	5	17.6	29525457	TCCCTTCTCTTCCCTCCCCTTCTCTCCCCTCCCTTCCCTCCCCTTCCCTTCCCTTTCCCTCCCCTCCCCTTCCCTTCCCTTCCCTTCC	CCTTCATTTC	TTCATCTTGC
gi|224384746|gb|CM000685.1| Homo sapiens chromosome X; GRCh37 primary reference assembly	1	30	29545444	TTTTTTTTTTTTTTTTTTTTTTTTTTTTTT	GGAAGGACTC	GAGACGGAGT
gi|224384746|gb|CM000685.1| Homo sapiens chromosome X; GRCh37 primary reference assembly	2	17	29561233	TCTCTCTCTCTCTCTCTCTCTCTCTCTCTCTCTC	TCTGTTCGTT	AGCATTTACT
gi|224384746|gb|CM000685.1| Homo sapiens chromosome X; GRCh37 primary reference assembly	2	23	29562841	TGTGTGTGTGTGTGTGTGTGTGTGTGTATGTGTGTGTGTTTGTGTG	GTGGAGATGA	CATTTGTGTG
gi|224384746|gb|CM000685.1| Homo sapiens chromosome X; GRCh37 primary reference assembly	1	25	29570920	TTTTTTTTTTTTTTTTTTTTTTTTT	TTCACTCTCC	GCATTTCAGT
gi|224384746|gb|CM000685.1| Homo sapiens chromosome X; GRCh37 primary reference assembly	1	56	29600467	TTTTTTTTTTTATTTTTTTATTTTTTTATTTTTATTTTTATTTTTTATTTTTTTTT	AGATAGCATC	ATCATACTTT
gi|224384746|gb|CM000685.1| Homo sapiens chromosome X; GRCh37 primary reference assembly	1	31	29696460	TTTTTTTTTTTTTTTTTTTTTTTTTTTTTTT	TCAACACTAC	GAGAAGGAGT
gi|224384746|gb|CM000685.1| Homo sapiens chromosome X; GRCh37 primary reference assembly	1	29	29763549	TTTTTTTTTTTTTTTTTTTTTTTTTTTTT	GTTTTTTGTG	GGTGAGATAC
gi|224384746|gb|CM000685.1| Homo sapiens chromosome X; GRCh37 primary reference assembly	1	34	29787545	TTTTTTTTTTTTTTTTTTTTTTTTTTTTTTTTTT	TGCCAAACAG	GTGATGGAGT
gi|224384746|gb|CM000685.1| Homo sapiens chromosome X; GRCh37 primary reference assembly	1	34	29819118	AAAAAAAAAAAAAAAAAAAAAAAAAAAAAAAAAA	ACTCCGTCTC	CTCTCCGTCT
gi|224384746|gb|CM000685.1| Homo sapiens chromosome X; GRCh37 primary reference assembly	1	35	29819163	AAAAAAAAAAAAAAAAAAAAAAAAAAAAAAAAAAA	TCTCCGTCTC	CTCATCTTTT
gi|224384746|gb|CM000685.1| Homo sapiens chromosome X; GRCh37 primary reference assembly	6	5	29932806	AAAAAAAAACAAAAACAAAAACAAAAACA	GTCCTGGTAC	GTGCTCTTAT
gi|224384746|gb|CM000685.1| Homo sapiens chromosome X; GRCh37 primary reference assembly	1	26	30041970	TTTTTTTTTTTTTTTTTTTTTTTTTT	TCTTTTATTC	GTGAGAATGA
gi|224384746|gb|CM000685.1| Homo sapiens chromosome X; GRCh37 primary reference assembly	1	35	30107160	AAAAAAAAAAAAAAAAAAAAAAAAAAAAAAAAAAA	GCCCCGTCTC	CTAAAAATAA
gi|224384746|gb|CM000685.1| Homo sapiens chromosome X; GRCh37 primary reference assembly	5	7.4	30115147	AAAATACAAAAAAATAAAATAAAATAAAATAAAATAA	GTCTCTGCTA	CTGGACATGG
gi|224384746|gb|CM000685.1| Homo sapiens chromosome X; GRCh37 primary reference assembly	1	26	30249794	AAAAAAAAAAAAAAAAAAAAAAAAAA	CCCCTGTCAC	GAAAGAAAGA
gi|224384746|gb|CM000685.1| Homo sapiens chromosome X; GRCh37 primary reference assembly	4	7	30280192	ATAGATAGATAGATAGATAGATAGATAG	CTATCTATCT	TTTTATTTAC
gi|224384746|gb|CM000685.1| Homo sapiens chromosome X; GRCh37 primary reference assembly	4	29.3	30319159	AAGGAAGGAAGGAGGGAGAGAGGAAGTAAGGAAAGAAAGAAAGAGGGAGGGAGGGAAGGAAGGAAGGAAAGAAGGAAGGAAAGAAGAAAAGAGAGAGAGAGAAAGGAAGGAAGGAAGGA	GAAAGAAAGA	CGGGAAGAAA
gi|224384746|gb|CM000685.1| Homo sapiens chromosome X; GRCh37 primary reference assembly	4	20.8	30319282	AAGAAAGAAAGAAAAAGAAAGAAAGAAGGAAAGAAAGAAAAAAGAAAGAAAGAGAAAGAAGAAAGAAAGAAAAGAAAG	GAAGGACGGG	GGAGAAAGGG
gi|224384746|gb|CM000685.1| Homo sapiens chromosome X; GRCh37 primary reference assembly	4	19.3	30319402	AGGGAGGGAGGGAGGGAGGGAGGGAGGGAGGAAGGGAGGGAGGGAGGGAGGGAGGAAGGGAGGGAGGGAGGGAGGGA	AAAAGGAAGA	AACCCACTGT
gi|224384746|gb|CM000685.1| Homo sapiens chromosome X; GRCh37 primary reference assembly	4	25.3	30328875	TTCCTTCCTTCCTTCCTTCCTTCCTTCCTTCCTTCCTTCCTTCCTTTCCTTCCTTCCTTCCTTCCTTCCTTCCTTTCCTTCCTTCCTTCCTTCCTTCCTTCCT	GCTGTTTCTT	CCCTCCCTCC
gi|224384746|gb|CM000685.1| Homo sapiens chromosome X; GRCh37 primary reference assembly	4	7	30328975	CCTCCCTCCCTCCCTCCCTCCCTCCCTC	TTCCTTCCTT	TCTCACTCCT
gi|224384746|gb|CM000685.1| Homo sapiens chromosome X; GRCh37 primary reference assembly	1	25	30363956	AAAAAAAAAAAAAAAAAAAAAAAAA	ACTCCGTCTC	GTTTAAACAA
gi|224384746|gb|CM000685.1| Homo sapiens chromosome X; GRCh37 primary reference assembly	1	43	30387934	TTTTTTTTTTCTTTCTTTCTCTTTTTTTTTTTTTTTTTTTTTT	GGCCTGTTTA	CGTAGAGACA
gi|224384746|gb|CM000685.1| Homo sapiens chromosome X; GRCh37 primary reference assembly	4	7.5	30402683	TAAATAAATAAATAAATAAATAAATAAATA	GACTCTGCCT	TTGTAAAAGA
gi|224384746|gb|CM000685.1| Homo sapiens chromosome X; GRCh37 primary reference assembly	2	19.5	30418579	ACACACACACACACACACACACACACACACACACACACA	AACTCTATCA	TCAGAATAAC
gi|224384746|gb|CM000685.1| Homo sapiens chromosome X; GRCh37 primary reference assembly	2	25.5	30517634	ACACACACACACACACACACACACACACACACACACACACACACACACACA	CTAAAAGATA	GAGAGAGAGA
gi|224384746|gb|CM000685.1| Homo sapiens chromosome X; GRCh37 primary reference assembly	3	60	30558076	GAAGAAGAAGAAGAAGAAGAAGAAGAAGAAGAAGAAGAAGAAGAAGAAGAAGAAGAAGAAGAAGAAGAAGAAAAGAAGAAGAAGAAGAAGAAGAAGAAGAAGAAGAAGAAGAAGAAGAAGAAGAAGAAGAAGAGAAGAGAAGAAGAAGGAAGAAGAAGAAGGAAGAAGAAGAAGAAGAA	TAATAATGAT	AAAATAACAA
gi|224384746|gb|CM000685.1| Homo sapiens chromosome X; GRCh37 primary reference assembly	1	29	30566241	AAAAAAAAAAAAAAAAAAAAAAAAAAAAA	AACTCCGTCT	TGCCGGGTGC
gi|224384746|gb|CM000685.1| Homo sapiens chromosome X; GRCh37 primary reference assembly	2	16.5	30571253	TGTGTGTGTGTGTGTGTGTGTGTGTGTGTGTGT	TATATATATA	ATATAATATA
gi|224384746|gb|CM000685.1| Homo sapiens chromosome X; GRCh37 primary reference assembly	4	10.5	30606487	TTCTTTCTTTCTCTCTTTCTTTCTTTCTTTCTTCTTTCTTT	TGTGCTTGGC	TTTTTTTTTT
gi|224384746|gb|CM000685.1| Homo sapiens chromosome X; GRCh37 primary reference assembly	1	25	30617796	TTTTTTTTTTTTTTTTTTTTTTTTT	TATATATTTC	GAGACGGAGT
gi|224384746|gb|CM000685.1| Homo sapiens chromosome X; GRCh37 primary reference assembly	1	35	30667596	AAAAAAAAAACAAAAAAAAAAAAAAAACAAAAAAA	ACTCCATCTC	CTGAATCCCG
gi|224384746|gb|CM000685.1| Homo sapiens chromosome X; GRCh37 primary reference assembly	3	10	30678310	TAATAGTAATAATAATAATAATAATAATAA	CACTTATAGG	CATAGCAGTA
gi|224384746|gb|CM000685.1| Homo sapiens chromosome X; GRCh37 primary reference assembly	1	25	30690277	AAAAAAAAAAAAAAAAAAAAAAAAA	ACTCCATCTC	GAGTTACATA
gi|224384746|gb|CM000685.1| Homo sapiens chromosome X; GRCh37 primary reference assembly	1	28	30702784	AAAAAAAAAAAAAAAAAAAAAAAAAAAA	ACTCCATCTC	GCATTCACAG
gi|224384746|gb|CM000685.1| Homo sapiens chromosome X; GRCh37 primary reference assembly	1	28	30757373	TTTTTTTTTTTTTTTTTTTTTTTTTTTT	CCCCCCCAAC	GAGATGGAGT
gi|224384746|gb|CM000685.1| Homo sapiens chromosome X; GRCh37 primary reference assembly	1	36	30766080	TTTTTTTTTTTTTTTTTTTTTTTTTTTTTTTTTTTT	AACAGGTTGG	GAGACGGAGT
gi|224384746|gb|CM000685.1| Homo sapiens chromosome X; GRCh37 primary reference assembly	5	8.4	30800794	TGTTTTTTTTGTTTTGTTTTGTTTTGTTTTGTTTTTTTTG	TGCAAAAATC	AGATGGAGTC
gi|224384746|gb|CM000685.1| Homo sapiens chromosome X; GRCh37 primary reference assembly	5	3329.4	30806671	GCCTTTCCTTCCCTTGCCTTGCCATGCCTTGCATTGTGCCTTGCCTTGCCTTTTGCCTTGCCTTGCCTTGACTTGTGCCTTGCCTTGTGCTGCCTTGCCTTGTGCCTTGCGCCTTGCCTTACTTTGTGCCTTGTCTTGCGCCTTGCCTTATTTTTGCCTTGTGCCTGGCCTTGCCTTACTTTGCCTTGCCACGCCTTGTGCCTTGCCTTGCCTTGCCTTGTTTTGCCTTGTGCCTTGGCTTGTGTTGCTTGGTGCCTTGCCTTATGCCTTGCCTTGCCTTGTGCCTTGCCTTGCTTTGCCCATGCCTCGTGCCTTGCCATGCCTCGTGCCTTGCCATGCCTCGTGCCTTGCCTTGCCTTGCGCCTTGCCTTGTGTTTTGCCTTGCTTTGTGCTTTGCCT…	GCCTTGACAA	ATCTCATTCT
gi|224384746|gb|CM000685.1| Homo sapiens chromosome X; GRCh37 primary reference assembly	2	27.5	30858017	TATACATATATATATTATATATATATATATATATATATATATATAATATATAT	TCAGTTTCTT	TAAAAAAACA
gi|224384746|gb|CM000685.1| Homo sapiens chromosome X; GRCh37 primary reference assembly	2	16	30886704	AGAGAGAGAGAGAGAGAGAGAGAGAGAGAGAG	ATATATATAT	CGCGTGGGGG
gi|224384746|gb|CM000685.1| Homo sapiens chromosome X; GRCh37 primary reference assembly	1	27	30998755	TTTTTTTTTTTTTTTTTTTTTTTTTTT	CTTGACTTCC	GAGACAGAGT
gi|224384746|gb|CM000685.1| Homo sapiens chromosome X; GRCh37 primary reference assembly	1	32	31043940	TTTTTTTTTTTTTTTTTTTTTTTTTTTTTTTT	AACCAATCAA	GAAGACAGAG
gi|224384746|gb|CM000685.1| Homo sapiens chromosome X; GRCh37 primary reference assembly	2	32	31156742	GAGAGAGAGAGAGAGAGAGAGAGAGAGAGAGAGAGAGAGAGAGAGAGAGAGAGAGAGAGAGAGA	ATGGCAGCAG	AGGGGGAAGT
gi|224384746|gb|CM000685.1| Homo sapiens chromosome X; GRCh37 primary reference assembly	1	44	31238995	TTTTTTTTTTTTTTTGCGATTTTTTTTTTTTTTTTTTTTTTTTT	TCCTAAAACA	AGCTCATCAG
gi|224384746|gb|CM000685.1| Homo sapiens chromosome X; GRCh37 primary reference assembly	4	8.8	31240319	AAACAAAACAAACAAACAAACAAACAAAAAACAAA	TCTCAAAAAA	AATTAGCCGG
gi|224384746|gb|CM000685.1| Homo sapiens chromosome X; GRCh37 primary reference assembly	1	26	31250199	AAAAAAAAAAAAAAAAAAAAAAAAAA	AGCACATGTT	GCTCTGAAGC
gi|224384746|gb|CM000685.1| Homo sapiens chromosome X; GRCh37 primary reference assembly	2	19	31332860	AGAGAGAGAGAGAGAGAGAGAGAGAGAGAGAGAGAGAG	ATACATACAC	TGTTTTACCG
gi|224384746|gb|CM000685.1| Homo sapiens chromosome X; GRCh37 primary reference assembly	1	35	31365119	AAAAAAAAAAAAAAAAAAAAAAAAAAAAAAAAAAA	GCTCCCTCTC	GGAAGGATGC
gi|224384746|gb|CM000685.1| Homo sapiens chromosome X; GRCh37 primary reference assembly	2	20.5	31368710	GTGTGTGTGTGTGTGTGTGTGTGTGTGTGTGTGTGTGTGTG	AATGTGGTAC	AGAGAGAGAG
gi|224384746|gb|CM000685.1| Homo sapiens chromosome X; GRCh37 primary reference assembly	2	20	31368750	GAGAGAGAGAGAGAGAGAGAGAGAGAGAAGAGAAGAGA	GTGTGTGTGT	AGCGATGCGG
gi|224384746|gb|CM000685.1| Homo sapiens chromosome X; GRCh37 primary reference assembly	1	27	31381490	TTTTTTTTTTTTTTTTTTTTTTTTTTT	GACATGTATC	GAGACAGAGT
gi|224384746|gb|CM000685.1| Homo sapiens chromosome X; GRCh37 primary reference assembly	3	18	31402427	ACTACTACTACTACTACTACTACTACTACTACTACTACTACTACTACTACTACT	ATCCTGCTTC	TTAGCTTCAT
gi|224384746|gb|CM000685.1| Homo sapiens chromosome X; GRCh37 primary reference assembly	1	25	31414666	TTTTTTTTTTTTTTTTTTTTTTTTT	AATCCCAGGG	GTCTCTCCAT
gi|224384746|gb|CM000685.1| Homo sapiens chromosome X; GRCh37 primary reference assembly	5	6.8	31426825	TTTTTTTTGTTTTGTTTTGTTTTGTTTTGTTTT	CTCTTTGAAC	TACTGGTTTA
gi|224384746|gb|CM000685.1| Homo sapiens chromosome X; GRCh37 primary reference assembly	2	51.5	31440032	ATATATATATATATATATACACACACACATATATATATATATATACACATATATATATACACATATATATATGTATATATACACACACATATATATATATATA	ACACACACAC	AACACACACA
gi|224384746|gb|CM000685.1| Homo sapiens chromosome X; GRCh37 primary reference assembly	1	28	31448911	TTTTTTTTTTTTTTTTTTTTTTTTTTTT	AGTTAAGGTC	GAGAGGGAGT
gi|224384746|gb|CM000685.1| Homo sapiens chromosome X; GRCh37 primary reference assembly	1	26	31465378	TTTTTTTTTTTTTTTTTTTTTTTTTT	GATCTTGGGA	GCTTCTTTCA
gi|224384746|gb|CM000685.1| Homo sapiens chromosome X; GRCh37 primary reference assembly	2	17.5	31495914	ACACACACACACACACACACACACACACACACACA	ATACACCAAT	TCAGACTTTA
gi|224384746|gb|CM000685.1| Homo sapiens chromosome X; GRCh37 primary reference assembly	4	6.3	31581171	TATTTATTTATTTATTTATTTATTT	AATTTGTATC	TTTGAGATGG
gi|224384746|gb|CM000685.1| Homo sapiens chromosome X; GRCh37 primary reference assembly	2	61.5	31587677	TATATATATATGTGTATATATATAAAATATATATATACACATATATGTATATACGTATATATACGTATATACGTATATATATGTATATACGTATATATACGTATATATACGTATATATATAT	GAGTGTTTTT	GCCAATTCTT
gi|224384746|gb|CM000685.1| Homo sapiens chromosome X; GRCh37 primary reference assembly	1	47	31666735	AAAAAAAAAAAAAAAAAAAAAAAAAAAAAAAAAAAAAAAAAAAAAAA	AGGGAGCTGC	TCTGCTATTG
gi|224384746|gb|CM000685.1| Homo sapiens chromosome X; GRCh37 primary reference assembly	2	13.5	31739836	TATATATATATATATATATATATATAT	TCTCTCTCTC	CTCCTAATTA
gi|224384746|gb|CM000685.1| Homo sapiens chromosome X; GRCh37 primary reference assembly	2	25.5	31741737	CACAACACACACACACACACACACACACACACACACACACACACACACAC	CCTTATCCTC	TCCCATGCTG
gi|224384746|gb|CM000685.1| Homo sapiens chromosome X; GRCh37 primary reference assembly	2	13	31774581	ACACACACACACACACACACACACAC	GTGTATGTGT	GCGCATGCAC
gi|224384746|gb|CM000685.1| Homo sapiens chromosome X; GRCh37 primary reference assembly	2	24	31840771	GTGTGTGTGTGTGTGTGTGTGTGTGTGTGTGTGTGTGTGTGTGTGTGT	AGGCAGAGGG	ATTTTTCTTG
gi|224384746|gb|CM000685.1| Homo sapiens chromosome X; GRCh37 primary reference assembly	2	14.5	31879756	TGTGTGTGTGTGTGTGTGTGTGTGTGTGT	AATAATCACC	ATATATATAC
gi|224384746|gb|CM000685.1| Homo sapiens chromosome X; GRCh37 primary reference assembly	2	17.5	31879854	ACACACACACACACACACACACACACACACACACA	AGAGTGCTAT	GGCATTTTAG
gi|224384746|gb|CM000685.1| Homo sapiens chromosome X; GRCh37 primary reference assembly	2	14	31895785	TGTGTGTGTGTGTGTGTGTGTGTGTGTG	GCTGAACTCT	CACGCACGCG
gi|224384746|gb|CM000685.1| Homo sapiens chromosome X; GRCh37 primary reference assembly	1	36	31903729	AAAAAAAAAAAAAAAAAAAAAAAAAAGAAAAAAAAA	TCCGTCTCAC	GACATCATTT
gi|224384746|gb|CM000685.1| Homo sapiens chromosome X; GRCh37 primary reference assembly	3	12.3	32025332	ATAATAATAATAATAATAATAATAATAATAATAATAA	AACTTAAAGT	AGAAAAGAGT
gi|224384746|gb|CM000685.1| Homo sapiens chromosome X; GRCh37 primary reference assembly	2	26.5	32072206	GAGAGAGAGAGAGAGAGAGAGAGAGAGAGAGAGAGAGAGAGAGAGAGAAGAG	GTGTGTGTGT	GACTGAGGAA
gi|224384746|gb|CM000685.1| Homo sapiens chromosome X; GRCh37 primary reference assembly	5	14.8	32072942	GAGGGGAGGGAAGGGAAGGGAAGGGAAGGAGAGGGGAGGGAAGGGAAGGGGAGGGGAGGGGAGGGGAGGGGAGG	ATGTGTGAGA	AGAGAGAGAT
gi|224384746|gb|CM000685.1| Homo sapiens chromosome X; GRCh37 primary reference assembly	4	12	32100509	CTATCTATCTATCTATCTATCTATCTATCTATCTATCTATCTATCTAT	CCTCGCCCGG	TTTGTAGAGA
gi|224384746|gb|CM000685.1| Homo sapiens chromosome X; GRCh37 primary reference assembly	1	33	32110842	TTTTTTTTTTTTTTTTTTTTTTTTTTTTTTTTT	TTATTTTCAC	ATAGAAACAC
gi|224384746|gb|CM000685.1| Homo sapiens chromosome X; GRCh37 primary reference assembly	2	22	32139738	ATATATATATATATATATATATATATATATATATATATATATAT	ATATGTGTGC	GTATTCGGTT
gi|224384746|gb|CM000685.1| Homo sapiens chromosome X; GRCh37 primary reference assembly	1	42	32151101	TTTTCTTTTCTTTTTTTTTTTTTTTTTTTTTTTTTTTTTTTT	TGATCACTCC	AGATGAAGTC
gi|224384746|gb|CM000685.1| Homo sapiens chromosome X; GRCh37 primary reference assembly	6	7.5	32159553	AAAACAAAAACAAAAACAAAAACAAAAACAAAAACAAAAACAAAA	ACTCCGTCTC	CACGTTAATT
gi|224384746|gb|CM000685.1| Homo sapiens chromosome X; GRCh37 primary reference assembly	2	23	32159796	ACACACACACACACACACACACACACACACACACACACACACACAC	ATAGAGTGCA	GATCTTGCAT
gi|224384746|gb|CM000685.1| Homo sapiens chromosome X; GRCh37 primary reference assembly	2	22	32174091	ACACACACACACACACACACACACACACACACACACACACACAC	TTGTCATTCA	CTGTATAGCT
gi|224384746|gb|CM000685.1| Homo sapiens chromosome X; GRCh37 primary reference assembly	2	18	32174749	ACACACACACACACACACACACACACACACACACAC	ACAAAAGGAT	GCACGCAATT
gi|224384746|gb|CM000685.1| Homo sapiens chromosome X; GRCh37 primary reference assembly	2	24	32197058	TCTCTCTCTCTCTCTCTCTCTCTCTCTCTCTCTCTCTCTCTCCCTCTC	AACCCCAGAT	CTCCTGCTCC
gi|224384746|gb|CM000685.1| Homo sapiens chromosome X; GRCh37 primary reference assembly	2	17.5	32208668	TATATATATATATATATATATATATATATATATAT	TTTAAAATTT	TTCACCACAA
gi|224384746|gb|CM000685.1| Homo sapiens chromosome X; GRCh37 primary reference assembly	2	44	32453329	ATATATATATATGTATATTTACATATTTTTAAATATATATTTACATATTTTAATATATACTTACATATATATATATATATATATAT	CCTCAGTGGG	TTACACCCAT
gi|224384746|gb|CM000685.1| Homo sapiens chromosome X; GRCh37 primary reference assembly	6	45	32470394	GGAAAAGAAAGGAAAGGAAAAGGAAAGGGAAAGTGAAAGTGAAAGTGAAAGTGAAAGTGAAAGGGAAAGGGAAAGGGAAAGGGAAAGGGAAAGGGAAAGGGAAAGGGAAAGGGAAAGGGAAGGGAAAGGAAAGGGAAAGGGAAAGGGAAAGGGAAAGGGAAAGGGAAAGGAAAGGAAAGGAAAGGAAAGGAAAGGAAAGGAAAGGAAAGGAAAGGAAAGGAAAGGAAAGGAAAGGAAAGGAAAGGAAA	GACACACAAT	AAAGAGATGA
gi|224384746|gb|CM000685.1| Homo sapiens chromosome X; GRCh37 primary reference assembly	2	28	32474696	TGTGTGTGTGTGTGTGTGTGTGTGTGTGTGTGTGTGTGTATGTGTGTGTGTGTGTG	ATACATACTT	CACGTGCTCA
gi|224384746|gb|CM000685.1| Homo sapiens chromosome X; GRCh37 primary reference assembly	2	14	32492326	ACACACACACACACACACACACACACAC	ATACATACAT	TCACCACAGT
gi|224384746|gb|CM000685.1| Homo sapiens chromosome X; GRCh37 primary reference assembly	4	9.3	32572917	GGGAGGGAGGGAGGGAGGGAGGGAGGGGGAGGGAG	GCCAAAACCT	AGAGAGAGAG
gi|224384746|gb|CM000685.1| Homo sapiens chromosome X; GRCh37 primary reference assembly	4	42	32572949	GAGAGAGAGAGAGAGAGAGAGAGAGAGAGAGAGAGAGAGAAGGAAAGAAGAAAGAAAGAAAGAAAGAAAGAAAGAAAGAAAGAAAGAAAGAAAGAAAGAAAGAAAGAAAGAGAGAGAGAGGGAGAGAGAAAGAAAGAGAGAGAGAGAGAGAGAAAGAAAGAGAGA	GAGGGGGAGG	AAGAAAGAAA
gi|224384746|gb|CM000685.1| Homo sapiens chromosome X; GRCh37 primary reference assembly	1	35	32577051	TTTTCTTTTTTTTTTTTTTTTTTTTTTTTTTTTTT	TAACTTCAAA	GAGACGAAGT
gi|224384746|gb|CM000685.1| Homo sapiens chromosome X; GRCh37 primary reference assembly	1	31	32603817	AAAAAAAAAAAAAAAAAAAAAAAAAAAAAAA	ACTCCGTCTC	GAATATTATT
gi|224384746|gb|CM000685.1| Homo sapiens chromosome X; GRCh37 primary reference assembly	1	37	32646376	TTTTTTTTTTTTTTTTTTTTTTTTTTTTTTTTTTTTT	GTTGTTTTAA	AAGCTCTCAC
gi|224384746|gb|CM000685.1| Homo sapiens chromosome X; GRCh37 primary reference assembly	1	30	32698020	TTTTTTTTTTTTTTTTTTTTTTTTTTTTTT	ATATTTGTAC	GAGACGGAGT
gi|224384746|gb|CM000685.1| Homo sapiens chromosome X; GRCh37 primary reference assembly	2	27.5	32849767	GTGTGTGTGTGTGTGTGTGTGTGTGTGTGTGTGTGTGTGTGTGTGTGTGATGTGTG	AGATATTTAC	GTTTGTGTAT
gi|224384746|gb|CM000685.1| Homo sapiens chromosome X; GRCh37 primary reference assembly	2	23.5	32967369	ACACACACACACACACACACACACACACACACACACACACGCACACA	ATCGTTACAT	TAATATATTA
gi|224384746|gb|CM000685.1| Homo sapiens chromosome X; GRCh37 primary reference assembly	1	29	32987145	AAAAAAAAAAAAAAAAAAAAAAAAAAAAA	ATTCTGTCTC	GAACCTAGAA
gi|224384746|gb|CM000685.1| Homo sapiens chromosome X; GRCh37 primary reference assembly	1	25	32998486	AAAAAAAAAAAAAAAAAAAAAAAAA	ACTCTGTCTC	GGAGTAAAAT
gi|224384746|gb|CM000685.1| Homo sapiens chromosome X; GRCh37 primary reference assembly	2	23.5	33001646	ACACACACACACACACACACACACACACACACACACACACACACACA	AGAACTAAAT	TATAGGAACA
gi|224384746|gb|CM000685.1| Homo sapiens chromosome X; GRCh37 primary reference assembly	1	26	33016486	AAAAAAAAAAAAAAAAAAAAAAAAAA	ACCCAGTGTC	TCAAGGTAGA
gi|224384746|gb|CM000685.1| Homo sapiens chromosome X; GRCh37 primary reference assembly	6	7.2	33017892	CAAAAACAAAAACAAAAACAAAAACAAAAAACAAAAAAAAAAC	GACTCCATCT	CGAAAAAACA
gi|224384746|gb|CM000685.1| Homo sapiens chromosome X; GRCh37 primary reference assembly	1	48	33044431	AAAAAAAAAAAAAAAAAAAAAAAAAAAAAAAAAAGAAAGAAAAGAAAA	ACTCCGTCTC	TAAAGAACTA
gi|224384746|gb|CM000685.1| Homo sapiens chromosome X; GRCh37 primary reference assembly	1	27	33138996	AAAAAAAAAAAAAAAAAAAAAAAAAAA	TGACTCTCTC	GACTTTTTAA
gi|224384746|gb|CM000685.1| Homo sapiens chromosome X; GRCh37 primary reference assembly	1	34	33142594	AAAAAAAAAAAAAAAAAAAAAAAAAAAAAAAAAA	ACTCTGTCTG	CCGAAAGAAA
gi|224384746|gb|CM000685.1| Homo sapiens chromosome X; GRCh37 primary reference assembly	1	26	33143141	AAAAAAAAAAAAAAAAAAAAAAAAAA	AAGTCCATCT	GGCTTTATTT
gi|224384746|gb|CM000685.1| Homo sapiens chromosome X; GRCh37 primary reference assembly	1	28	33154396	AAAAAAAAAAAAAAAAAAAAAAAAAAAA	ACCCCGTCTC	CCACAACAGA
gi|224384746|gb|CM000685.1| Homo sapiens chromosome X; GRCh37 primary reference assembly	1	28	33157986	AAAAAAAAAAAAAAAAAAAAAAAAAAAA	CCCCATCGCT	TGTCTAATCA
gi|224384746|gb|CM000685.1| Homo sapiens chromosome X; GRCh37 primary reference assembly	3	9.7	33170278	TATTATTATTATTATTATTATTATTATTA	TTAGCTTTAC	GATAGAGTCT
gi|224384746|gb|CM000685.1| Homo sapiens chromosome X; GRCh37 primary reference assembly	4	17	33255280	CCTCCCTCCCTCCCTCCCCTTCCTCCCTCCTTCCCTCCCTTCCTCCCTTCCTTCCCTCCCTCCCTCCCTC	CCATTGGTTT	TTTCTTTTTC
gi|224384746|gb|CM000685.1| Homo sapiens chromosome X; GRCh37 primary reference assembly	1	27	33257392	AAAAAAAAAAAAAAAAAAAAAAAAAAA	CTCTGTCTCC	TGTCGAATGT
gi|224384746|gb|CM000685.1| Homo sapiens chromosome X; GRCh37 primary reference assembly	2	22.5	33442622	ACACACACACACACACACACACACACACACACACACAAACACACA	ATACATACAT	TATCCCAGTC
gi|224384746|gb|CM000685.1| Homo sapiens chromosome X; GRCh37 primary reference assembly	5	8.8	33531786	AAAACAAAACAAAACAAAACAAAACAAAAAAACAAAAAAAA	TTTCACCAAA	AACCCTAAAA
gi|224384746|gb|CM000685.1| Homo sapiens chromosome X; GRCh37 primary reference assembly	1	28	33533391	AAAAAAAAAAAAAAAAAAAAAAAAAAAA	ACTCCGTCTC	GCAGTCAGGT
gi|224384746|gb|CM000685.1| Homo sapiens chromosome X; GRCh37 primary reference assembly	2	131	33543217	TATATATATATATATATATATATACGTGTGTATTATACGTGTGTGTATATATATATGTGTCTGTATATACATTATATATTATATATAAATAAAATTTATATATATTAAATTATATAAAATTTTATATGTATATATAAATTTTAATATATATAATTTATATATAAATTATATATATATAATTATATAAATTATATATATATAATTTATATATATATAAATTATATATATATATATATATATATATA	TGTGTGTGTG	AATTCTGTCA
gi|224384746|gb|CM000685.1| Homo sapiens chromosome X; GRCh37 primary reference assembly	1	34	33543781	TTTTTTTTTTTTTTTTTTTTTTTTTTTTTTTTTT	AGAGTAGATC	GAGATGGAGT
gi|224384746|gb|CM000685.1| Homo sapiens chromosome X; GRCh37 primary reference assembly	2	15.5	33573124	ATATATATATATATATATATATATATATATA	TGTACACATC	CACATATGTA
gi|224384746|gb|CM000685.1| Homo sapiens chromosome X; GRCh37 primary reference assembly	1	42	33610073	AAAAAAAAAAAAAAAAAAAAAAAAAAAAGAAAAAAAAAAAAA	ACTCCATCTC	CTGGGCCAAA
gi|224384746|gb|CM000685.1| Homo sapiens chromosome X; GRCh37 primary reference assembly	4	14.8	33612954	AAATAAATAAATAAGTAAATAAGTAAATAAATAAATAAATAAATAAATAAATAAATAAA	TGCATCTCAA	AACAAAGCTG
gi|224384746|gb|CM000685.1| Homo sapiens chromosome X; GRCh37 primary reference assembly	5	21.2	33787268	GAGGAGGGAGGGAGAGAGGAAGGAGGGGAGTAGAGGGGAAAGGAGAGGAGGGGAGGAGAGGAGAGGGGAGGGGAGGGGAGGAGAGGAGAGGCGAGGGGAGGAG	AAAGGGAAGG	GGAAAAAAAG
gi|224384746|gb|CM000685.1| Homo sapiens chromosome X; GRCh37 primary reference assembly	4	10.5	33801811	ATGGATGGATGGATGGATGGATGGATGGATGAATGGATGGAT	GACAGAATTA	ATACAAATTC
gi|224384746|gb|CM000685.1| Homo sapiens chromosome X; GRCh37 primary reference assembly	4	40.8	33937119	TTTCTTTCTTTCTTTCTTTCTTTCTTTCTTTCTTTCTTTCTTTCTTTCTTTCTTTCTTTCTTTCTTTCTTTCTTTCCTTTCTTTCTTTCTTTCTTTCTTTCTTTCTTTCTTTCTTTCTTTCTTTCTTTCTTTCTTTTCTTTTCTTTTCTTTTCTTTTCTTTCTTTCTTT	TTCTTTGTCT	TTTTTTGAGA
gi|224384746|gb|CM000685.1| Homo sapiens chromosome X; GRCh37 primary reference assembly	2	25	33948678	TGTGTGTGTGTGTGTGTGTGTGTGTGTGTGTGTGTGTGTGTGTGTGTGTG	ATTTATGCTT	GCAGGGTCTC
gi|224384746|gb|CM000685.1| Homo sapiens chromosome X; GRCh37 primary reference assembly	2	15	33960081	TCTCTCTCTCTCTCCCTCTCTCTCTCTCTC	TTGGGTTCAT	ATCACTTGCC
gi|224384746|gb|CM000685.1| Homo sapiens chromosome X; GRCh37 primary reference assembly	4	12.8	33967596	AAATAAATAAATAAATAAATAAATAAATAAATAAATAAATAAATAAATAAA	ATGCTGTCTC	AAGACCATAT
gi|224384746|gb|CM000685.1| Homo sapiens chromosome X; GRCh37 primary reference assembly	2	24	33984455	ATATATATATATATATATATATATATATATATATATATATATATATAT	AAAGATAGAA	TTATGAAAGA
gi|224384746|gb|CM000685.1| Homo sapiens chromosome X; GRCh37 primary reference assembly	6	13	34203804	AATTATTAATTTTATTTACATTTTTAAATTTAATTTTAAATTAAATTTTAAATTAAATTTTAATTTTAATTTTAATTTT	TTTCCAAAAA	CTGGAAACAT
gi|224384746|gb|CM000685.1| Homo sapiens chromosome X; GRCh37 primary reference assembly	2	20.5	34227791	TGTGTGTGTGTGTGTGTGTGTGTGTGTGTGTGTGTGTGTGT	GCTAAGAAAT	ATCCTCACGC
gi|224384746|gb|CM000685.1| Homo sapiens chromosome X; GRCh37 primary reference assembly	2	18.5	34228588	TATATATATATATATATATATATATATATATATATAT	TCTCTCTCTC	CCTTATTCTT
gi|224384746|gb|CM000685.1| Homo sapiens chromosome X; GRCh37 primary reference assembly	2	15	34314688	TATATATATATATATATATATATATATATA	AACAAGAATT	CACACACACA
gi|224384746|gb|CM000685.1| Homo sapiens chromosome X; GRCh37 primary reference assembly	2	25.5	34314717	ACACACACACACACACACACACACACACACACACACGCACACACACACACA	ATATATATAT	TATATGCATA
gi|224384746|gb|CM000685.1| Homo sapiens chromosome X; GRCh37 primary reference assembly	1	30	34322616	AAAAAAAAAAAAAAAAAAAAAAAAAAAAAA	CCATCTCAGG	GAAGATAATA
gi|224384746|gb|CM000685.1| Homo sapiens chromosome X; GRCh37 primary reference assembly	1	52	34332530	AAAAAAAAAAAAAAAAAAAAAAAAAAAAAGAAAATGAAAAAAGAAAAAAAAA	ACTCCATCTC	GAGAACAATA
gi|224384746|gb|CM000685.1| Homo sapiens chromosome X; GRCh37 primary reference assembly	2	41.5	34350196	ACACACACAGACACACACACACACAGACACACACACACACACACACACACACACACACACACTCACACACACACACACACACA	TCTCCACTAA	AAATAGCCAG
gi|224384746|gb|CM000685.1| Homo sapiens chromosome X; GRCh37 primary reference assembly	2	17	34413327	ACACACACACACACACACACACACACACACACAC	TGAAACACCG	CCAATATCAG
gi|224384746|gb|CM000685.1| Homo sapiens chromosome X; GRCh37 primary reference assembly	2	51.5	34462716	TATATATATATATATTCTATATATATCTCATATATCTATCATAATTATCATATATATCACATATACATATCTCATATATATCTCATATATGTGATATATATCATATAT	TGTGTGTGTG	TAATATGCCA
gi|224384746|gb|CM000685.1| Homo sapiens chromosome X; GRCh37 primary reference assembly	2	16	34488867	GTGTGTGTGTGTGTGTGTGTGTGTGTGTGTGT	TTTGCCAAAA	ATTCTATTAT
gi|224384746|gb|CM000685.1| Homo sapiens chromosome X; GRCh37 primary reference assembly	2	62.5	34488906	TATATATATATATATATATAATATAGAGAATATAGAGAATATATATAATATAGAGAATATAGAGAATATAATTATATATATTATATAATTATATGATATATATTATGTATATAT	TGTATTCTAT	TACAATTATG
gi|224384746|gb|CM000685.1| Homo sapiens chromosome X; GRCh37 primary reference assembly	4	9.8	34493600	AAATAAATAAATAAATAATAAATAAATAAAATAAATAAA	ACAAGGATTA	AATAAACAAA
gi|224384746|gb|CM000685.1| Homo sapiens chromosome X; GRCh37 primary reference assembly	2	14.5	34525320	ACACACACACACACACACACACACACACA	ATATATGTAT	TATATATATA
gi|224384746|gb|CM000685.1| Homo sapiens chromosome X; GRCh37 primary reference assembly	2	17.5	34565207	ACACACACACACACACACACACGCACACACACACA	ATATATATAT	TACTAACATG
gi|224384746|gb|CM000685.1| Homo sapiens chromosome X; GRCh37 primary reference assembly	2	14	34565250	TGTGTGTGTGTGTGTGTGTGTGTGTGTG	CATACTAACA	CATCTTGGTT
gi|224384746|gb|CM000685.1| Homo sapiens chromosome X; GRCh37 primary reference assembly	4	63.8	34793682	TTTCTTTCTTTCTTTTTCTTCCTTCCTTCCTTCCTTCCTTCCTTGCTTCCTTCCTTCCTTCCTTTCTCTTCCTTCCTTTCTCTTCCTTCCTTTCTCTTCCTTCCTTTCTCTTCCTTCCTTTCTCTTCCTTCCTTTCTCTTCCTTCCTTTCTCTTCCTTCCTTTCTCTTTCTTTCTTTCTTTCCTTTCTTTCTTTCTTTCTTTCTTTCCTTCTTTCTTTCTTTCTTTCTTTCTTTCTTTCTTTCTTTCTTTCTTTCTTCTCTTTCTTT	CAGATGTCCT	TTTTATTATA
gi|224384746|gb|CM000685.1| Homo sapiens chromosome X; GRCh37 primary reference assembly	2	48.5	34848006	ATATTATATATATTATATATACATTATATATACTTTATATATACATTATATATACATGTTATATATGCATTATATATATACACATATATATA	TCAGATACAA	CATTTTAATA
gi|224384746|gb|CM000685.1| Homo sapiens chromosome X; GRCh37 primary reference assembly	1	28	34988150	AAAAAAAAAAAAAAAAAAAAAAAAAAAA	CATTTGGAGC	CAACTGGAGA
gi|224384746|gb|CM000685.1| Homo sapiens chromosome X; GRCh37 primary reference assembly	1	31	35005409	AAAAAAAAAAAAAAAAAAAAAAAAAAAAAAA	ACTGGAATGC	CATCTTTAAG
gi|224384746|gb|CM000685.1| Homo sapiens chromosome X; GRCh37 primary reference assembly	1	25	35092205	TTTTTTTTTTTTTTTTTTTTTTTTT	ACTCCTGTCA	GGTTAACTGG
gi|224384746|gb|CM000685.1| Homo sapiens chromosome X; GRCh37 primary reference assembly	2	17.5	35124858	ACACACACACACACACACACACACACACACACACA	ATAAAACAGA	AATCATCTCC
gi|224384746|gb|CM000685.1| Homo sapiens chromosome X; GRCh37 primary reference assembly	5	8	35255091	TTTTGTTCTGTTTTGTTTTGTTTTGTTTTGTTTTGTTTTG	TGATAGGTTT	CTGTGAAGAC
gi|224384746|gb|CM000685.1| Homo sapiens chromosome X; GRCh37 primary reference assembly	2	21	35259797	TATATATATATATATATATATATATATATATATATATATATA	GTCTTACAAC	CACACACACA
gi|224384746|gb|CM000685.1| Homo sapiens chromosome X; GRCh37 primary reference assembly	2	21	35296123	TGTGTGTGTGTGTGTGTGTGTGTGTGTGTGTGTGTGTGTGTG	ATATTGCCTC	GATTTTGAGA
gi|224384746|gb|CM000685.1| Homo sapiens chromosome X; GRCh37 primary reference assembly	2	20.5	35302688	TATATATATTACATATATTATATATATATATATATATAT	AAGAAAATGT	GTATTAGTCT
gi|224384746|gb|CM000685.1| Homo sapiens chromosome X; GRCh37 primary reference assembly	4	14.3	35531295	AGATAGATAGATAGATAGATAGATAGATAGATAGATAGATAGATAGACAGATAGATA	GACTTATTAC	TTTTGTCTGT
gi|224384746|gb|CM000685.1| Homo sapiens chromosome X; GRCh37 primary reference assembly	5	28.8	35566284	AAAAGAAAAGGGAAAAGAAAAAGAAAAAGAGAAAGGAAAGGAAAGGAAAGGAAAGGAAAGGAAAGGAAAGGAAAGGAAAGGAAAGGCAAGGCAAGGCAAGGAAAAGAAAAGAAAAGAAAAGAAAAAAGGAAAAGAAAAGGAAAGAAAA	CAGAAAAGAA	AAGAGTAAGT
gi|224384746|gb|CM000685.1| Homo sapiens chromosome X; GRCh37 primary reference assembly	5	15.4	35606968	TTTCCTTTTCTTTTCTTTTCTTCCTTTCCTTTCTTTTCCTTTCCCGTCCTTTCCTCTCCTTTTCCTTTCTCTTTCCTT	CTTTTTTCTT	CTTTCTTTTC
gi|224384746|gb|CM000685.1| Homo sapiens chromosome X; GRCh37 primary reference assembly	2	164	35616645	TATATATATTATATATATATAATATATATATATAAAATATATATAAAATATATATAATATATATTATATTATATATTAAATATATTGTATATATAAATATATATAATATAATATATATAATATAATAGATTTATATAATTATATAATTTTATATAATTATAATTATATATAATTATAATATATAATTATATAAAATTATATAATTAAAAATATATAACATATATTATATTATATATATTTATATAATTATATATTAATATATATATTATATATATTAATATATATATA	AAATGTGGTG	AAATGGAATA
gi|224384746|gb|CM000685.1| Homo sapiens chromosome X; GRCh37 primary reference assembly	1	25	35637695	TTTTTTTTTTTTTTTTTTTTTTTTT	ACACAACTGA	GAGACGGAGT
gi|224384746|gb|CM000685.1| Homo sapiens chromosome X; GRCh37 primary reference assembly	3	13	35642878	ATTATTATTATTATTATTATTATTATTATTATTATTATT	TTTTGAAGAA	TAGATGGTGT
gi|224384746|gb|CM000685.1| Homo sapiens chromosome X; GRCh37 primary reference assembly	2	21	35666894	CACACACACACACACACACACACACACACACACACACACACA	CGCGCGCGCG	AAACCACTTT
gi|224384746|gb|CM000685.1| Homo sapiens chromosome X; GRCh37 primary reference assembly	2	248	35710157	ATATATATATACTATATATAAATATATATATACACTATATATAAATATATATACTATATATAAATATATATACACACTATATATAAATATATATACACTATATATAAATATATATATACACGATATATAAATATATATACACTATATATAAACATATATATACACTATATATAAATATATATACGATATATAAATATATATAGCATTTTATATATACTATATATAATATATATAGCATTATATATATACTATATATAATATATATAGCATTATATATACTATATATAATATATATAGCATTATATATACTATATATACTATATATAGTATTTTATATATATACTATATATACTATATATAGTATTATATATATAAACTATATATAGCATTTTACATATA…	CTGATTGGGA	TAATACTGGA
gi|224384746|gb|CM000685.1| Homo sapiens chromosome X; GRCh37 primary reference assembly	1	29	35955222	TTTTTTTTTTTTTTTTTTTTTTTTTTTTT	GCAATTGCTG	CCTGGTTTCC
gi|224384746|gb|CM000685.1| Homo sapiens chromosome X; GRCh37 primary reference assembly	2	17	35967258	GTGTGTGTGTGTGTGTGTGTGTGTGTGTGTGTGT	CATCTGTGGA	TCCGGCACTG
gi|224384746|gb|CM000685.1| Homo sapiens chromosome X; GRCh37 primary reference assembly	2	18.5	36167019	TGTGTGTGTGTGTGTGTGTGTGTGTGTGTGTGTGTGT	ACTGTATGTA	AGTTGTTATT
gi|224384746|gb|CM000685.1| Homo sapiens chromosome X; GRCh37 primary reference assembly	5	6.8	36255444	TTTTATTTATTTTATTTTATTTTATTTTATTTT	TTGTTTTAGG	TTGTCTGTTG
gi|224384746|gb|CM000685.1| Homo sapiens chromosome X; GRCh37 primary reference assembly	1	25	36355972	TTTTTTTTTTTTTTTTTTTTTTTTT	TCCATAATCC	CCTGAGATGG
gi|224384746|gb|CM000685.1| Homo sapiens chromosome X; GRCh37 primary reference assembly	1	25	36356151	TTTTTTTTTTTTTTTTTTTTTTTTT	CGCCTGGCTA	GTATTTCTAG
gi|224384746|gb|CM000685.1| Homo sapiens chromosome X; GRCh37 primary reference assembly	4	10.5	36382554	AATAAATAAATAAATAAATAAATAAATAAATAAATAAATAAA	AGATTGTCCT	GGGAGATAGA
gi|224384746|gb|CM000685.1| Homo sapiens chromosome X; GRCh37 primary reference assembly	6	8.7	36514978	ACACACACACACACACACACACACACACACACACAAACAAACACAAACACAC	GTCTCTAAGT	TCATATTTAT
gi|224384746|gb|CM000685.1| Homo sapiens chromosome X; GRCh37 primary reference assembly	1	25	36582619	TTTTTTTTTTTTTTTTTTTTTTTTT	CACCAAGTCC	GCTACCTCAT
gi|224384746|gb|CM000685.1| Homo sapiens chromosome X; GRCh37 primary reference assembly	2	87	36602425	ATATATATATACGTATATATATACACATATATACGTATATATATACGTATATATATACGTATATATATACGTATATATACGTATATATACGTATATATATACGTATATATATACGTATATATGTGTGTATGTGTGTGTGTGTGTGTATATATATATATATATATATATATATAT	ATGGATTGGG	GATGTATGTG
gi|224384746|gb|CM000685.1| Homo sapiens chromosome X; GRCh37 primary reference assembly	1	39	36681159	AAAAAAAAAAAAAAAAAAAAAAAAAAAAAAAAAAAAAAA	CTACCCCCGC	CAGGCACATA
gi|224384746|gb|CM000685.1| Homo sapiens chromosome X; GRCh37 primary reference assembly	5	8.6	36697220	TTTATTTATTTGTTTTATTTTATTTTATTTTATTTTATTTT	CATTGTATAC	TGAGACAGAG
gi|224384746|gb|CM000685.1| Homo sapiens chromosome X; GRCh37 primary reference assembly	3	55	36738339	GAGGAGGAGGAGGAGGAGGACGAGAGAATGGAGGAGGAGGAAGAGGAGAAAAAGGAGGAGGAGGAGAAGGAGGAGGAGGAGGATGAGAGAATGGAGGAGGAGGAAGAGGAGAAAAAGGAGGAGGAGGAGAAGAAGGAGGAGAAGGAGAAGGAGGAGGAGAAGGAG	GCCCCAACCT	AAGAAGAAGA
gi|224384746|gb|CM000685.1| Homo sapiens chromosome X; GRCh37 primary reference assembly	6	20.5	36738394	AGGAGGAGGAGAAGGAGGAGGAGGAGGATGAGAGAATGGAGGAGGAGGAAGAGGAGAAAAAGGAGGAGGAGGAGAAGAAGGAGGAGAAGGAGAAGGAGGAGGAGAAGGAGAAGAAGAAGAAGAAGG	GAGAAAAAGG	GAGGATTCCT
gi|224384746|gb|CM000685.1| Homo sapiens chromosome X; GRCh37 primary reference assembly	4	10.5	36773085	TATCTATCTATCTATCTATCTATCTACCTATCTATCTATCTA	CCCTTAGTTT	CAGGGTCCCA
gi|224384746|gb|CM000685.1| Homo sapiens chromosome X; GRCh37 primary reference assembly	2	24	36913951	GTGTGTGTTTGTGTCTGTGTGTGTGTGTGTGTGTGTGTGTGTGTGTGT	ATGTGATGGG	ACGGGTGTAT
gi|224384746|gb|CM000685.1| Homo sapiens chromosome X; GRCh37 primary reference assembly	4	10.3	37023760	GTTTTTTGTTTTGTTTTGTTTGTTTGTTTGTTTGTTTGTTTG	GTCTTATTAA	AGGTGGAGTT
gi|224384746|gb|CM000685.1| Homo sapiens chromosome X; GRCh37 primary reference assembly	6	5.7	37149180	TTTTTATTTTTATTTTTATTTATTATTATTATTTT	TTTCAGTCTG	GCTTTATTTT
gi|224384746|gb|CM000685.1| Homo sapiens chromosome X; GRCh37 primary reference assembly	1	26	37167782	TTTTTTTTTTTTTTTTTTTTTTTTTT	ACGCCTTCCC	GAGATGGAGT
gi|224384746|gb|CM000685.1| Homo sapiens chromosome X; GRCh37 primary reference assembly	2	22	37257231	ACACACACACACACACACACACACACACACACACACACATACAC	ATAAAAACTA	GCTGAAAGAA
gi|224384746|gb|CM000685.1| Homo sapiens chromosome X; GRCh37 primary reference assembly	2	31.5	37349432	TGTGTGTGTGTGTGTGTGTGTGTGTGTGTGTGTGTGTGTGTGTGTGTGTGTGTATGTGTGTGT	GATTGAGATA	ATTTGGTGCA
gi|224384746|gb|CM000685.1| Homo sapiens chromosome X; GRCh37 primary reference assembly	5	14.2	37352169	GTGGGATGGGGTGGGGTGAGGTGGGGTAGGGTGGGGTGAGATGTGTGGGGTGGGTGGGGTCGGGTGGGG	TTGAGGGCAT	CGTGCTGTCT
gi|224384746|gb|CM000685.1| Homo sapiens chromosome X; GRCh37 primary reference assembly	2	39	37527511	TATATATATATATATATATCCTAGTTATATATATAAATATATATATCCTAGTTATATACATAAATATATATATATTTATA	ATTGCTGGAC	ATTTTGACAA
gi|224384746|gb|CM000685.1| Homo sapiens chromosome X; GRCh37 primary reference assembly	4	17.8	37648713	AAAGAAAGAAAGAAGGAAAGAAAGAAAGAAAGAAAGAGAAAGAAAGAAAGGAAGAAAGAAAGAAAGAAA	TTAAGAAGCC	ATAAATAAAT
gi|224384746|gb|CM000685.1| Homo sapiens chromosome X; GRCh37 primary reference assembly	2	23.5	37655144	TGTGTGTGTGTGTGTGTGTGTGTGTGTGTGTGTGTGTGTGTGTGTGT	CTTGCGCACA	TTATATTTTA
gi|224384746|gb|CM000685.1| Homo sapiens chromosome X; GRCh37 primary reference assembly	1	25	37679122	TTTTTTTTTTTTTTTTTTTTTTTTT	CCTAGAAGTC	AGATGGAGTC
gi|224384746|gb|CM000685.1| Homo sapiens chromosome X; GRCh37 primary reference assembly	2	26	37978174	ATATATATATATATATATATGTACGCATATACATATATATATATATATATAT	TGCCCAGCTA	GTACGCATAT
gi|224384746|gb|CM000685.1| Homo sapiens chromosome X; GRCh37 primary reference assembly	2	15.5	38050789	ACACAGACACACACACACACACACACACACA	TTTCAATTAT	TATACCATAT
gi|224384746|gb|CM000685.1| Homo sapiens chromosome X; GRCh37 primary reference assembly	1	45	38087815	AAAAAAAAAAAAAAAACAAAAAAACAAAAAACAAACAAAAAAAAA	GCAGGGAGAC	CGCACTAGAG
gi|224384746|gb|CM000685.1| Homo sapiens chromosome X; GRCh37 primary reference assembly	6	72.4	38145268	CCTTCCTCCTCTTCCCCCTCCCCTTCTCCTTCCTCCTCTTCCCCCTCCCCTTCTCCTTCCTCCCCTTCCCCTTCTCCTTCCTCTTCCCCCTCCCCTTCTCCTTCCTCCTCTTCCCCCTCCCATTCTCCTTCCTCCTCTTCCCCCTCCCCTTCTCCATCCTCCCCTTCCCCTTCTCCTTCCTCCTCTTCCCCCTCCCCTTCTCCTTCCTCTCCTTCCTCCTCCCCTTTCCCTTCTCCTTCCTCCTCTTCTCCCTCCCCTTCTCCTTCCTCTTCTCCCTCCCCTTCTCCTTCCTCCTCTTCTCCCTCCCCTTCTCCTTCCTCTTCTCCCTCCCCTTCTCCTTCCTCCTCTTCCCCCTCCCCTTCTCCTTCCTCCCCTTCTTCCTCCCCTTCTCCTTCTTCC…	TTCTTCTTCC	CTTCCCCCTC
gi|224384746|gb|CM000685.1| Homo sapiens chromosome X; GRCh37 primary reference assembly	1	46	38190674	TTTTTTTTTTGTTTTTTTTTTGTTTTTTTTTTTTGTTTGTTTTTTT	ACCCAGCTAA	AGAGATGGAG
gi|224384746|gb|CM000685.1| Homo sapiens chromosome X; GRCh37 primary reference assembly	2	19	38203494	ACACACACACACACACACACACACACACACACACACAC	ATATATATAT	GTGGAGAGAA
gi|224384746|gb|CM000685.1| Homo sapiens chromosome X; GRCh37 primary reference assembly	1	25	38215304	AAAAAAAAAAAAAAAAAAAAAAAAA	ACTCTGTCTC	TCACTTCACT
gi|224384746|gb|CM000685.1| Homo sapiens chromosome X; GRCh37 primary reference assembly	4	6.8	38226962	ATTTATTTATTTATTTATTTATTTATT	TCTGAAAAGC	GAGATGGAGT
gi|224384746|gb|CM000685.1| Homo sapiens chromosome X; GRCh37 primary reference assembly	2	28.5	38352620	TATATATATATATATATATATATATATGTATATATGTGTATATATATGTATATATAT	TGTATAAGTG	CTGTGTGTGT
gi|224384746|gb|CM000685.1| Homo sapiens chromosome X; GRCh37 primary reference assembly	4	11.3	38393093	GTTTTTTTGTTTGTTTGTTTGTTTGTTTGTTTGTTTGTTTGTTTG	AATCTGCAGG	CCTTTGTAAG
gi|224384746|gb|CM000685.1| Homo sapiens chromosome X; GRCh37 primary reference assembly	3	10	38420757	CCGCCGCCTGCCGCCGCCGCCGCCGCCGCCG	GCGCGCCCGC	GAGCTCTGTA
gi|224384746|gb|CM000685.1| Homo sapiens chromosome X; GRCh37 primary reference assembly	3	11.7	38421813	GGAGGAGGAGGAGGGGGAGGAGGAGGAGGAGGAGG	GGGGGAGGGG	GGGCTCCAGG
gi|224384746|gb|CM000685.1| Homo sapiens chromosome X; GRCh37 primary reference assembly	2	21.5	38518255	ACACACACACACACACACACACACACACACACACACACCCACA	TATCTTCCAT	GACGTACACA
gi|224384746|gb|CM000685.1| Homo sapiens chromosome X; GRCh37 primary reference assembly	4	11.8	38681678	TAAAAAAATAAATAAATAAAATAAATAAAACTAAAATAAATAAATAAATAA	AGACTCCATC	TGTTACCTCT
gi|224384746|gb|CM000685.1| Homo sapiens chromosome X; GRCh37 primary reference assembly	2	16	38730239	CACACACACACACACACACACAGACACACACA	GTATTATCTG	ATGCAGGAAT
gi|224384746|gb|CM000685.1| Homo sapiens chromosome X; GRCh37 primary reference assembly	2	13	38754567	GAGAGAGAGAGAGAGAGAGAGAGAGA	TCCAGGACTT	ATTCTTCTAG
gi|224384746|gb|CM000685.1| Homo sapiens chromosome X; GRCh37 primary reference assembly	1	47	38835907	AAAAAAAAAAAAAAAAAAAAAAAAAAAAAAAAAAAAAAAAAAAAAAA	CCACGTGAGT	CTCTTCAGTT
gi|224384746|gb|CM000685.1| Homo sapiens chromosome X; GRCh37 primary reference assembly	1	27	38949921	TTTTTTTTTTTTTTTTTTTTTTTTTTT	TCTCTCTCTC	GTGAGACGGA
gi|224384746|gb|CM000685.1| Homo sapiens chromosome X; GRCh37 primary reference assembly	2	225	38956880	ATATATATCGTATATATAATATATATTTTATATATAATATATAATATATATTTTATATATTTTATATATAATATATATTTAATATATAATATATATAATATATATTTTATATATAATATGTAATATATATTTTATATATAATATGTAATATATATTTTATATATAATATATAATATACAATATATTATGTATAATAATTATATAAAATATATATTATATAATATATATTTTATATATAATATATATTTTATATGTATATATAATATATATTTTATTTGTATATATTATATATAATATATATATAATATATATAACATATATATTTTATATAATATATATAATATATATAACATATATATTTTATATAATATATATAACATATATATATTATATAATATA…	TGCATATGAG	GCATATCCTG
gi|224384746|gb|CM000685.1| Homo sapiens chromosome X; GRCh37 primary reference assembly	6	10	39136108	CCTCTCCCTCTCCCTCTCCCTCTCCCTCTCCCTCTCCCCATGGTCTCCCTCTCCCTCTC	CTGCCGTTAG	TTTCCATGGT
gi|224384746|gb|CM000685.1| Homo sapiens chromosome X; GRCh37 primary reference assembly	2	17.5	39199199	ATATATATATTATATTATATATATATATATATA	TATGTATAAA	AAAACACATA
gi|224384746|gb|CM000685.1| Homo sapiens chromosome X; GRCh37 primary reference assembly	1	43	39241809	TTTTTTTTTTTTCTTTTTTTCTTTTCTTTTTTTTTTCTTTTTT	CGTCTTCTTC	AGACAGAGTC
gi|224384746|gb|CM000685.1| Homo sapiens chromosome X; GRCh37 primary reference assembly	1	41	39270169	TTTTTTTTTTTGTTTTTTTTTTTTTGTTTTTTTTTTTTTTT	GATGCATTGG	GCCTAAGTTT
gi|224384746|gb|CM000685.1| Homo sapiens chromosome X; GRCh37 primary reference assembly	1	40	39326914	AAAAAAAAAAAAAAAAAAAAAAAAAAAAAAAAAAAAAAAA	ACTCTGTCTC	GTCAATGAGT
gi|224384746|gb|CM000685.1| Homo sapiens chromosome X; GRCh37 primary reference assembly	1	25	39332594	TTTTTTTTTTTTTTTTTTTTTTTTT	TGAGTGCTGA	GAGTTGGAGT
gi|224384746|gb|CM000685.1| Homo sapiens chromosome X; GRCh37 primary reference assembly	2	24	39394762	CTCTCTCTCTCTCTCTATCATGTCTCTCCTGTCTCTCTCTCTCTCTCT	CACGGCTTCA	ATCATGTCTC
gi|224384746|gb|CM000685.1| Homo sapiens chromosome X; GRCh37 primary reference assembly	2	33.5	39445654	TGTGTGTGTGTGTGTGTGTGTGCACGTGTGGGTGTTTATGAGTATGTGTGTGTGTGTGTGTGTGTGT	GTAGTGACAC	TGCACCCATG
gi|224384746|gb|CM000685.1| Homo sapiens chromosome X; GRCh37 primary reference assembly	1	37	39474746	AAAAAAAAAAAAAAAAAAAAAAAAAAAAAAAAAAAAA	CCCTGTCCCC	GACACACACC
gi|224384746|gb|CM000685.1| Homo sapiens chromosome X; GRCh37 primary reference assembly	1	25	39529569	AAAAAAAAAAAAAAAAAAAAAAAAA	CCCTGTCTCT	TTTTTTTTAA
gi|224384746|gb|CM000685.1| Homo sapiens chromosome X; GRCh37 primary reference assembly	2	24.5	39540177	TGTGTGTGTGTGTGTGTGTGTGTGTGTGTGTGTGTGTGTGTGTGTGTGT	TAGCACGTAC	TGCGTATGCA
gi|224384746|gb|CM000685.1| Homo sapiens chromosome X; GRCh37 primary reference assembly	2	20	39546759	CTCTCTCTCTCTCTCTCTCTCTCTCTCTCTCTCTCTCTCT	CTCAGGCTTG	GGCCCAATGC
gi|224384746|gb|CM000685.1| Homo sapiens chromosome X; GRCh37 primary reference assembly	5	7.6	39570869	TTTTATTTTATTTTATTTTATTTTATTTCATTTCATTT	CTATATACAG	CACTTCATTT
gi|224384746|gb|CM000685.1| Homo sapiens chromosome X; GRCh37 primary reference assembly	5	9.8	39570873	ATTTTATTTTATTTTATTTTATTTCATTTCATTTCACTTCATTTCATTT	ATACAGTTTT	TTTAAGAGAC
gi|224384746|gb|CM000685.1| Homo sapiens chromosome X; GRCh37 primary reference assembly	1	25	39602550	AAAAAAAAAAAAAAAAAAAAAAAAA	ACTCCGTCAC	GCAAAACTTA
gi|224384746|gb|CM000685.1| Homo sapiens chromosome X; GRCh37 primary reference assembly	1	28	39602715	AAAAAAAAAAAAAAAAAAAAAAAAAAAA	AGTCCGTCTC	GGTCTCAGCA
gi|224384746|gb|CM000685.1| Homo sapiens chromosome X; GRCh37 primary reference assembly	2	72	39622112	TATATATATATATATAGCATATATAAAATATATACATAATATATATTAATATCTAATATAATATGTAATATATAACATACATAAATAAATATATAATATATAAATCTATAATATACATAGATATATAAATATATA	CACGCCTGGC	ACATAATATG
gi|224384746|gb|CM000685.1| Homo sapiens chromosome X; GRCh37 primary reference assembly	5	7	39706628	GAGGAGAGGAGAGGGGAGGGGAGGGGAGGGGAGGG	AAGGAAAGGA	AAGAAAGGAA
gi|224384746|gb|CM000685.1| Homo sapiens chromosome X; GRCh37 primary reference assembly	1	27	39731618	TTTTTTTTTTTTTTTTTTTTTTTTTTT	CCTTCTGTTC	GAGACAGGAT
gi|224384746|gb|CM000685.1| Homo sapiens chromosome X; GRCh37 primary reference assembly	2	16	39771951	CACACACACACACACACACACACACACACACA	CGCACGCACG	AAGGTTAACA
gi|224384746|gb|CM000685.1| Homo sapiens chromosome X; GRCh37 primary reference assembly	4	6.8	39811507	TTTCTTTCTTTCTTTCTTTCTTTCTTT	GCAAGGTTGG	TTTTTTGAGA
gi|224384746|gb|CM000685.1| Homo sapiens chromosome X; GRCh37 primary reference assembly	5	19.4	39827757	AAGAAAAGAAAAGAGAAGAGAAGAGAAGAGAAGAGAAGAGAAGAGAAGAGAAGAGAAGAGAAGAGAAAAGAAAAGAGAAAAGAAAAGGAAAAAGAAAAGAAAA	ACTCCGTCTC	TCAACCACAT
gi|224384746|gb|CM000685.1| Homo sapiens chromosome X; GRCh37 primary reference assembly	2	13.5	39874093	CACACACACACACACACACACACACAC	CGCGCGCGCG	GCCGCCCGCA
gi|224384746|gb|CM000685.1| Homo sapiens chromosome X; GRCh37 primary reference assembly	6	5.3	39874172	CCCGCCTCCGCCCCCGCCCCCGCCCCCGCCCC	CTCTCCTCGG	GCGCTCCGGA
gi|224384746|gb|CM000685.1| Homo sapiens chromosome X; GRCh37 primary reference assembly	2	48.5	39905776	TATATATATAAATATATATATATATATGTATATATATATATATATATATATATGTATATATATATATATATATATATGTATATATATATATATATAT	ATTTTAAAAT	GTTCAGCATT
gi|224384746|gb|CM000685.1| Homo sapiens chromosome X; GRCh37 primary reference assembly	1	26	39911809	TTTTTTTTTTTTTTTTTTTTTTTTTT	CTGATCACCA	GGAGACGGAA
gi|224384746|gb|CM000685.1| Homo sapiens chromosome X; GRCh37 primary reference assembly	2	25	39940069	GTGTGTGTGTGTGTGTGTGTGTGTGTGTGTGTGTGTGTGTGTGTGTGTGT	GTTCACTGTC	TTTGGGAGGG
gi|224384746|gb|CM000685.1| Homo sapiens chromosome X; GRCh37 primary reference assembly	1	40	40040033	AAAAAAAAAAAAAAAAAAAAAAAGAAAGAAAAAAGAAAAA	ACTCTGTCTC	TCAAGGTGCT
gi|224384746|gb|CM000685.1| Homo sapiens chromosome X; GRCh37 primary reference assembly	4	10.6	40041004	AAAAAAAAAAAAAAAAGAAAGAAAGAAAAGAAAAAGAAAAGAAAAGAAA	ACTCCGTCTC	TTCTGGGTAA
gi|224384746|gb|CM000685.1| Homo sapiens chromosome X; GRCh37 primary reference assembly	6	5.8	40052024	AAAAAGAAAAAGAAAAAGAAAAAGAAAAAAAAAA	TGTCTCTACA	ATTAGCCGGG
gi|224384746|gb|CM000685.1| Homo sapiens chromosome X; GRCh37 primary reference assembly	1	25	40075110	TTTTTTTTTTTTTTTTTTTTTTTTT	GCCCGGCCTC	GAGACAGAGT
gi|224384746|gb|CM000685.1| Homo sapiens chromosome X; GRCh37 primary reference assembly	2	16.5	40090985	GTGTGTGTGTGTGTGTGTGTGTGTGTGTGTGTG	ATTGATAGCG	AAGGTTACAT
gi|224384746|gb|CM000685.1| Homo sapiens chromosome X; GRCh37 primary reference assembly	1	25	40092956	AAAAAAAAAAAAAAAAAAAAAAAAA	TAAAAATGCC	TTAGCCAGGC
gi|224384746|gb|CM000685.1| Homo sapiens chromosome X; GRCh37 primary reference assembly	1	28	40114559	AAAAAAAAAAAAAAAAAAAAAAAAAAAA	ACTCCGTCTC	GTTTACTTAC
gi|224384746|gb|CM000685.1| Homo sapiens chromosome X; GRCh37 primary reference assembly	2	20	40123582	GTGTGTGTGTGTGTGTGTGTGTGTGTGTGTGTGTGTGTGT	CCTGCTAGAG	AACAACATTC
gi|224384746|gb|CM000685.1| Homo sapiens chromosome X; GRCh37 primary reference assembly	1	25	40139739	TTTTTTTTTTTTTTTTTTTTTTTTT	TTAGGCATTC	GAGACGGAGT
gi|224384746|gb|CM000685.1| Homo sapiens chromosome X; GRCh37 primary reference assembly	1	34	40151916	TTTTTTTTTTTTTTTTTTTTTTTTTTTTTTTTTT	CATAGTACAC	GTGATAAGAG
gi|224384746|gb|CM000685.1| Homo sapiens chromosome X; GRCh37 primary reference assembly	4	37.8	40161930	TTTCTTTCTTTCTTTCTTTCTTTCTTTCTTTCTTTCTTTCTTTCTTTCTTTTTTCTTTCTTTCTTTCTTTCTTTCTTTCTTTCCTTCCTTCCTTCCTTCCTTCCTTCCTTCCTTCCTTCCTTCCTTCCTTTCTTTCTCTCTTTTCTTTTCTTT	AAAGATTACT	TTTTTTTTGA
gi|224384746|gb|CM000685.1| Homo sapiens chromosome X; GRCh37 primary reference assembly	2	15	40235064	GTGTGTGTGTGTGTGTGTGTGTGTGTGTGT	AACTATAGCA	ACACGCATGT
gi|224384746|gb|CM000685.1| Homo sapiens chromosome X; GRCh37 primary reference assembly	4	25.5	40239929	AAGGAAGGGAGGAAGGGAGGGAGGGAGGGAGGAAGGAAGGAAAAGAGGAAGGAAGGAAGGAAAAGAAGGAGGAAGGGAGGGAGAGAGGAAAGGAAGAAGGAA	GCAGGCAGAA	AGGGGCAGAA
gi|224384746|gb|CM000685.1| Homo sapiens chromosome X; GRCh37 primary reference assembly	2	12.5	40329128	ATATATATATATATATATATATATA	AAGGACCAGA	ATTTCTAGTA
gi|224384746|gb|CM000685.1| Homo sapiens chromosome X; GRCh37 primary reference assembly	4	10	40345768	TTCATTCATTCACTCATTTATTCATTTATTCATTCATTCA	GATACATGGC	ACCATGAAAG
gi|224384746|gb|CM000685.1| Homo sapiens chromosome X; GRCh37 primary reference assembly	2	13.5	40363690	GTGTGTGTGTGTGTGTGTGTGTGTGTG	TGTTGCGCAC	ACACAGTTGT
gi|224384746|gb|CM000685.1| Homo sapiens chromosome X; GRCh37 primary reference assembly	4	16.5	40393577	TCTTTCTTTCTTTCTCCCTTCCTTTCTTTCTTCCTCCCTTTCTTTCTTTCTCTCTCTTCTTTCTTTC	GGGTAACCAA	CCTTCCTTCC
gi|224384746|gb|CM000685.1| Homo sapiens chromosome X; GRCh37 primary reference assembly	4	14.3	40393644	CCTTCCTTCCTTCCTTCCTTCCTTCCTTCCTTCCTTCCTTCCTTCCTTCCTTCCTTC	TCTTTCTTTC	TCTCTTTCTC
gi|224384746|gb|CM000685.1| Homo sapiens chromosome X; GRCh37 primary reference assembly	4	42.8	40416431	TTCCTTCCTTCCTTCCTTCCTTCCTTCCTTCCTTCCTTCCTTCCTTCCTTTCTTTCCCTCCCTCCCTCCCTCTCTCCCTTCTTTCTCTTTCTTTCTCTCCCTTCCTTCCTTCCTTCCTTCCTTCCTTCCTTCCTTCCTTCCTTCCTTCCTTCCTTCCTTCCTTCCTTCCTTCCTTC	TTTTCTTTCT	TTTCTTTCTT
gi|224384746|gb|CM000685.1| Homo sapiens chromosome X; GRCh37 primary reference assembly	4	27.8	40416604	TTCTTTCTTTCTTTCTTTCTTTCTTTCTTTCTTTCTTTCTTTCTTTCTTTCTTTCTTTCTTTCTTTCTTTCTTTCTTTCTTTCTTTCTTTCTTTCTTTCTTTCTTTCTTTC	CCTTCCTTCC	GATGGAGTTT
gi|224384746|gb|CM000685.1| Homo sapiens chromosome X; GRCh37 primary reference assembly	4	9.8	40431095	ATTCATTCACTCATTCATTCATTCATTCCTTCATCCATT	TTGTTAATTT	GCTGTGTGCT
gi|224384746|gb|CM000685.1| Homo sapiens chromosome X; GRCh37 primary reference assembly	1	28	40462166	TTTTTTTTTTTTTTTTTTTTTTTTTTTT	CAGAGAATTC	GGATTTTTTG
gi|224384746|gb|CM000685.1| Homo sapiens chromosome X; GRCh37 primary reference assembly	2	12.5	40476138	TATATATATATATATATATATATAT	TAGGTGTGTG	TGTGTGTGTG
gi|224384746|gb|CM000685.1| Homo sapiens chromosome X; GRCh37 primary reference assembly	1	25	40478704	AAAAAAAAAAAAAAAAAAAAAAAAA	ACTCTGTCTC	GGAAACTGTT
gi|224384746|gb|CM000685.1| Homo sapiens chromosome X; GRCh37 primary reference assembly	2	18	40490507	ACACACACACACACACACACACACACACACACACAC	ATATATATAT	GTGTATGTGT
gi|224384746|gb|CM000685.1| Homo sapiens chromosome X; GRCh37 primary reference assembly	1	45	40505183	TTTTTTTTTTTTTTTTTTTTTTTTTTTTTTTTTTTTTTTTTTTTT	ATTCCTTTCA	GAGACGGAGT
gi|224384746|gb|CM000685.1| Homo sapiens chromosome X; GRCh37 primary reference assembly	1	29	40559616	AAAAAAAAAAAAAAAAAAAAAAAAAAAAA	ACCCTGTCTC	TTCATGCCCT
gi|224384746|gb|CM000685.1| Homo sapiens chromosome X; GRCh37 primary reference assembly	1	27	40575038	AAAAAAAAAAAAAAAAAAAAAAAAAAA	ACTCCGTCTC	GGACAGACAA
gi|224384746|gb|CM000685.1| Homo sapiens chromosome X; GRCh37 primary reference assembly	1	27	40582920	AAAAAAAAAAAAAAAAAAAAAAAAAAA	TCCGTCTCAG	TACAATGGAC
gi|224384746|gb|CM000685.1| Homo sapiens chromosome X; GRCh37 primary reference assembly	1	27	40628227	TTTTTTTTTTTTTTTTTTTTTTTTTTT	CCTGGCTAAA	AGTAGAGACG
gi|224384746|gb|CM000685.1| Homo sapiens chromosome X; GRCh37 primary reference assembly	1	26	40634327	TTTTTTTTTTTTTTTTTTTTTTTTTT	CTTTCCTTTC	GAGACAGAGT
gi|224384746|gb|CM000685.1| Homo sapiens chromosome X; GRCh37 primary reference assembly	5	9	40641941	CTTTTCTTTTCTTTTCTTTTCTTTTTTTTGTTTTTTTTTTTT	TCTCGTTAAC	TTGAGACAGA
gi|224384746|gb|CM000685.1| Homo sapiens chromosome X; GRCh37 primary reference assembly	4	7.8	40744676	AAATAAATAAATAAGTAAATAAATAAATAAA	GCTCCTTCTC	GTCTAATTAA
gi|224384746|gb|CM000685.1| Homo sapiens chromosome X; GRCh37 primary reference assembly	4	7.8	40744821	TTTCTTTTTTCTTTCTTTCTTTCTTTCTTT	AAACATTGTT	TTTTTTTTTT
gi|224384746|gb|CM000685.1| Homo sapiens chromosome X; GRCh37 primary reference assembly	2	16.5	40790342	CACACACACACACACACACACACACACACACAC	CACGCGCGCG	GGTATTTATC
gi|224384746|gb|CM000685.1| Homo sapiens chromosome X; GRCh37 primary reference assembly	2	60	40806097	ATATATATATACACATATATACGTATATATGTATATATACACATATATGAGTGTATATATGTGTATATATATTTATGTATGTATATATATTTATATATGTATATATATATTTATATATATAT	CACAAAAAAA	GCACCTGTAG
gi|224384746|gb|CM000685.1| Homo sapiens chromosome X; GRCh37 primary reference assembly	1	26	40827971	TTTTTTTTTTTTTTTTTTTTTTTTTT	TTCTTCATTC	GAGACTGAGT
gi|224384746|gb|CM000685.1| Homo sapiens chromosome X; GRCh37 primary reference assembly	2	23	40836007	TATATATATATATATATATATATATATATATATATATATATATATA	CATTCCATCG	CCACAATTTG
gi|224384746|gb|CM000685.1| Homo sapiens chromosome X; GRCh37 primary reference assembly	5	5	40852503	TTTTATTTTATTTTATTTTATTTTA	CCTGACATAT	AGTTCCGGGA
gi|224384746|gb|CM000685.1| Homo sapiens chromosome X; GRCh37 primary reference assembly	2	13.5	40857990	TGTGTGTGTGTGTGTGTGTGTGTGTGT	GATGCAACAT	AATTTTTTTT
gi|224384746|gb|CM000685.1| Homo sapiens chromosome X; GRCh37 primary reference assembly	1	26	40869069	AAAAAAAAAAAAAAAAAAAAAAAAAA	CCGTCCCCGC	GGAATTTATA
gi|224384746|gb|CM000685.1| Homo sapiens chromosome X; GRCh37 primary reference assembly	6	7.7	40891328	AAAACAAAAACAAAAACAAAAACAAAAACAAAAACAAAAACAAAAA	CCCTGTATTT	AAACTGCACA
gi|224384746|gb|CM000685.1| Homo sapiens chromosome X; GRCh37 primary reference assembly	4	6.8	40906669	TTTGTTTGTTTGTTTGTTTGTTTGTTT	CCCTGTTCTT	TTTAGTCTAT
gi|224384746|gb|CM000685.1| Homo sapiens chromosome X; GRCh37 primary reference assembly	1	26	40916475	AAAAAAAAAAAAAAAAAAAAAAAAAA	GACCCTGACT	GTATCTTTTT
gi|224384746|gb|CM000685.1| Homo sapiens chromosome X; GRCh37 primary reference assembly	2	23	40937495	ACACACACACACACACACACACACACACACACACACACACACACAC	AAAAATATAT	TCCTAAGCAG
gi|224384746|gb|CM000685.1| Homo sapiens chromosome X; GRCh37 primary reference assembly	1	26	40958350	TTTTTTTTTTTTTTTTTTTTTTTTTT	CAGATAATTG	AAACAGAGAT
gi|224384746|gb|CM000685.1| Homo sapiens chromosome X; GRCh37 primary reference assembly	1	25	40991549	TTTTTTTTTTTTTTTTTTTTTTTTT	TGCCCACTAA	GAGATGGAAT
gi|224384746|gb|CM000685.1| Homo sapiens chromosome X; GRCh37 primary reference assembly	1	30	41037338	TTTTTTTTTTTTTTTTTTTTTTTTTTTTTT	GGTTTAAATC	GAGACGGAGA
gi|224384746|gb|CM000685.1| Homo sapiens chromosome X; GRCh37 primary reference assembly	5	6.2	41058437	AGAAAAAAAAGAAAAGAAAAGAAAAGAAAA	ACTCCATCTC	AAGAAAAATA
gi|224384746|gb|CM000685.1| Homo sapiens chromosome X; GRCh37 primary reference assembly	5	5.8	41100448	AAAACAAAACAAAACAAAACAAAACAAAA	CTCCATCTCA	ACTTGGCCTT
gi|224384746|gb|CM000685.1| Homo sapiens chromosome X; GRCh37 primary reference assembly	4	10.8	41103195	TTTTCTTTTCTTTTCTTTTCTTTCTTTCTTTTTTTTTTTTTTTTTTTT	GTATTTACCG	TTGAGACAGA
gi|224384746|gb|CM000685.1| Homo sapiens chromosome X; GRCh37 primary reference assembly	1	26	41114466	AAAAAAAAAAAAAAAAAAAAAAAAAA	CCTCTGTCTC	TCTCATTTCT
gi|224384746|gb|CM000685.1| Homo sapiens chromosome X; GRCh37 primary reference assembly	5	14	41121294	TCTTTTCTTCTCTCCTTTCTTTTCTTTTCTTTTCTTTCTTTCTCTCTTTCTTTCTTCCTTCCTTTCTTTTCTTT	ATTCGTATGA	CTCTCTTTTT
gi|224384746|gb|CM000685.1| Homo sapiens chromosome X; GRCh37 primary reference assembly	5	42.6	41121306	TCCTTTCTTTTCTTTTCTTTTCTTTCTTTCTCTCTTTCTTTCTTCCTTCCTTTCTTTTCTTTCTCTCTTTTTCCTTCCTTTCCTTTCTCCTTTCCTTTCCTTACTCCTTTCCTTTCTCCTTTCCTTTCCTTTCTCCTTTCCTTTCCTTTCTCCTTTCCTTTCTCCTTTCCTTTCCCTTTCCCTTTCCTTTCCCTTCCTTTTCCCTTCCCTTCCCTTCCCTTCC	TTTTCTTCTC	CCTCCGCTCC
gi|224384746|gb|CM000685.1| Homo sapiens chromosome X; GRCh37 primary reference assembly	4	20.5	41121308	CTTTCTTTTCTTTTCTTTTCTTTCTTTCTCTCTTTCTTTCTTCCTTCCTTTCTTTTCTTTCTCTCTTTTTCCTTCCTTTCCTTTCT	TTCTTCTCTC	CCTTTCCTTT
gi|224384746|gb|CM000685.1| Homo sapiens chromosome X; GRCh37 primary reference assembly	5	23.4	41121472	TTCCTTTCCCTTTCCCTTTCCTTTCCCTTCCTTTTCCCTTCCCTTCCCTTCCCTTCCCCTCCGCTCCCTTCCCCTTCCTTTTCCCTTCCCTTCCCTCCCCTCCCCTCCCCTCCCTTCCCTT	CCTTTCTCCT	TCTGTGTGTC
gi|224384746|gb|CM000685.1| Homo sapiens chromosome X; GRCh37 primary reference assembly	4	10.8	41141718	AAATAAATAAATAAATAAATAAATAAATAAATAAATAAATAAA	CTATCTCAAA	AGCAATGCAT
gi|224384746|gb|CM000685.1| Homo sapiens chromosome X; GRCh37 primary reference assembly	1	25	41224382	TTTTTTTTTTTTTTTTTTTTTTTTT	GTGACCAGCC	GACACAGAGT
gi|224384746|gb|CM000685.1| Homo sapiens chromosome X; GRCh37 primary reference assembly	1	28	41252207	AAAAAAAAAAAAAAAAAAAAAAAAAAAA	CCTGTCTATT	CAGTCCCATT
gi|224384746|gb|CM000685.1| Homo sapiens chromosome X; GRCh37 primary reference assembly	1	54	41271055	AAAAAAAAAAAAAAAAAAAAAGAAAAAAGAAAAGAAAAAGAAAAAAAAAGAAAA	ACTCCACCTC	GCTTCAAGAG
gi|224384746|gb|CM000685.1| Homo sapiens chromosome X; GRCh37 primary reference assembly	4	8.5	41273219	AAATAAATAAATAAATAATAAATAAATAAATAA	TTTCATCTCA	GTATAAAATG
gi|224384746|gb|CM000685.1| Homo sapiens chromosome X; GRCh37 primary reference assembly	6	5	41285635	CAAAAACAAAAACAAAAACAAAAACAAAAA	AACTCCATCT	ACACCAAAGA
gi|224384746|gb|CM000685.1| Homo sapiens chromosome X; GRCh37 primary reference assembly	1	25	41291084	TTTTTTTTTTTTTTTTTTTTTTTTT	ATTTTAAGTG	GAGACCTTGT
gi|224384746|gb|CM000685.1| Homo sapiens chromosome X; GRCh37 primary reference assembly	3	15	41296070	AATAATAATAATAATAATAATAATAATAATAATAATAATAATAAT	CTCCATCTCA	CATCATCATC
gi|224384746|gb|CM000685.1| Homo sapiens chromosome X; GRCh37 primary reference assembly	3	9	41296113	ATCATCATCATCATCATCATCATCATC	AATAATAATA	CAGTCTCAGA
gi|224384746|gb|CM000685.1| Homo sapiens chromosome X; GRCh37 primary reference assembly	1	28	41298075	TTTTTTTTTTTTTTTTTTTTTTTTTTTT	GCCCGGCTAA	GTCTTTTTAG
gi|224384746|gb|CM000685.1| Homo sapiens chromosome X; GRCh37 primary reference assembly	1	27	41310082	TTTTTTTTTTTTTTTTTTTTTTTTTTT	TATATATATA	GGGTATTTTT
gi|224384746|gb|CM000685.1| Homo sapiens chromosome X; GRCh37 primary reference assembly	1	25	41354505	TTTTTTTTTTTTTTTTTTTTTTTTT	CACTGCATTC	GAGACGGAGT
gi|224384746|gb|CM000685.1| Homo sapiens chromosome X; GRCh37 primary reference assembly	4	7	41355595	TTTGTTTGTTTGTTTGTTTGTTTGTTTG	CTAGAACACA	AGTCGGAGTC
gi|224384746|gb|CM000685.1| Homo sapiens chromosome X; GRCh37 primary reference assembly	2	12.5	41361857	TATATATATATATATATATATATAT	AATTTTAATT	TTTTGTTTTG
gi|224384746|gb|CM000685.1| Homo sapiens chromosome X; GRCh37 primary reference assembly	4	9.8	41368052	AAATAAATAAATAAATAATAATAATAAATAAATAAA	CTCTGTTTCA	ATATTACAAG
gi|224384746|gb|CM000685.1| Homo sapiens chromosome X; GRCh37 primary reference assembly	1	25	41371950	TTTTTTTTTTTTTTTTTTTTTTTTT	CCGAAGCCAC	GAGACTGAGT
gi|224384746|gb|CM000685.1| Homo sapiens chromosome X; GRCh37 primary reference assembly	1	26	41411133	AAAAAAAAAAAAAAAAAAAAAAAAAA	ACTCCGTCTC	TTGGTCACTG
gi|224384746|gb|CM000685.1| Homo sapiens chromosome X; GRCh37 primary reference assembly	6	20.8	41470852	CTCTCCCTCTCCCTCTCCCTCTCCCTCTCTCTCTCCCTCTCCCTCTCTCTCTCCCTCTCCCTCTCTCTCTCCCTCTCCCTCTCTCTCTCCCTCTCCCTCTCCCCACGGTCTCCCTCTCCCTCTC	AAGAAAGCAG	TTTCCACGGT
gi|224384746|gb|CM000685.1| Homo sapiens chromosome X; GRCh37 primary reference assembly	1	25	41551094	AAAAAAAAAAAAAAAAAAAAAAAAA	ACTCTGTCTC	GAGTTGTGTG
gi|224384746|gb|CM000685.1| Homo sapiens chromosome X; GRCh37 primary reference assembly	6	4.7	41562046	AAAACAAAAACAAAAACAAAAACAAAAA	ACTCTGTCTC	ACAATCTTTA
gi|224384746|gb|CM000685.1| Homo sapiens chromosome X; GRCh37 primary reference assembly	2	13	41589035	ATATATATATATATATATATATATAT	AAAAAAAAAA	GTATGTATGT
gi|224384746|gb|CM000685.1| Homo sapiens chromosome X; GRCh37 primary reference assembly	2	24.5	41713478	CACACACACACACACACACACACACACACACACACACACACACACACAC	CGGGCGCGCG	GGTTCCCTGT
gi|224384746|gb|CM000685.1| Homo sapiens chromosome X; GRCh37 primary reference assembly	4	8.8	42144268	TTTATTTATTTATTTTATTTATTTATTTATTTATTT	GGTGGCAACT	TATTGATCAT
gi|224384746|gb|CM000685.1| Homo sapiens chromosome X; GRCh37 primary reference assembly	1	41	42216933	AAAAAAAAAAAAAAAAAAAAAAAAAAAAAAAAAAAAAAAAA	TGAGACTGTC	GAGAGAGAGA
gi|224384746|gb|CM000685.1| Homo sapiens chromosome X; GRCh37 primary reference assembly	4	27	42265631	AAAGAAAGAAGGAAAGAAAGAAAGAAAGGAAGAAAGAAAGAAAGAAAGAAAGAAAGAAAGAAAGAAAGAAAGAAAGAAAGAAAGAGAAAGAAGAAAAGAAAGAAAG	CGTCTCAGAA	GAAGGAAGGA
gi|224384746|gb|CM000685.1| Homo sapiens chromosome X; GRCh37 primary reference assembly	4	21.8	42265734	AAGGAAGGAAGGAAGGAAAGGAAGGAAGGAAGGAAAGGAAGGAAGGAAGGAAGGAAGGAAGGAAGGAAGGAAGGAAGGAAGGAAGGAAG	AAAAGAAAGA	AAACTGGCTT
gi|224384746|gb|CM000685.1| Homo sapiens chromosome X; GRCh37 primary reference assembly	1	25	42432056	TTTTTTTTTTTTTTTTTTTTTTTTT	CTTTCTTTCC	GAGCTGTCAA
gi|224384746|gb|CM000685.1| Homo sapiens chromosome X; GRCh37 primary reference assembly	2	14	42544425	CTCTCTCTCTCTCTCTCTCTCTCTCTCT	CCACAGCCTG	ATATATATAT
gi|224384746|gb|CM000685.1| Homo sapiens chromosome X; GRCh37 primary reference assembly	2	19	42544452	TATATATATATATATATATATATATATATATTTATATA	TCTCTCTCTC	CAGTTGCTTC
gi|224384746|gb|CM000685.1| Homo sapiens chromosome X; GRCh37 primary reference assembly	4	8.8	42550957	AAAGAAAGAAAGAAAGAAAGAAGAAAAAAAGAAA	CTGAAAAAAT	AATAAAAAGA
gi|224384746|gb|CM000685.1| Homo sapiens chromosome X; GRCh37 primary reference assembly	1	28	42556085	AAAAAAAAAAAAAAAAAAAAAAAAAAAA	GACACAAGGC	GAGGCAGAGA
gi|224384746|gb|CM000685.1| Homo sapiens chromosome X; GRCh37 primary reference assembly	1	51	42590092	AAAAAAAAAAAAAAAAAAAAAAAAAAAAAAAAAAAAAAAAAAAAAAAAAAA	ACTCCGTCTC	GTATTATAAG
gi|224384746|gb|CM000685.1| Homo sapiens chromosome X; GRCh37 primary reference assembly	1	26	42638446	TTTTTTTTTTTTTTTTTTTTTTTTTT	GTCCAAGAGG	CCAGGTTCTT
gi|224384746|gb|CM000685.1| Homo sapiens chromosome X; GRCh37 primary reference assembly	1	25	42774849	TTTTTTTTTTTTTTTTTTTTTTTTT	TGCCATACTC	GAGACGGAGT
gi|224384746|gb|CM000685.1| Homo sapiens chromosome X; GRCh37 primary reference assembly	4	25.3	42811814	TTTCTTTCTTTCCTTCTTTCTTTCTTTCTTTCTTTCTTTCTTTCTTTCTTTTCTTTCTTTCTTTTTCTTTCTTTCTTTCTTTCTCTTTCTTTTTTCT	CTGTTTTTAT	CTTTAATCCC
gi|224384746|gb|CM000685.1| Homo sapiens chromosome X; GRCh37 primary reference assembly	5	17.8	42811920	CCCTTCCCTTCCCTTCCCTTCCCTCCTTCCCCTCCCTCCTCTCCCCTCCCCTCCCCTCCCTTCCCCTCCCTTCCCCTTCCCTTCCCT	TCTTTAATCC	CTTTTAAACC
gi|224384746|gb|CM000685.1| Homo sapiens chromosome X; GRCh37 primary reference assembly	4	54.5	43005124	ATAGAAAGATAGATAGATAGATAGATAGATAGATAGATAGATAGATAGATAGATAGATAGATGGATGATAGATAGATAGATGATAGATAGATGACAAATAGATAGATAGAAGATAGTAGCTAGCTAGATAGATGATAGATAGATAGATAGATAGATAGATAGATAGATAGATAGATGATAGATAGATAGATAGATGATAGACAGATAGAT	GGATGGATGC	TTATTATTGC
gi|224384746|gb|CM000685.1| Homo sapiens chromosome X; GRCh37 primary reference assembly	2	14	43070910	CACACACACACACACACACACACACACA	TGCATGCATG	GAGACCTGCC
gi|224384746|gb|CM000685.1| Homo sapiens chromosome X; GRCh37 primary reference assembly	4	12.3	43230210	GGGAGGGAGGGAGGGAGAGAAGGGGAGAGGGAGAGGAGGGAGGGAGGGAG	ACAGAGAGTG	AGAGAGAAGG
gi|224384746|gb|CM000685.1| Homo sapiens chromosome X; GRCh37 primary reference assembly	1	28	43275456	AAAAAAAAAAAAAAAAAAAAAAAAAAAA	GAAGCTCTAC	GACACAAAAA
gi|224384746|gb|CM000685.1| Homo sapiens chromosome X; GRCh37 primary reference assembly	1	29	43297552	TTTTTTTTTTTTTTTTTTTTTTTTTTTTT	TTTTTAATCA	CAGATTTCTT
gi|224384746|gb|CM000685.1| Homo sapiens chromosome X; GRCh37 primary reference assembly	2	35	43311872	GTGTGTGTGTGTGTGTATGTGTGTGTGTGTGTATGTGTGTGTGTATGTGTGTGTGTGTGTGTGTGTGTGT	GCTCATCGTC	AGATGGGGTC
gi|224384746|gb|CM000685.1| Homo sapiens chromosome X; GRCh37 primary reference assembly	4	37	43316116	GGAAGGAAGGAAGGAGGGAAGGAGGGAAGGAGGGAAGGAAGGAAGGAGGGAAGGAAAGAAGGAAGGAAGGAGAGAGAGAGGAAGGAAGGAAGGAAGGAAGGAAGGAAGGAAGGAAGGAAGGAAGGAAGGAAGGAAGGAAGGAAGGAAGGAA	AGAGAGAGAG	CTCTCCCTAA
gi|224384746|gb|CM000685.1| Homo sapiens chromosome X; GRCh37 primary reference assembly	1	42	43350190	AAAAAAAAAAAAAAAAAAAAAAAAAAAAAAAAAAAAAAAAAA	AATTCTGCCT	CCTAAACAAA
gi|224384746|gb|CM000685.1| Homo sapiens chromosome X; GRCh37 primary reference assembly	2	20	43393135	GTGTGTATGTGTGCGTGTGTGTTTGTGTGTGTGTGTGTGT	TATAAAAGGA	TGGGGGGGGG
gi|224384746|gb|CM000685.1| Homo sapiens chromosome X; GRCh37 primary reference assembly	1	26	43450867	AAAAAAAAAAAAAAAAAAAAAAAAAA	ACTCCGTCTC	GAATAAAATA
gi|224384746|gb|CM000685.1| Homo sapiens chromosome X; GRCh37 primary reference assembly	1	47	43466622	TTTTTTCTTTTTCTTTCTTTCTTTTTTTTTTTTTTTTTTTTTTTTTT	ATCTTTCACC	GGGACAGTAT
gi|224384746|gb|CM000685.1| Homo sapiens chromosome X; GRCh37 primary reference assembly	4	34	43478210	TTTCTTCTTTCTTTCTTTCTCTTTCTTTCCTTTTCTTTCTTTCTCTTTTTCTTTTCCTTCCTCCCTCCCTCCCTTCCTTCCTTCCTTTCTGTCTCTCTTTCTTTCTTTTCTTTCTTTCTTCCTTTCTTTCTTTCTTTC	CTTCCTTCCT	CTTTTTGATA
gi|224384746|gb|CM000685.1| Homo sapiens chromosome X; GRCh37 primary reference assembly	6	18.3	43514345	CGGCACCGGCACCGGCACCAGTACCCGCACCAGTACCGGCACCGGCACCAGTACCCGCACCAGTACCGGCACCGGCACCAGTACCCGCACCAGTACCGGCACCGGCACCG	CCTTCCCCGG	AGCGCAAGGC
gi|224384746|gb|CM000685.1| Homo sapiens chromosome X; GRCh37 primary reference assembly	5	9.6	43544099	TTTCTTTTCTTTTCTTTTCTTTTCTTTTTTTTTTTTTTTTTTTT	TCTGATATTC	GAGACGGTGT
gi|224384746|gb|CM000685.1| Homo sapiens chromosome X; GRCh37 primary reference assembly	2	14.5	43667947	ACACACACACACACACACACACACACACA	CTACACATAG	GAGTCTTGCT
gi|224384746|gb|CM000685.1| Homo sapiens chromosome X; GRCh37 primary reference assembly	2	19	43737655	TGTGTGTGTGTGTGTGTGTGTGTGTGTGTGTGTGTGTG	ACCCAGCCTT	GAGACCATGT
gi|224384746|gb|CM000685.1| Homo sapiens chromosome X; GRCh37 primary reference assembly	5	12.2	43803984	GTTTTTTTTGTTTTTTGTTTTTTTGTTTTGCTTTGTTTTGTTTTGTTTTGCTTTGTTTTG	ATGATAGAGG	AGGCTCGCTA
gi|224384746|gb|CM000685.1| Homo sapiens chromosome X; GRCh37 primary reference assembly	5	5.8	43980715	AATAAAATAAAATAAAATAAAATAAAATA	GTCTAAAAAT	GGAATATTGG
gi|224384746|gb|CM000685.1| Homo sapiens chromosome X; GRCh37 primary reference assembly	1	31	43984257	AAAAAAAAAAAAAAAAAAAAAAAAAAAAAAA	TCTGTCTCAC	TCAGTTTAAC
gi|224384746|gb|CM000685.1| Homo sapiens chromosome X; GRCh37 primary reference assembly	1	46	44121759	AAAAAAAAAAAAAAAAAAAAAAAGAAAAGAAAAGAAAAAGAAAAAA	GCCCTGTCTC	GAATTTGAAA
gi|224384746|gb|CM000685.1| Homo sapiens chromosome X; GRCh37 primary reference assembly	1	39	44141862	GGGGCGGGGGGGGGGGGGGGGTGGGGGGGGGTGGGGGGG	ACTCCCTCTC	TGGGAGAGGA
gi|224384746|gb|CM000685.1| Homo sapiens chromosome X; GRCh37 primary reference assembly	1	30	44209239	TTTTTTTTTTTTTTTTTTTTTTTTTTTTTT	TCTCTCTCTC	GAGACAGGGT
gi|224384746|gb|CM000685.1| Homo sapiens chromosome X; GRCh37 primary reference assembly	1	25	44220313	TTTTTTTTTTTTTTTTTTTTTTTTT	ATAAAACCAA	GCAGTGGAGT
gi|224384746|gb|CM000685.1| Homo sapiens chromosome X; GRCh37 primary reference assembly	1	25	44267313	TTTTTTTTTTTTTTTTTTTTTTTTT	GCTTTCTCTG	AAGTAACTCT
gi|224384746|gb|CM000685.1| Homo sapiens chromosome X; GRCh37 primary reference assembly	4	15.5	44299073	AGAAAGAAGGAAAGAAAGAAAGAAAAGAAAGAGAGAAGAAAGAAAAGAAAGAAAGAAAGAAAG	TTTTAATTAT	GAAGGAGGGG
gi|224384746|gb|CM000685.1| Homo sapiens chromosome X; GRCh37 primary reference assembly	4	9	44299143	GGGAGGGAGGGAGGGGCGGAGGGAGGGAGGGAGGGA	AAGGAAGGAG	AAGAGAGAGA
gi|224384746|gb|CM000685.1| Homo sapiens chromosome X; GRCh37 primary reference assembly	4	22.3	44299177	GAAAGAGAGAGAGAAAGAAAAAGAAAGAAAGAAAGAAAGAAAGAAAGAAAGAAAGAAAGAAAGAAAGAAAGAAAGAAAGAAAGAAAG	GGGAGGGAGG	GGAAGGAAGG
gi|224384746|gb|CM000685.1| Homo sapiens chromosome X; GRCh37 primary reference assembly	1	34	44304922	TTTTTTTTTTTTTTTTTTTTTTTTTTTTTTTTTT	ACACCATTTC	GAGACGGAGT
gi|224384746|gb|CM000685.1| Homo sapiens chromosome X; GRCh37 primary reference assembly	4	11.5	44328913	GAAAGAAAGAAAGGAAAGAAAGAAAGCAAAGAAAGAAAGGAAGAAAGA	GACCCTGTCT	GAGAGAGAGA
gi|224384746|gb|CM000685.1| Homo sapiens chromosome X; GRCh37 primary reference assembly	4	14	44328972	AGGAAGGAAGGAAGGAAGGAAGGAAGGAAGGAAGGAAGGAAGGAAGGAAGGAAGGA	AGAGAGAGAG	TGGATGGATG
gi|224384746|gb|CM000685.1| Homo sapiens chromosome X; GRCh37 primary reference assembly	4	17.5	44329377	AGGGAGGGAGGAAGGGAGGAAGGGAGGGAGGAAGGGAGGAAGGGAGGGAGGGAGGGAGGGAGGGAGGGAG	GAAGGAAGGA	AAAGGAAGGA
gi|224384746|gb|CM000685.1| Homo sapiens chromosome X; GRCh37 primary reference assembly	4	11.6	44331203	AAAAAAAAAAAAAGAAAGAAAAGAAAAGAAAAGAAAGAAAGAAAGAAAGAAA	AACCTGTCTC	GAATGAAAAC
gi|224384746|gb|CM000685.1| Homo sapiens chromosome X; GRCh37 primary reference assembly	4	11.8	44331213	AAAGAAAGAAAAGAAAAGAAAAGAAAGAAAGAAAGAAAGAAAGAATGAAA	AAAAAAAAAA	ACTTGCTATC
gi|224384746|gb|CM000685.1| Homo sapiens chromosome X; GRCh37 primary reference assembly	4	7.5	44331574	AATTAATTAATTAATTAATTAATTAATTAA	CAGTTTCAAA	AAATTAAATT
gi|224384746|gb|CM000685.1| Homo sapiens chromosome X; GRCh37 primary reference assembly	6	5.8	44341054	ATTTTGTATTTTTATTTTTATTTTTATTTTTTTTT	CGCCTGACTA	ATTATACTTT
gi|224384746|gb|CM000685.1| Homo sapiens chromosome X; GRCh37 primary reference assembly	4	9	44420546	CAAAAAACAAACAAACAAACAAACAAAAAAACAAA	AAAAAAACCC	GAAAATTATA
gi|224384746|gb|CM000685.1| Homo sapiens chromosome X; GRCh37 primary reference assembly	3	13	44438312	CAACAACAACAACAACAACAACAACAACAACAACAACAA	TACTCCATCT	AAGAAATACA
gi|224384746|gb|CM000685.1| Homo sapiens chromosome X; GRCh37 primary reference assembly	1	25	44440602	AAAAAAAAAAAAAAAAAAAAAAAAA	ACCCTGTCTC	GATGACCCCT
gi|224384746|gb|CM000685.1| Homo sapiens chromosome X; GRCh37 primary reference assembly	1	27	44451077	TTTTTTTTTTTTTTTTTTTTTTTTTTT	TATATATATA	GTAGATACAG
gi|224384746|gb|CM000685.1| Homo sapiens chromosome X; GRCh37 primary reference assembly	1	25	44482102	TTTTTTTTTTTTTTTTTTTTTTTTT	ACTCCCTCTC	GAGGTGGAGT
gi|224384746|gb|CM000685.1| Homo sapiens chromosome X; GRCh37 primary reference assembly	4	6.8	44483281	TTTATTTATTTATTTATTTATTTATTT	AAAAACAGTG	GAGATGGAGT
gi|224384746|gb|CM000685.1| Homo sapiens chromosome X; GRCh37 primary reference assembly	1	27	44491667	TTTTTTTTTTTTTTTTTTTTTTTTTTT	ACCTCAGTAC	AAACAAGGTC
gi|224384746|gb|CM000685.1| Homo sapiens chromosome X; GRCh37 primary reference assembly	6	8.5	44495483	AAAAATAAAAAATAAAAAATAAAAATAAAAATAAATAAATAAAAATAAAAATAAA	CTGTCACAAA	TAAATCAGCA
gi|224384746|gb|CM000685.1| Homo sapiens chromosome X; GRCh37 primary reference assembly	1	28	44520009	AAAAAAAAAAAAAAAAAAAAAAAAAAAA	AGACTCTGTG	GAAGAGGATC
gi|224384746|gb|CM000685.1| Homo sapiens chromosome X; GRCh37 primary reference assembly	1	29	44563974	AAAAAAAAAAAAAAAAAAAAAAAAAAAAA	CGTCTCCACT	GAAGAAGAAG
gi|224384746|gb|CM000685.1| Homo sapiens chromosome X; GRCh37 primary reference assembly	2	13	44568970	GAGAGAGAGAGAGAGAGAGAGAGAGA	GTGTGTGTGT	TGGAGTTTCA
gi|224384746|gb|CM000685.1| Homo sapiens chromosome X; GRCh37 primary reference assembly	5	5.6	44622313	AAAACAAAACAAAACAAAACAAAACAAA	CCGTCTCAAA	CAGACAAACA
gi|224384746|gb|CM000685.1| Homo sapiens chromosome X; GRCh37 primary reference assembly	1	25	44627920	AAAAAAAAAAAAAAAAAAAAAAAAA	ACTCTATCTT	CCTTTCGAGT
gi|224384746|gb|CM000685.1| Homo sapiens chromosome X; GRCh37 primary reference assembly	1	26	44640857	AAAAAAAAAAAAAAAAAAAAAAAAAA	ACTCCGTCTC	CTTGTGGCAC
gi|224384746|gb|CM000685.1| Homo sapiens chromosome X; GRCh37 primary reference assembly	5	17.2	44656344	TCTTTTCTTTTCTTTTTTCTTTTCTTTTCTTTTCTTTTCTTTTCTTTTCTTTTCTTTTCTTTCCTTTCCTTTTCTTTTCTTTTTTTT	TCACCCAGCC	TTGAGGCAGA
gi|224384746|gb|CM000685.1| Homo sapiens chromosome X; GRCh37 primary reference assembly	4	9	44683361	TTTATTTATTTATTTATTTATTTATTTATTTTTTA	CTTTTCTTCT	GACAGTCTTG
gi|224384746|gb|CM000685.1| Homo sapiens chromosome X; GRCh37 primary reference assembly	1	56	44708456	TTTTTTTTTTTATTTTCTTTTCTTTCTTTTTTTTTTTTTTTTTTTTTTTTTTTTTT	TTCTTTTCAA	GAGACGGAGT
gi|224384746|gb|CM000685.1| Homo sapiens chromosome X; GRCh37 primary reference assembly	1	36	44781274	TTTTTTTTTTTTTTTTTTTTTTTTTTTTTTTTTTTT	TGTGTGTGCC	AAGAGACAGA
gi|224384746|gb|CM000685.1| Homo sapiens chromosome X; GRCh37 primary reference assembly	1	25	44792506	TTTTTTTTTTTTTTTTTTTTTTTTT	TTTATGTTGA	GAGACGGAGT
gi|224384746|gb|CM000685.1| Homo sapiens chromosome X; GRCh37 primary reference assembly	2	18.5	44809823	GTGTGAGTGTGTGTGTGTGTGTGTGTCTGTGTGTGTG	TATACCCTGG	AATATAGAAT
gi|224384746|gb|CM000685.1| Homo sapiens chromosome X; GRCh37 primary reference assembly	1	39	44906910	TTTTTTTTTCTTTTTTTTTTTTTTTTTTTTTTTTTTTTT	ATCTGCTTGC	GACAGGATCT
gi|224384746|gb|CM000685.1| Homo sapiens chromosome X; GRCh37 primary reference assembly	4	8.5	44968384	AATAAATAAATAAATAAATAAATAAATAAATAAA	TAATAATAAT	GTACCTGTAA
gi|224384746|gb|CM000685.1| Homo sapiens chromosome X; GRCh37 primary reference assembly	2	14	44996751	CACACACACACACACACACACACACACA	TATATACATG	TAATATGCTC
gi|224384746|gb|CM000685.1| Homo sapiens chromosome X; GRCh37 primary reference assembly	1	26	45076134	AAAAAAAAAAAAAAAAAAAAAAAAAA	ACTCCGTCTC	GAACCAAGAC
gi|224384746|gb|CM000685.1| Homo sapiens chromosome X; GRCh37 primary reference assembly	2	17.5	45130867	ATATATATATATATATATATATATATATATATATA	AGAGAGAAAG	AAATAAGGAA
gi|224384746|gb|CM000685.1| Homo sapiens chromosome X; GRCh37 primary reference assembly	5	102.2	45193771	AATATAATATAATTAATATAAATATATTATATTTTAAAATATAATATAAATATATTATAAATATATTTATATTTATAATATAATATATTTATATTATATTATATATAATTATATTATATTATATATATTATATATTATATATAATATAATATAATTATATTATATTATAATATATATATTTATATATATTAATATATAAATATAATATAAATATATTATATTTTAAAATATAATATAAATATATTATATTTTAAAATATAATATAATATAAATATATTATATTTTAAAATATAATATAATATAAATATATTATATTTTAAAATATATTTCAAAATATAATATAATATAAATATATTTTAAAATATAAGATAATATAAATATATTATATTTTAAAATATA…	TATATTTTAA	TTATGTTTTA
gi|224384746|gb|CM000685.1| Homo sapiens chromosome X; GRCh37 primary reference assembly	2	12.5	45280987	TGTGTGTGTGTGTGTGTGTGTGTGT	CTCCATAAAC	AGGGAGAGAG
gi|224384746|gb|CM000685.1| Homo sapiens chromosome X; GRCh37 primary reference assembly	2	15	45556019	TGTGTGTATGTGTGTGTGTGTGTGTGTGTG	TGCCACACAT	CGCACACATG
gi|224384746|gb|CM000685.1| Homo sapiens chromosome X; GRCh37 primary reference assembly	6	14.8	45580422	ATATACGTATACATATACATATACATATATATGCATATGCATATATATACACATATATATGCATATGCATATATATACACATATA	GCTAAAATAT	TATGTGTGCG
gi|224384746|gb|CM000685.1| Homo sapiens chromosome X; GRCh37 primary reference assembly	1	26	45623921	AAAAAAAAAAAAAAAAAAAAAAAAAA	ACTCTGTCTC	GAGAGAGAAA
gi|224384746|gb|CM000685.1| Homo sapiens chromosome X; GRCh37 primary reference assembly	6	5.8	45636546	GGTGGAGATAGAGGTGGAGGTGGAGGTGGAGGTGG	GAAGGACAAT	TGGTCTTGGC
gi|224384746|gb|CM000685.1| Homo sapiens chromosome X; GRCh37 primary reference assembly	1	27	45708067	AAAAAAAAAAAAAAAAAAAAAAAAAAA	CCCTGTCACC	TTTTTTTTTT
gi|224384746|gb|CM000685.1| Homo sapiens chromosome X; GRCh37 primary reference assembly	4	35.3	45768051	CTTTCTTTCTCTCTTTCTTTTCTTTCCTTTTCTTTTCCCTTTCTTTCCTTCTTTCTTTTCTTTTCTTTCTTTCTTTCTTTCTTTCTCTTTCTTTCTTTCTTTCTTTCTTCTCTTTCTCTCTCCCTCACTCTTTCTTTCTTTCTTTC	CACAAGCTGC	CTTTTTTTTT
gi|224384746|gb|CM000685.1| Homo sapiens chromosome X; GRCh37 primary reference assembly	3	11.7	45769728	TTATTATTATTATTATTATTATTTTTATTTTTATT	CATTACCTTT	GAGACAAGAT
gi|224384746|gb|CM000685.1| Homo sapiens chromosome X; GRCh37 primary reference assembly	1	29	45802560	TTTTTTTTTTTTTTTTTTTTTTTTTTTTT	CATGATGTAA	GGGGGGAGAT
gi|224384746|gb|CM000685.1| Homo sapiens chromosome X; GRCh37 primary reference assembly	1	49	45811880	TTTTTTTTTTCTTTCTTTTTTTTTTTTTTTTTTTTGTTTTTGTTTTTTT	CTTCTTCTTC	GAGACGAGGT
gi|224384746|gb|CM000685.1| Homo sapiens chromosome X; GRCh37 primary reference assembly	5	11.8	45892811	AAGGAAAGGGAAGGGAAGGGAGGGGAGGGGAGGGGAGGGGAGGGGAGGGAAGGGAAGG	AGAAAGGAAA	ACCTCGAAAC
gi|224384746|gb|CM000685.1| Homo sapiens chromosome X; GRCh37 primary reference assembly	2	20	46058157	TGTGTGTGTATGTGTGTGTGTGTGTGTGTGTGTGTGTGTG	TGTGTATATA	GGTATGTATA
gi|224384746|gb|CM000685.1| Homo sapiens chromosome X; GRCh37 primary reference assembly	2	26	46179776	GTGTGTGTGTGTGTGTGTGTGTGTGTGTGTGTGTGTGTGTGTGTGTGTGTGT	AGAAGAAGAC	AGACCTGTAC
gi|224384746|gb|CM000685.1| Homo sapiens chromosome X; GRCh37 primary reference assembly	1	26	46265787	AAAAAAAAAAAAAAAAAAAAAAAAAA	AGCCTGTCTC	GAGTGCATTG
gi|224384746|gb|CM000685.1| Homo sapiens chromosome X; GRCh37 primary reference assembly	4	10	46317161	TTTGTTTTTTGTTTGTTTGTTTGTTTGTTTGTTTTTTG	TTTTGGGGTT	AGATGGAGTT
gi|224384746|gb|CM000685.1| Homo sapiens chromosome X; GRCh37 primary reference assembly	4	10.3	46323207	TGTTTTTTTGTTTGTTTTTTGTTTGTTTGTTTGTTTGTTT	TTATCGTACC	TGAGTCACTA
gi|224384746|gb|CM000685.1| Homo sapiens chromosome X; GRCh37 primary reference assembly	5	9.4	46391263	AATAAAAAATAATAAAATAAAATAAAATAAATTAAAAAAAATAAAA	CTTAAAGTAT	CATATGTATG
gi|224384746|gb|CM000685.1| Homo sapiens chromosome X; GRCh37 primary reference assembly	5	13	46444683	CTTTCTCTTTTTTTTCTTTTCCTTTCTTTCTTTTTTTCTTTTCTTTTCTTTTTTTTTTTT	CACCCTCCCA	TTGAGACAGT
gi|224384746|gb|CM000685.1| Homo sapiens chromosome X; GRCh37 primary reference assembly	1	44	46511263	AAAAGAAAAAAAAAAAAAAAGAAAAAGAAAAAAAAGAAAAAAAA	ACCTTTTCTC	GTTTCCTATT
gi|224384746|gb|CM000685.1| Homo sapiens chromosome X; GRCh37 primary reference assembly	2	20	46571335	ACACACACACACACACACACACACACACACACACACACAC	CCTCTAAATT	TTCCACTGAT
gi|224384746|gb|CM000685.1| Homo sapiens chromosome X; GRCh37 primary reference assembly	4	22.8	46597467	AAAGAAAGAAAGAAAGAAAGAAAGAAAGAAAGAAAGAAAGAAAGAAAGAAAGAAAGAAAGAAAGAAAGAAAGAAAGAGAAAAGAAAAGAAA	GTCTCAAAAA	AGTTTGGACA
gi|224384746|gb|CM000685.1| Homo sapiens chromosome X; GRCh37 primary reference assembly	4	17.5	46607800	AAGGAAGGAAGGAAGGAAGGAAGGAAGGAAGGAAGGAAGGAAGGAAGGAAGGACAGACAGAAGGAAGGAA	AAAAGAAAGA	AACAAAACAG
gi|224384746|gb|CM000685.1| Homo sapiens chromosome X; GRCh37 primary reference assembly	2	14	46608002	ACACACACACACACACACACACACACAC	GTGTGCGTGT	TGCAGTATTA
gi|224384746|gb|CM000685.1| Homo sapiens chromosome X; GRCh37 primary reference assembly	1	35	46631744	AAAAAAAAAAAAAAAAAAAAAAAAAAAAAAAAAAA	ACTCCGTCTC	CACCTAGTCA
gi|224384746|gb|CM000685.1| Homo sapiens chromosome X; GRCh37 primary reference assembly	4	7.8	46688485	GAAGGAAGGAAGGAAGGAAGGAAGGAAGGAA	AGAAATGAAA	AATGGGAATT
gi|224384746|gb|CM000685.1| Homo sapiens chromosome X; GRCh37 primary reference assembly	1	26	46730457	TTTTTTTTTTTTTTTTTTTTTTTTTT	CGCTCATTCC	GTGAGATGGA
gi|224384746|gb|CM000685.1| Homo sapiens chromosome X; GRCh37 primary reference assembly	2	18.5	46750506	TGTGTGTGTGTGTGTGTGTGTGTGTGTGTGTGTGTGT	AAGGGGAGAT	ATGCTTAATT
gi|224384746|gb|CM000685.1| Homo sapiens chromosome X; GRCh37 primary reference assembly	4	13.3	46824850	TATCTATCTATCTATCTATCTATCTATCTATCTATCTATCTATCTAATCTATCT	ATATCGTTTA	GAAACTGAGG
gi|224384746|gb|CM000685.1| Homo sapiens chromosome X; GRCh37 primary reference assembly	4	8	46850445	TCCCTCCCTCCCTCCCTCACTCCCTCCCTCCC	TTTCCTTCCT	CCCCCCCCCC
gi|224384746|gb|CM000685.1| Homo sapiens chromosome X; GRCh37 primary reference assembly	2	17.5	46921115	TCTCTCTCTCTCTCTCTCTCTTTCTCTCTCTCTCT	TGAAGTTGGT	GCTAGAGAAC
gi|224384746|gb|CM000685.1| Homo sapiens chromosome X; GRCh37 primary reference assembly	5	6.2	46930206	AAAACAAAACAAAACAAAACAAAAAAAAACA	TCTGTCTCAA	GAGAACTCTT
gi|224384746|gb|CM000685.1| Homo sapiens chromosome X; GRCh37 primary reference assembly	4	20.3	46933580	GAAAGAAAGAAAAAGAAAGAAAGAAAGAAAGAAAGAAAGAAAGAAAGAAAGAAAGAAAGAAAGAAAGAAAGAAAGAAAG	TCAAAAAAAG	GAAGGAAGGA
gi|224384746|gb|CM000685.1| Homo sapiens chromosome X; GRCh37 primary reference assembly	4	18.5	46933656	AAGGAAGGAAGGAAGGAAGGAAGGAAGGAAGGAAGGAAGGAAGGAAGGAAGGAAGGAAGGAAGGAAGGAAGGAA	GAAAGAAAGA	AGAATGAATC
gi|224384746|gb|CM000685.1| Homo sapiens chromosome X; GRCh37 primary reference assembly	5	5.6	46937031	GTTTTGTTTTGTTTTGTTTTGTTTTGTT	CACTTGGCCA	GTTTTTTGGG
gi|224384746|gb|CM000685.1| Homo sapiens chromosome X; GRCh37 primary reference assembly	5	19.8	46938747	TTTTGTTTGTTTTTTTTTTTGTTTTGTTTTGGTTTGGTTTGGTTTGGTTTCTGTTTTTGTTTTGTTTTGTTTTGTTTTTTTGTTTTTTTGGTTTTTTTT	GCTGAGGTTT	TTGAGACGGA
gi|224384746|gb|CM000685.1| Homo sapiens chromosome X; GRCh37 primary reference assembly	3	11	46948345	AAGAAGAAGAAGAAGAAGAAGATAGAAGAAGAAG	AAAAAAAAAA	GAGACGGAGA
gi|224384746|gb|CM000685.1| Homo sapiens chromosome X; GRCh37 primary reference assembly	2	138	46948742	TATATATATATAAGTATATATAATATAAAATTATATTATATAATTATAATATAATATAATATATAATCATATAATATAATTTATATAATATTATATTATATAAATATAATATAAAATTATATATACATATATTATATATACTTATATATACATATTATATATACTTATATATACATATTATATATACTCATATATATACATATTATATACACTTATATATACATATTATATATACTTTATATATATATATATATATA	ATTGTCATTT	CACACACACA
gi|224384746|gb|CM000685.1| Homo sapiens chromosome X; GRCh37 primary reference assembly	5	22.2	46948743	ATATATATATAAGTATATATAATATAAAATTATATTATATAATTATAATATAATATAATATATAATCATATAATATAATTTATATAATATTATATTATATAAATATAATATAA	TTGTCATTTT	AATTATATAT
gi|224384746|gb|CM000685.1| Homo sapiens chromosome X; GRCh37 primary reference assembly	3	16.3	46964779	AATAATAATAATAATAATAATAATAATAATAATAATAATAATAATAATA	CTCCATCTCA	TTTTCTCCAA
gi|224384746|gb|CM000685.1| Homo sapiens chromosome X; GRCh37 primary reference assembly	4	19	46965607	AAAGGAAGAAAGAAAGAAGAAAAAGAAAGAAAGAAAGAAGAAAAAGAAAGAGAAGAAAGAAAAGAAAGAAAGAAAAGAAAG	AAAAAAAAAA	TGTGATTCTA
gi|224384746|gb|CM000685.1| Homo sapiens chromosome X; GRCh37 primary reference assembly	4	11.5	46974639	AAAGAAAGAAAGAAAGAAAGAAAAAAGAACAAAAAAGAAAGAA	CACAAAAAAA	GAATGCCTAC
gi|224384746|gb|CM000685.1| Homo sapiens chromosome X; GRCh37 primary reference assembly	1	41	47005021	TTTTTTTTTTTTTGGTTTTTTTTTTTTTTTTTTTTTTTTTT	CCCGGGAGGG	GGTGTGAGCA
gi|224384746|gb|CM000685.1| Homo sapiens chromosome X; GRCh37 primary reference assembly	1	25	47011841	TTTTTTTTTTTTTTTTTTTTTTTTT	ACTCTATATC	GAGACGGAAT
gi|224384746|gb|CM000685.1| Homo sapiens chromosome X; GRCh37 primary reference assembly	1	28	47063539	TTTTTTTTTTTTTTTTTTTTTTTTTTTT	TCAGCTTCTG	GCCTTAACCT
gi|224384746|gb|CM000685.1| Homo sapiens chromosome X; GRCh37 primary reference assembly	1	27	47110668	TTTTTTTTTTTTTTTTTTTTTTTTTTT	ATTTTTTGTA	GGAGATGGAG
gi|224384746|gb|CM000685.1| Homo sapiens chromosome X; GRCh37 primary reference assembly	1	25	47115980	TTTTTTTTTTTTTTTTTTTTTTTTT	GTTTTCTGGG	GACACAGCGT
gi|224384746|gb|CM000685.1| Homo sapiens chromosome X; GRCh37 primary reference assembly	1	40	47119516	AAAAAAAAAAAAAAAAAAAAAAAAGAAAAGAAAAGAAAAA	ACTCCGTCTC	GAAATTGCAA
gi|224384746|gb|CM000685.1| Homo sapiens chromosome X; GRCh37 primary reference assembly	1	25	47130151	AAAAAAAAAAAAAAAAAAAAAAAAA	ACTACCTCTC	GTGTGCAGAT
gi|224384746|gb|CM000685.1| Homo sapiens chromosome X; GRCh37 primary reference assembly	5	13.8	47138086	AAAATAAAATAAAATAAAATAAAATAAAATAAAATAAAATAAAATAAAATAAAATAAAATAAAATAAAA	CTCCGTCGCA	AGAAAAGTAA
gi|224384746|gb|CM000685.1| Homo sapiens chromosome X; GRCh37 primary reference assembly	5	5.2	47138979	AAAACAAAACAAAACAAAACAAAACA	CCTGTCTCAA	GAAAAGAAAA
gi|224384746|gb|CM000685.1| Homo sapiens chromosome X; GRCh37 primary reference assembly	4	9.8	47139263	TTTATTTATTATTTATTTATTTATTTTTATTTATTT	TGGTGCACAT	GTATTTTTGA
gi|224384746|gb|CM000685.1| Homo sapiens chromosome X; GRCh37 primary reference assembly	1	38	47139994	TTTTTTTTTTTTTTTTTTTTTTTTTTTTTTTTTTTTTT	GGTGTATATC	AAAAGGCAGG
gi|224384746|gb|CM000685.1| Homo sapiens chromosome X; GRCh37 primary reference assembly	2	18	47143429	ACACACACACACACACACACACACACACACACACAC	CCGTCTCAAA	CCCAAAAATA
gi|224384746|gb|CM000685.1| Homo sapiens chromosome X; GRCh37 primary reference assembly	6	13.3	47160305	AGAAGAAGAAGGAGAAGAAGAAGAAGAAGAAGAAGAAGAAGAAAGAGGAGAAGGAGAGGAGGAGGAGGAGGAGGAGGAG	ACTCCTTCGA	GAAAAAGGGG
gi|224384746|gb|CM000685.1| Homo sapiens chromosome X; GRCh37 primary reference assembly	5	6.6	47179018	AAAATAAAATAAAATAAAATAAAAATAAAATAAA	CAAGACTCAA	GAAATAAATA
gi|224384746|gb|CM000685.1| Homo sapiens chromosome X; GRCh37 primary reference assembly	1	33	47182898	AAAAAAAAAAAAAAAAAAAAAAAAAAAAAAAAA	ATCTTTGTCC	GCCGGGCGCG
gi|224384746|gb|CM000685.1| Homo sapiens chromosome X; GRCh37 primary reference assembly	2	18.5	47183392	ATATATATATATATATATATATATATATATATATATA	TACATTAAAA	AAATACAACC
gi|224384746|gb|CM000685.1| Homo sapiens chromosome X; GRCh37 primary reference assembly	4	8.5	47213225	TCTTTCTTTTCTTTCTTTCTTTCTTTCTTTCTTTC	CACGTCTTTC	AGGCCAGATC
gi|224384746|gb|CM000685.1| Homo sapiens chromosome X; GRCh37 primary reference assembly	1	25	47217139	AAAAAAAAAAAAAAAAAAAAAAAAA	ACTCTGTCTC	GAAATGGTAC
gi|224384746|gb|CM000685.1| Homo sapiens chromosome X; GRCh37 primary reference assembly	1	26	47217491	AAAAAAAAAAAAAAAAAAAAAAAAAA	ATTCCATCTC	GCTGGGCTCG
gi|224384746|gb|CM000685.1| Homo sapiens chromosome X; GRCh37 primary reference assembly	1	53	47291218	AAAAAAAAAAAAAAAAAAAAAAAAAAAAGAAAAGAAAAGAAAGAAAGAAAAAA	ACTCCGTCTC	GAATGAAACC
gi|224384746|gb|CM000685.1| Homo sapiens chromosome X; GRCh37 primary reference assembly	4	6.8	47291633	TTTGTTTGTTTGTTTGTTTGTTTGTTT	CTAAACAGTT	TTTAAGACGG
gi|224384746|gb|CM000685.1| Homo sapiens chromosome X; GRCh37 primary reference assembly	4	10.8	47297033	AAATAAATAAATAAATAAATAAATAAATAAAATAAAATAAAATAAA	CTCTGTCTCA	ACAGTATAAA
gi|224384746|gb|CM000685.1| Homo sapiens chromosome X; GRCh37 primary reference assembly	1	25	47319142	AAAAAAAAAAAAAAAAAAAAAAAAA	GACCCTATCT	GAAAGAAAGA
gi|224384746|gb|CM000685.1| Homo sapiens chromosome X; GRCh37 primary reference assembly	1	30	47355432	TTTTTTTTTTTTTTTTTTTTTTTTTTTTTT	TTTGTTTTCC	GAGACGGAGT
gi|224384746|gb|CM000685.1| Homo sapiens chromosome X; GRCh37 primary reference assembly	2	17.5	47364922	CACACACACACACACACACACACACACACACACAC	AAAGAATGTG	TTCATAGCTC
gi|224384746|gb|CM000685.1| Homo sapiens chromosome X; GRCh37 primary reference assembly	1	28	47373567	TTTTTTTTTTTTTTTTTTTTTTTTTTTT	GCAGTGAGTC	AATGGGACAA
gi|224384746|gb|CM000685.1| Homo sapiens chromosome X; GRCh37 primary reference assembly	6	7.3	47385310	AAAAAAAAAAAAAAAAAAAAAAAAAAAAGAAAGAAAAAGAGAAAAAAGAA	ACTCTGTCTC	TTAAGCTGTG
gi|224384746|gb|CM000685.1| Homo sapiens chromosome X; GRCh37 primary reference assembly	1	48	47418694	AAAAAAAAAAAAAAAAAAAAAAAAGAAAGAAAAGAAAAGAAAAGAAAA	GCTCTGTCTC	GGGGAGTTGG
gi|224384746|gb|CM000685.1| Homo sapiens chromosome X; GRCh37 primary reference assembly	4	26.3	47467623	AAGGAAGGAAGGAAGGAAGGAAGGAAGGAAGGAAGGAAGGAAGGAAGGAAGGAAGGAAGGAAGGAAGGGGAAGGAAGGAAGGGGAAGGAAGGAAGGAAGGA	AATAAAGAGA	GAGAAAGAAA
gi|224384746|gb|CM000685.1| Homo sapiens chromosome X; GRCh37 primary reference assembly	4	36.3	47541811	TCTTTCTTTCTTTCTTTCTTTCTTTCTTTCTTTCTTTCTTTCTTTCTTTCTTTCTTTCTTTCTTTTTCTTTCTTTCCTCTTTCTTTCTCTTTCTTTCTTTTTTCTTTCTTTCTTTCTTTTCTTTCTTTTTTCTTCTTT	TCCTCCTTCA	TCTTCTCCTT
gi|224384746|gb|CM000685.1| Homo sapiens chromosome X; GRCh37 primary reference assembly	3	71.3	47541924	TTCTTTTCTTTCTTTTTTCTTCTTTTCTTCTCCTTCTCCTTCTTCCTTCTTTTTCCTTCCTCCTCCTCCTCTTCCTCCTCCTTCTCTTCTTCTTTCTTCTTCTCTCCCTCTTCATCCTCCTCCTTCCTCCTTCTTTCTTTCCTTCTCTTCTTTCTTCTTTTTTTCTTTTTTTCTTCTTCTTTTATTCTCCTTTTCCCTTCTTCTTCCTTCT	CTTTCTTTCT	CCCATCCACC
gi|224384746|gb|CM000685.1| Homo sapiens chromosome X; GRCh37 primary reference assembly	6	5	47544252	TGGGGGTGGGGGTGGGGGTGGGGGTGGGGG	TGGGGCCTGT	AAGGGAGAGC
gi|224384746|gb|CM000685.1| Homo sapiens chromosome X; GRCh37 primary reference assembly	3	16.3	47591496	ATAATAATAATAATAATAATAATAATAATAATAATAATAATAATAATAA	TGTGTCTCAC	ATGAATTGGG
gi|224384746|gb|CM000685.1| Homo sapiens chromosome X; GRCh37 primary reference assembly	4	9	47653296	TTCATTCATTCATTCATTCATTCATTGAATTCATTCA	GCAACAGCTT	ATGAATGAAT
gi|224384746|gb|CM000685.1| Homo sapiens chromosome X; GRCh37 primary reference assembly	4	10.2	47699872	TCTTTTCTTTTCTTTCTTTCTTTTCTTTTTCTTTTTTTTTTTTTTTT	TAAGCTACTG	TGAGACGGAG
gi|224384746|gb|CM000685.1| Homo sapiens chromosome X; GRCh37 primary reference assembly	2	16.5	47702832	ACACACACACACACACACACACACACACACACA	TCCTATATCT	TTCTTGACTC
gi|224384746|gb|CM000685.1| Homo sapiens chromosome X; GRCh37 primary reference assembly	2	22	47710291	CACACACACACACACACACACACACACACACACACACACACACA	GGCACGCGCG	ACCCAACACC
gi|224384746|gb|CM000685.1| Homo sapiens chromosome X; GRCh37 primary reference assembly	1	27	47715448	AAAAAAAAAAAAAAAAAAAAAAAAAAA	ACTCTGCCTC	GAATTGAGTA
gi|224384746|gb|CM000685.1| Homo sapiens chromosome X; GRCh37 primary reference assembly	1	26	47743643	AAAAAAAAAAAAAAAAAAAAAAAAAA	GACGTCATCT	GGAGATTGTA
gi|224384746|gb|CM000685.1| Homo sapiens chromosome X; GRCh37 primary reference assembly	1	25	47872312	AAAAAAAAAAAAAAAAAAAAAAAAA	GCTCCGTCTC	GAAGATATTT
gi|224384746|gb|CM000685.1| Homo sapiens chromosome X; GRCh37 primary reference assembly	6	19.2	47875607	CTCTCCCTCTCCCTCTCCCTCTCCATCTCCCTCTCCCTCATCCCTCTCCCTCATCCCTCTCCCTCTCCCTCTCCCTCTCCATCTCCCCCTCCCCCTCCCTCTCCGTCTCCCTCTCCC	CAAGGATTAG	CTTTGCACGG
gi|224384746|gb|CM000685.1| Homo sapiens chromosome X; GRCh37 primary reference assembly	1	34	47904302	TTTTTTTTCTTTTCTTTTTTTTTTTTTTTTTTTT	GGAGGAGACC	GAGACGGAGT
gi|224384746|gb|CM000685.1| Homo sapiens chromosome X; GRCh37 primary reference assembly	4	6.3	47924819	AAAGAAAGAAAGAAAGAAAGAAAGA	CCTGTCTCAA	GAGAGAGAGA
gi|224384746|gb|CM000685.1| Homo sapiens chromosome X; GRCh37 primary reference assembly	4	58	47927465	AAGGCAGGAAGGAAGGCAGGAGGGAAGGCAGGAAGGAAGGCAGGACAGAAGGCAGGAAGGAAGGCAGGAAGGAAGGGAGGGAGGGAGGAAGAAGGAAGGAAGGAAGGAAGGAAGGAAGGAAAGAAAAGAAAAGAAAAGAAAAAAGAAAAGAAAAGAAAAGAAAAGAGGGAGGGAGGGAGAGAGGAAGGAAGGAAGGAAGGAAGGAAGGAAGGAAGAAAGGGAGGAAGG	AAAGGCAAGA	GCATTCCGGG
gi|224384746|gb|CM000685.1| Homo sapiens chromosome X; GRCh37 primary reference assembly	5	9	47927584	AAAGAAAAGAAAAGAAAAGAAAAAAGAAAAGAAAAGAAAAGAAAAGA	GGAAGGAAGG	GGGAGGGAGG
gi|224384746|gb|CM000685.1| Homo sapiens chromosome X; GRCh37 primary reference assembly	1	37	47929222	TTTTTTTTTTTTTTTTTTTTTTTTGTTTTTTGTTTTT	ACATTGTCTG	GAGATGGAGT
gi|224384746|gb|CM000685.1| Homo sapiens chromosome X; GRCh37 primary reference assembly	4	16.5	47994668	CTTTCTTTCTTTCTTTCTTTCTTTCTTTCTTTCTTTTCTTTCTTTCTTCCTTCCTTTCTTTCTTTCT	TGCTTGCTTG	GACAAGGTCT
gi|224384746|gb|CM000685.1| Homo sapiens chromosome X; GRCh37 primary reference assembly	1	25	48008809	TTTTTTTTTTTTTTTTTTTTTTTTT	TATATATATA	AGACGGAGTT
gi|224384746|gb|CM000685.1| Homo sapiens chromosome X; GRCh37 primary reference assembly	4	41	48016313	TTTCTTTCTTTCTTTCTTTCTTTCTTTCTTTCTTTCTTTCTTTCTTTCTTTCTTTCTTTCTTTCTTTCTTTTTCTTTCTCTCTCTCTCGTTCTCTCTTTCTTTTCTTTTCTCTTTCTTTCTGTCTGTCTTTCTTTCTTTCTTTCTTCCTTTCTTTCTTTCTTTC	TTTGTTGTTG	AATAAAGACG
gi|224384746|gb|CM000685.1| Homo sapiens chromosome X; GRCh37 primary reference assembly	5	10.4	48036900	AGAGGAAAGGAGAGGAGAGGGAGAGGAGGGGAGGGGACAGGAGAGGAGGGGAG	AGAGAAGAAA	GGGGAGGGGG
gi|224384746|gb|CM000685.1| Homo sapiens chromosome X; GRCh37 primary reference assembly	5	14.4	48036908	GGAGAGGAGAGGGAGAGGAGGGGAGGGGACAGGAGAGGAGGGGAGGGGGAGGGGGAGAAGGGAGAGGGGAGGGG	AAAGAGGAAA	GTGAAGGGGG
gi|224384746|gb|CM000685.1| Homo sapiens chromosome X; GRCh37 primary reference assembly	1	34	48065272	AAAAAAAAAAAAAAAAAAAAAAAAAAAAAAAAAA	ACTCCGTCTC	TTTTTAAAGA
gi|224384746|gb|CM000685.1| Homo sapiens chromosome X; GRCh37 primary reference assembly	6	6.8	48068163	TTTTTGTTTTTGTTTTTGTTTTTGTTTTTGTTTTTGTTTTT	CTTGTGGTTT	TGTAGAGATG
gi|224384746|gb|CM000685.1| Homo sapiens chromosome X; GRCh37 primary reference assembly	6	14.8	48081164	CTCTCCCTCTCCCTCTCCCTCTCCCTCCCCCTCCCCTCCCCCCCCTCCCCCTCTCCCTCTCCCCACGGTCTCCCTCTCCCTCTC	AAAAAAAGAG	TTTCCATGGT
gi|224384746|gb|CM000685.1| Homo sapiens chromosome X; GRCh37 primary reference assembly	1	45	48082637	AAAAAAAAAAAAGAAATAAGAAAAAGAAAAAAAAAAAAAAAAAAA	AATGATCAAT	GAATTGACCC
gi|224384746|gb|CM000685.1| Homo sapiens chromosome X; GRCh37 primary reference assembly	3	14.7	48106804	TTATTATTATTATTATTATTATTATTATTATTATTATTATTATT	CCATTGAGGT	CTTGAGACAG
gi|224384746|gb|CM000685.1| Homo sapiens chromosome X; GRCh37 primary reference assembly	1	25	48115891	TTTTTTTTTTTTTTTTTTTTTTTTT	TGTGTGGGTG	GTAGAGATGA
gi|224384746|gb|CM000685.1| Homo sapiens chromosome X; GRCh37 primary reference assembly	5	10.8	48140115	GAAAGAAAGGAAAGGAAAAAGGAAAGGAGGAGGAAAGGAAAAAGGAAAGGAAAGGAAA	ATAAATACAC	AAGGGAAGGG
gi|224384746|gb|CM000685.1| Homo sapiens chromosome X; GRCh37 primary reference assembly	5	35	48140173	AAGGGAAGGGAAGGGAGGGGAGGGGAGGGGAGGGGAGGGGAGGGGAGGGGAGGGGAGGGGAGGGGAGGGGAGGGGAAGGGAAGGGAAGGGAAGGGAAGGGAAGGGAAGGGAAGGGAAGGGAAGGGAAGGGAAGGGAAGGGAAGGGAAGGGAAGGGAAGGGAAGGGAAGGGAAGGG	GGAAAGGAAA	CGACCAGCTG
gi|224384746|gb|CM000685.1| Homo sapiens chromosome X; GRCh37 primary reference assembly	2	20.5	48151155	TATATATATATATATATATATATATATATATATATATATAT	TCAGCTCTGT	CCTTTCTTTC
gi|224384746|gb|CM000685.1| Homo sapiens chromosome X; GRCh37 primary reference assembly	5	5	48192801	TTATTTTATTTTATTTTATTTTATT	TTAGCTATCG	GCAATGCAGT
gi|224384746|gb|CM000685.1| Homo sapiens chromosome X; GRCh37 primary reference assembly	5	7.6	48201331	TTTGTTTTGCTTTTGTTTGTTTTTGTTTTGTTTTGTTTT	TTATTGTTCG	TGAGGCGGAG
gi|224384746|gb|CM000685.1| Homo sapiens chromosome X; GRCh37 primary reference assembly	5	16.2	48228621	TCTTTTCTTTTCCTTTCTTTTCTTGTCTTGTCTTTTTTATCTTGTCTTTCTCTTTTCTTTCTTTTTTTTTTTTTTTT	TGAAACCTCC	TGAGACAGTG
gi|224384746|gb|CM000685.1| Homo sapiens chromosome X; GRCh37 primary reference assembly	3	15.3	48234337	TTGTTGTTGTTTGTTTGTTTGTTGTTGTTGTTGTTGTTGTTGTTTTGT	AGGTGTTTTC	CTATGGATAT
gi|224384746|gb|CM000685.1| Homo sapiens chromosome X; GRCh37 primary reference assembly	3	14.7	48237173	AATAATAATAATAATAATAATAATAATAATAATAATAATAATAA	CTCTGCCTTA	CTCAAAGGTA
gi|224384746|gb|CM000685.1| Homo sapiens chromosome X; GRCh37 primary reference assembly	6	6.7	48238945	TAAAAATAAATAAAAAAATAAAAATAAAAATAAAAAATAAA	CCGTCTCTGC	CAAACATTTT
gi|224384746|gb|CM000685.1| Homo sapiens chromosome X; GRCh37 primary reference assembly	5	77.2	48240592	CCTTCCTTCCTTCCTTCCTTCCTTCTTTCCTTCCTTCCTTCCTCCCTCCCTCCCTTCTTCCCTTCCCTTCCTTCTTCCCTTTCCTTCCCTTCCTTCTTCTCTTCCCTTCTTCCCTTCCCATCTTCCCTTCCTGTCTTCCCTTCCCATCTTCCCTTCCCTTTCTTCCCTTCCTTCTTCCCTTCCGTTCTCCCTTCCCTTCCTTTTCCTTCTCCTTTCGCTTCCCTTCTCCCTTCCCTTCCCTTCCCTTCCCTTCCCTTCCTTTCCCTTCCCTTCCCTTCCCTTCCCTTCCCTTCCCTTCTCCTTTCCCTTCCCTTCCCTTCCCTTCCCTTCCCTTCCCTTCTCCTTTCCCTTCCCTTCTCCCTTCCCTTCTCCCATCCCTTCTCCCTTCCCTTCC	TTCTTTCTTT	TTTTCTTTTC
gi|224384746|gb|CM000685.1| Homo sapiens chromosome X; GRCh37 primary reference assembly	5	80.2	48273327	GGAAGGGAAGGGAGAAGGGATGGGAGAAGGGAAGGGAGAAGGGAAGGGAAAGGAGAAGGGAAGGGAAGGGAAGGGAAGGGAAGGGAAGGGAAGGGAAGGGAAGGGAAGGGAAGGGAAAGGAGAAGGGAAGGGAAGGGAAGGGAAGGGAAAGGAAGGGAAGGGAAGGGAAGGGAAGGGAAGGGAGAAGGGAAGCGAAAGGAGAAGGAAAAGGAAGGGAAGGGAGAACGGAAGGGAAGAAGGAAGGGAAGAAAGGGAAGGGAAGATGGGAAGGGAAGACAGGAAGGGAAGATGGGAAGGGAAGAAGGGAAGAGAAGAAGGAAGGGAAGGAAAGGGAAGAAGGAAGGGAAGGGAAGAAGGGAGGGAGGGAGGAAGGAAGGAAGGAAAGAAGGAAGGAAGGAA…	GAAAAGAAAA	AAAGAAAGAA
gi|224384746|gb|CM000685.1| Homo sapiens chromosome X; GRCh37 primary reference assembly	4	26	48273707	GAAAGAAGGAAGGAAGGAAGGAAGGAAGGAAAGAAAGAAAGAAAGAAAGAAAGAAAGAAAGAAAGAAAGAAAGAAAGAAAGAAAGAAAGAAAGAAAGAAAGAAA	AGGAAGGAAG	AGAACCAGCT
gi|224384746|gb|CM000685.1| Homo sapiens chromosome X; GRCh37 primary reference assembly	6	6.7	48275358	TTTATTTTTTATTTTTATTTTTATTTTTTTATTTATTTTTA	AAAATGTTTG	GCAGAGACGG
gi|224384746|gb|CM000685.1| Homo sapiens chromosome X; GRCh37 primary reference assembly	3	15.3	48278841	ACAAAACAACAACAACAACAACAACAACAAACAAACAAACAACAACAA	ATATCCATAG	GAAAACACCT
[truncated: 3,052 more rows]
