# Supplementary material for: pSTR Finder: a rapid method to discover polymorphic short tandem repeat markers from whole-genome sequences
Source: Investig Genet. 2015 Aug 5;6:10. doi: 10.1186/s13323-015-0027-x (PMC4525727; doi:10.1186/s13323-015-0027-x)
Supplement: Additional file 1: — STR matching summary report. STR matching detail report. STR matching duplicate report. STR matching reference sample [sample 2]. Different STR (switched sample). STR matching reference sample [sample 2]. Different STR. STR matching reference sample [sample 2]. Identical STR. STR matching reference sample [sample 2]. Polymorphic STR. (ZIP 1015 kb) [file 13323_2015_27_MOESM1_ESM.zip › 13323_2015_27_MOESM7_ESM.csv]

pSTR Finder: A rapid method to discover polymorphic STR markers from genome-wide sequences
James Chun-I Lee; Bill Tseng; Bing-Ching Ho; Adrian Linacre
Department of Forensic Medicine; College of Medicine; National Taiwan University
Matching Options: .2.7.7.80.10.50.6.10.10
Results of STR matching among 5 samples
	Reference Sample - gi|157734237|ref|AC_000155.1| Homo sapiens chromosome X; alternate assembly HuRef; whole genome shotgun sequence	Sample 2 - gi|224384746|gb|CM000685.1| Homo sapiens chromosome X; GRCh37 primary reference assembly	Sample 3 - gi|528476524|ref|NC_018934.2| Homo sapiens chromosome X; alternate assembly CHM1_1.1; whole genome shotgun sequence	Sample 4 - gi|74273659|gb|CM000274.1| Homo sapiens chromosome X; whole genome shotgun sequence	Sample 5 - gi|512322297|gb|CM001631.2| Homo sapiens chromosome X; whole genome shotgun sequence
Reference Sample		7034 (4654)	6716 (4096)	8592 (2906)	6716 (4096)
Sample 2	4935 (2197)		10720 (2790)	10930 (3017)	10720 (2790)
Sample 3	4807 (3073)	3113 (2109)		8655 (3546)	15619 (0)
Sample 4	5033 (2387)	2676 (2584)	4330 (3418)		8655 (3546)
Sample 5	4807 (3073)	3113 (2109)	0 (0)	4330 (3418)
Note:
1. Above diagonal: No. of identical STR (No. of polymorphic STR).
Below diagonal: No. of different STR (No. of different STR after switching samples).
2. Results of matching 5 samples using "gi|157734237|ref|AC_000155.1| Homo sapiens chromosome X; alternate assembly HuRef; whole genome shotgun sequence" as reference:
No. of Identical STR: 5443
No. of Polymorphic STR: 4305
No. of Unique STR: 0
